# Supplementary material for: The koala (Phascolarctos cinereus) prostate: a proteomic perspective on gland segmentation
Source: Biol Reprod. 2025 Sep 12;114(1):174–84. doi: 10.1093/biolre/ioaf209 (PMC12808539; doi:10.1093/biolre/ioaf209)
Supplement: Supplementary_data_1_ioaf209 [file supplementary_data_1_ioaf209.xlsx]

## Sheet: Sheet1
	Protein	Label	log2FC	SE	Tvalue	DF	pvalue	adj.pvalue	issue	MissingPercentage	ImputationPercentage	A	P	Ave A v P	Entry Name	Protein names	Gene Names (Uniprot conversion)	Organism	Length
54	A0A6P5IDD9	A vs P	Inf	NA	NA	NA	NA	0	oneConditionMissing	NA	NA	14.1015	NA	14.1015	A0A6P5IDD9_PHACI	Membrane protein FAM174B isoform X2	FAM174B	Phascolarctos cinereus (Koala)	151
238	A0A6P5INV3	A vs P	Inf	NA	NA	NA	NA	0	oneConditionMissing	NA	NA	13.5225	NA	13.5225	A0A6P5INV3_PHACI	Solute carrier family 22 member 6-A-like isoform X1	LOC110195376	Phascolarctos cinereus (Koala)	541
598	A0A6P5J6K8	A vs P	Inf	NA	NA	NA	NA	0	oneConditionMissing	NA	NA	15.6509	NA	15.6509	A0A6P5J6K8_PHACI	1-acyl-sn-glycerol-3-phosphate acyltransferase (EC 2.3.1.51)	AGPAT1	Phascolarctos cinereus (Koala)	287
1693	A0A6P5KS96	A vs P	Inf	NA	NA	NA	NA	0	oneConditionMissing	NA	NA	12.8982	NA	12.8982	A0A6P5KS96_PHACI	Regucalcin (EC 3.1.1.17) (Gluconolactonase) (Senescence marker protein 30)	LOC110212850	Phascolarctos cinereus (Koala)	299
1942	A0A6P5L4K3	A vs P	Inf	NA	NA	NA	NA	0	oneConditionMissing	NA	NA	11.4519	NA	11.4519	A0A6P5L4K3_PHACI	Golgi SNAP receptor complex member 2 isoform X4	GOSR2	Phascolarctos cinereus (Koala)	165
2261	A0A6P5LJP6	A vs P	Inf	NA	NA	NA	NA	0	oneConditionMissing	NA	NA	13.8887	NA	13.8887	A0A6P5LJP6_PHACI	Pleckstrin homology domain-containing family A member 6 isoform X2	PLEKHA6	Phascolarctos cinereus (Koala)	1299
2127	A0A6P5LDM6	A vs P	0.321195	0.127116	2.52679	5	0.052736	0.355709	NA	0.0297619	0.0297619	22.9922	22.6823	22.8372	A0A6P5LDM6_PHACI	Actin, alpha skeletal muscle (Alpha-actin-1)	ACTA1	Phascolarctos cinereus (Koala)	377
1484	A0A6P5KHQ0	A vs P	-0.511113	0.246181	-2.07617	5	0.0925113	0.397798	NA	0.0511111	0.0511111	21.0535	21.6513	21.3524	A0A6P5KHQ0_PHACI	Albumin	LOC110209798	Phascolarctos cinereus (Koala)	608
1776	A0A6P5KWI3	A vs P	0.267708	0.0577379	4.6366	5	0.00564998	0.211345	NA	0	0	21.8047	21.5988	21.7018	A0A6P5KWI3_PHACI	LOW QUALITY PROTEIN: actin, cytoplasmic type 5-like	LOC110214034	Phascolarctos cinereus (Koala)	376
357	A0A6P5IU42	A vs P	0.199949	0.109703	1.82263	5	0.127975	0.428599	NA	0	0	21.2088	21.2274	21.2181	A0A6P5IU42_PHACI	Histone H2B	LOC110194444	Phascolarctos cinereus (Koala)	126
2313	A0A6P5LN09	A vs P	0.171639	0.191603	0.895805	5	0.411405	0.663984	NA	0.119048	0.119048	20.3482	20.2498	20.299	A0A6P5LN09_PHACI	Histone H2A	LOC110220195	Phascolarctos cinereus (Koala)	129
802	A0A6P5JH59	A vs P	0.417831	0.222421	1.87856	5	0.119097	0.416235	NA	0.031746	0.031746	20.6865	20.2355	20.461	A0A6P5JH59_PHACI	Tropomyosin beta chain (Beta-tropomyosin) (Tropomyosin-2)	TPM2	Phascolarctos cinereus (Koala)	284
2379	A0A6P5LR83	A vs P	0.13174	0.158292	0.832261	5	0.443183	0.686629	NA	0.0222222	0.0222222	20.1012	20.1261	20.1136	A0A6P5LR83_PHACI	Uncharacterized protein LOC110220137 isoform X2	LOC110220137	Phascolarctos cinereus (Koala)	341
138	A0A6P5IJC0	A vs P	0.1044	0.0661916	1.57724	5	0.175566	0.472362	NA	0	0	20.0492	20.0753	20.0623	A0A6P5IJC0_PHACI	LOW QUALITY PROTEIN: histone H3-like centromeric protein CSE4	LOC110194233	Phascolarctos cinereus (Koala)	298
162	A0A6P5IKG2	A vs P	-4.81326	0.307713	-15.6421	5	1.94089e-05	0.0192987	NA	0.301282	0.301282	15.1471	19.9326	17.5399	A0A6P5IKG2_PHACI	Interleukin-1	IL1A	Phascolarctos cinereus (Koala)	315
1085	A0A6P5JYU1	A vs P	0.270917	0.0407989	6.6403	5	0.00116743	0.200434	NA	0.104167	0.104167	20.1732	19.9177	20.0455	A0A6P5JYU1_PHACI	Actin, cytoplasmic 1 (Beta-actin)	LOC110205635	Phascolarctos cinereus (Koala)	375
2604	A0A6P5M2K3	A vs P	-0.0887985	0.345722	-0.256849	5	0.807529	0.908005	NA	0.0208333	0.0208333	19.5748	19.8208	19.6978	A0A6P5M2K3_PHACI	LOW QUALITY PROTEIN: hemoglobin subunit alpha-like	LOC110222002 LOC110222009	Phascolarctos cinereus (Koala)	183
761	A0A6P5JEQ7	A vs P	0.143015	0.174317	0.820433	5	0.449299	0.690463	NA	0.0544872	0.0544872	19.9661	19.783	19.8745	A0A6P5JEQ7_PHACI	LOW QUALITY PROTEIN: talin-1	TLN1	Phascolarctos cinereus (Koala)	2543
1025	A0A6P5JUN6	A vs P	-4.45731	0.31041	-14.3595	5	2.9533e-05	0.0192987	NA	0.238889	0.238889	15.7588	19.7783	17.7685	A0A6P5JUN6_PHACI	Galectin	LOC110205590	Phascolarctos cinereus (Koala)	135
1859	A0A6P5KZX2	A vs P	0.327702	0.29204	1.12211	5	0.312791	0.589763	NA	0.0787037	0.0787037	20.1088	19.7312	19.92	A0A6P5KZX2_PHACI	Calponin	CNN1	Phascolarctos cinereus (Koala)	298
388	A0A6P5IV79	A vs P	0.0482203	0.109015	0.442328	5	0.67673	0.831411	NA	0.0238095	0.0238095	19.5527	19.6876	19.6201	A0A6P5IV79_PHACI	Histone H2B type 1-B-like	LOC110194448	Phascolarctos cinereus (Koala)	125
1084	A0A6P5JYS3	A vs P	-4.6759	0.431362	-10.8399	5	0.000115979	0.0488933	NA	0.5	0.5	15.6838	19.6818	17.6828	A0A6P5JYS3_PHACI	Galectin	LOC110205618	Phascolarctos cinereus (Koala)	172
217	A0A6P5IMQ8	A vs P	-0.159374	0.354202	-0.449952	5	0.671582	0.829931	NA	0.0166667	0.0166667	19.3354	19.5828	19.4591	A0A6P5IMQ8_PHACI	Hemoglobin subunit beta	LOC110195022	Phascolarctos cinereus (Koala)	147
735	A0A6P5JCN4	A vs P	-0.0722726	0.0921957	-0.783905	5	0.468586	0.701278	NA	0.0909091	0.0909091	19.5301	19.5615	19.5458	A0A6P5JCN4_PHACI	F-actin-capping protein subunit beta	CAPZB	Phascolarctos cinereus (Koala)	370
2517	A0A6P5LY03	A vs P	0.395017	0.382188	1.03357	5	0.348717	0.618343	NA	0.0833333	0.0833333	20.1476	19.4433	19.7954	A0A6P5LY03_PHACI	Actin, gamma-enteric smooth muscle (Gamma-2-actin) (Smooth muscle gamma-actin)	ACTG2	Phascolarctos cinereus (Koala)	376
1539	A0A6P5KK29	A vs P	0.763515	0.205988	3.70661	5	0.0139037	0.254983	NA	0.0566667	0.0566667	20.0719	19.1946	19.6332	A0A6P5KK29_PHACI	Transgelin	TAGLN	Phascolarctos cinereus (Koala)	217
968	A0A6P5JRS8	A vs P	-0.568635	0.259491	-2.19135	5	0.0799604	0.388195	NA	0.140625	0.140625	18.8311	19.1708	19.0009	A0A6P5JRS8_PHACI	Albumin	LOC110204049	Phascolarctos cinereus (Koala)	610
1837	A0A6P5KYZ0	A vs P	0.387177	0.0890727	4.34676	5	0.00738172	0.22354	NA	0.0436508	0.0436508	19.5766	19.1449	19.3607	A0A6P5KYZ0_PHACI	Glyceraldehyde-3-phosphate dehydrogenase (EC 1.2.1.12)	GAPDH	Phascolarctos cinereus (Koala)	333
154	A0A6P5IK73	A vs P	-0.0374811	0.122667	-0.305551	5	0.772258	0.885945	NA	0.036859	0.036859	19.1372	19.1018	19.1195	A0A6P5IK73_PHACI	Vimentin	VIM	Phascolarctos cinereus (Koala)	467
2256	A0A6P5LJD1	A vs P	0.433142	0.199345	2.17283	5	0.08185	0.392738	NA	0.0456349	0.0456349	19.3591	19.0383	19.1987	A0A6P5LJD1_PHACI	Desmin	DES	Phascolarctos cinereus (Koala)	472
493	A0A6P5J0Z8	A vs P	0.229216	0.171556	1.3361	5	0.239097	0.521691	NA	0.166667	0.166667	19.1384	18.9539	19.0461	A0A6P5J0Z8_PHACI	Tropomyosin alpha-4 chain (Tropomyosin-4)	TPM4	Phascolarctos cinereus (Koala)	248
271	A0A6P5IQ78	A vs P	0.469511	0.222505	2.11011	5	0.0886096	0.393758	NA	0.0416667	0.0416667	19.4813	18.9467	19.214	A0A6P5IQ78_PHACI	Tropomyosin alpha-1 chain (Alpha-tropomyosin) (Tropomyosin-1)	TPM1	Phascolarctos cinereus (Koala)	284
333	A0A6P5IT96	A vs P	0.469511	0.222505	2.11011	5	0.0886096	0.393758	NA	0	0	19.4813	18.9467	19.214	A0A6P5IT96_PHACI	Tropomyosin alpha-1 chain (Alpha-tropomyosin) (Tropomyosin-1)	TPM1	Phascolarctos cinereus (Koala)	248
484	A0A6P5J0A2	A vs P	0.469511	0.222505	2.11011	5	0.0886096	0.393758	NA	0.0386905	0.0386905	19.4813	18.9467	19.214	A0A6P5J0A2_PHACI	Tropomyosin alpha-1 chain isoform X5	TPM1	Phascolarctos cinereus (Koala)	284
299	A0A6P5IRW6	A vs P	0.2854	0.182722	1.56194	5	0.17906	0.476439	NA	0.222222	0.222222	19.1384	18.9331	19.0357	A0A6P5IRW6_PHACI	Tropomyosin alpha-4 chain isoform X1	TPM4	Phascolarctos cinereus (Koala)	284
163	A0A6P5IKH3	A vs P	0.148341	0.111256	1.33332	5	0.239942	0.521933	NA	0.0277778	0.0277778	18.773	18.9165	18.8447	A0A6P5IKH3_PHACI	Histone H1.4-like	LOC110194431	Phascolarctos cinereus (Koala)	221
33	A0A6P5IBC7	A vs P	-3.84175	0.526023	-7.30339	5	0.000753658	0.200434	NA	0.243243	0.243243	14.7975	18.8944	16.846	A0A6P5IBC7_PHACI	Catalase (EC 1.11.1.6)	CAT	Phascolarctos cinereus (Koala)	527
2439	A0A6P5LU77	A vs P	-0.625093	0.341869	-1.82846	5	0.12702	0.426872	NA	0.0895062	0.0895062	17.9004	18.878	18.3892	A0A6P5LU77_PHACI	Decorin (Bone proteoglycan II)	DCN	Phascolarctos cinereus (Koala)	356
2204	A0A6P5LH86	A vs P	0.46968	0.124871	3.76133	5	0.0131395	0.254258	NA	0.0833333	0.0833333	19.1271	18.7908	18.9589	A0A6P5LH86_PHACI	Myosin-11 (Myosin heavy chain 11)	MYH11	Phascolarctos cinereus (Koala)	1943
2323	A0A6P5LNK0	A vs P	0.46968	0.124871	3.76133	5	0.0131395	0.254258	NA	0.0704733	0.0704733	19.1271	18.7908	18.9589	A0A6P5LNK0_PHACI	Myosin-11 (Myosin heavy chain 11)	MYH11	Phascolarctos cinereus (Koala)	1972
2444	A0A6P5LUB0	A vs P	-0.584606	0.313995	-1.86183	5	0.121684	0.418425	NA	0.0277778	0.0277778	17.7429	18.732	18.2374	A0A6P5LUB0_PHACI	Lumican	LUM	Phascolarctos cinereus (Koala)	341
920	A0A6P5JP59	A vs P	-0.568999	0.294441	-1.93247	5	0.111138	0.409883	NA	0.25	0.25	18.3474	18.6063	18.4769	A0A6P5JP59_PHACI	Albumin	LOC110204048	Phascolarctos cinereus (Koala)	238
1453	A0A6P5KG83	A vs P	-0.244312	0.252526	-0.967473	5	0.377742	0.641189	NA	0.0833333	0.0833333	18.335	18.5847	18.4599	A0A6P5KG83_PHACI	Histidine-rich glycoprotein (Histidine-proline-rich glycoprotein)	HRG	Phascolarctos cinereus (Koala)	498
2223	A0A6P5LI85	A vs P	-0.532133	0.107081	-4.96946	3	0.015653	0.267114	NA	0.5	0.25	17.9625	18.5064	18.2344	A0A6P5LI85_PHACI	Coatomer subunit gamma	COPG2	Phascolarctos cinereus (Koala)	890
2259	A0A6P5LJP1	A vs P	0.483405	0.227412	2.12568	5	0.0868784	0.393758	NA	0.0131579	0.0131579	19.1255	18.4851	18.8053	A0A6P5LJP1_PHACI	Cysteine and glycine-rich protein 1 (Cysteine-rich protein 1)	CSRP1	Phascolarctos cinereus (Koala)	193
1959	A0A6P5L5J5	A vs P	-4.53266	0.271988	-16.6649	5	1.42127e-05	0.0192987	NA	0.378968	0.378968	13.724	18.4655	16.0947	A0A6P5L5J5_PHACI	TRPM8 channel-associated factor 2-like	LOC110216206	Phascolarctos cinereus (Koala)	891
53	A0A6P5ID93	A vs P	-2.17985	0.913072	-2.38739	0	NA	NA	NA	0.65	0.233333	17.0018	18.4645	17.7331	A0A6P5ID93_PHACI	Large neutral amino acids transporter small subunit 2 (L-type amino acid transporter 2) (Solute carrier family 7 member 8)	SLC7A8	Phascolarctos cinereus (Koala)	536
361	A0A6P5IU89	A vs P	0.53288	0.223778	2.38128	5	0.0630646	0.369595	NA	0.235816	0.235816	18.9484	18.3859	18.6671	A0A6P5IU89_PHACI	LOW QUALITY PROTEIN: myosin-10	MYH10	Phascolarctos cinereus (Koala)	2007
1099	A0A6P5JZG0	A vs P	0.0956904	0.125768	0.760849	5	0.481068	0.703774	NA	0.080303	0.080303	18.2011	18.2816	18.2413	A0A6P5JZG0_PHACI	Myosin-9 (Myosin heavy chain 9) (Myosin heavy chain, non-muscle IIa) (Non-muscle myosin heavy chain IIa)	MYH9	Phascolarctos cinereus (Koala)	1960
1873	A0A6P5L0S6	A vs P	-0.355568	0.0960604	-3.70151	5	0.0139775	0.254983	NA	0.0794574	0.0794574	17.7429	18.1329	17.9379	A0A6P5L0S6_PHACI	Ras GTPase-activating-like protein IQGAP1	IQGAP1	Phascolarctos cinereus (Koala)	1657
1051	A0A6P5JW34	A vs P	-4.06242	0.441749	-9.19624	5	0.000255122	0.087762	NA	0.25	0.25	14.1135	18.0898	16.1017	A0A6P5JW34_PHACI	Galectin	LOC110205587	Phascolarctos cinereus (Koala)	114
319	A0A6P5ISH5	A vs P	0.106546	0.0696814	1.52905	5	0.186799	0.480057	NA	0.0231481	0.0231481	18.2076	18.0889	18.1483	A0A6P5ISH5_PHACI	14-3-3 protein zeta/delta	YWHAZ	Phascolarctos cinereus (Koala)	245
1431	A0A6P5KF29	A vs P	-0.579908	0.264267	-2.1944	5	0.0796538	0.388014	NA	0.0666667	0.0666667	17.8383	18.0788	17.9585	A0A6P5KF29_PHACI	Albumin	LOC110209799	Phascolarctos cinereus (Koala)	614
2019	A0A6P5L8E7	A vs P	0.561113	0.131663	4.26173	5	0.00800163	0.22354	NA	0.0357143	0.0357143	18.4292	17.9489	18.1891	A0A6P5L8E7_PHACI	Myosin regulatory light polypeptide 9 (Myosin regulatory light chain 2, smooth muscle isoform) (Myosin regulatory light chain 9)	MYL9	Phascolarctos cinereus (Koala)	172
1630	A0A6P5KNV1	A vs P	2.60508	0.876482	2.9722	5	0.0310782	0.308397	NA	0.18306	0.18306	20.874	17.9434	19.4087	A0A6P5KNV1_PHACI	Protein-glutamine gamma-glutamyltransferase 2 (EC 2.3.2.13) (EC 3.5.1.44) (Isopeptidase TGM2) (Protein-glutamine deamidase TGM2) (Protein-glutamine dopaminyltransferase TGM2) (Protein-glutamine histaminyltransferase TGM2) (Protein-glutamine noradrenalinyltransferase TGM2) (Protein-glutamine serotonyltransferase TGM2) (Tissue transglutaminase) (Transglutaminase-2)	TGM2	Phascolarctos cinereus (Koala)	689
407	A0A6P5IW93	A vs P	-2.34645	0.166168	-14.1209	5	3.20576e-05	0.0192987	NA	0.2	0.2	15.5	17.9284	16.7142	A0A6P5IW93_PHACI	Cathepsin D (EC 3.4.23.5)	CTSD	Phascolarctos cinereus (Koala)	398
1199	A0A6P5K3G0	A vs P	0.214707	0.114795	1.87036	5	0.120358	0.418425	NA	0.0151515	0.0151515	18.1616	17.8836	18.0226	A0A6P5K3G0_PHACI	Peptidyl-prolyl cis-trans isomerase (PPIase) (EC 5.2.1.8)	PPIA	Phascolarctos cinereus (Koala)	165
2107	A0A6P5LCR4	A vs P	0.130452	0.130359	1.00072	5	0.362903	0.633087	NA	0.077381	0.077381	17.8929	17.8227	17.8578	A0A6P5LCR4_PHACI	Elongation factor 1-alpha	EEF1A1	Phascolarctos cinereus (Koala)	462
43	A0A6P5ICJ3	A vs P	0.0302404	0.271271	0.111477	5	0.915575	0.963247	NA	0.0669643	0.0669643	17.7026	17.7938	17.7482	A0A6P5ICJ3_PHACI	Annexin	ANXA6	Phascolarctos cinereus (Koala)	672
86	A0A6P5IFM1	A vs P	0.0302404	0.271271	0.111477	5	0.915575	0.963247	NA	0	0	17.7026	17.7938	17.7482	A0A6P5IFM1_PHACI	Annexin	ANXA6	Phascolarctos cinereus (Koala)	666
995	A0A6P5JT92	A vs P	-0.119125	0.0874802	-1.36174	5	0.231426	0.518393	NA	0.128472	0.128472	17.6638	17.7785	17.7212	A0A6P5JT92_PHACI	Programmed cell death 6-interacting protein	PDCD6IP	Phascolarctos cinereus (Koala)	873
1768	A0A6P5KW73	A vs P	-0.648281	0.318777	-2.03365	5	0.0976555	0.399776	NA	0.0795455	0.0795455	17.2789	17.7781	17.5285	A0A6P5KW73_PHACI	Heat shock protein HSP 90-beta	HSP90AB1	Phascolarctos cinereus (Koala)	723
689	A0A6P5JAB8	A vs P	0.273262	0.229776	1.18925	5	0.287733	0.570207	NA	0.0643631	0.0643631	17.9992	17.7755	17.8874	A0A6P5JAB8_PHACI	Filamin-A isoform X3	FLNA	Phascolarctos cinereus (Koala)	2607
702	A0A6P5JAX7	A vs P	0.273262	0.229776	1.18925	5	0.287733	0.570207	NA	0	0	17.9992	17.7755	17.8874	A0A6P5JAX7_PHACI	Filamin-A isoform X1	FLNA	Phascolarctos cinereus (Koala)	2653
1512	A0A6P5KJ42	A vs P	0.622529	0.121586	5.12009	5	0.00370684	0.202866	NA	0.0681818	0.0681818	18.4672	17.7622	18.1147	A0A6P5KJ42_PHACI	Myosin light polypeptide 6 isoform X3	MYL6	Phascolarctos cinereus (Koala)	147
2353	A0A6P5LPX1	A vs P	0.0697062	0.0423029	1.64779	5	0.160312	0.458469	NA	0.107843	0.107843	17.6901	17.6933	17.6917	A0A6P5LPX1_PHACI	Bifunctional purine biosynthesis protein ATIC (EC 2.1.2.3) (EC 3.5.4.10) (AICAR transformylase/inosine monophosphate cyclohydrolase)	ATIC	Phascolarctos cinereus (Koala)	592
2478	A0A6P5LVK9	A vs P	0.0414033	0.0689585	0.600409	5	0.574408	0.770142	NA	0.0595238	0.0595238	17.7575	17.6912	17.7244	A0A6P5LVK9_PHACI	Glyoxalase domain-containing protein 4	GLOD4	Phascolarctos cinereus (Koala)	307
331	A0A6P5IT70	A vs P	0.0376186	0.0982459	0.382903	5	0.717529	0.852613	NA	0.0166667	0.0166667	17.6962	17.6587	17.6775	A0A6P5IT70_PHACI	Tubulin alpha chain	LOC110194031	Phascolarctos cinereus (Koala)	449
820	A0A6P5JI68	A vs P	0.410613	0.0771859	5.31979	5	0.00314071	0.200434	NA	0.0416667	0.0416667	18.1777	17.6435	17.9106	A0A6P5JI68_PHACI	Glyceraldehyde-3-phosphate dehydrogenase (EC 1.2.1.12)	GAPDHS	Phascolarctos cinereus (Koala)	388
626	A0A6P5J7P0	A vs P	-0.171052	0.09756	-1.7533	5	0.139925	0.442665	NA	0.0745614	0.0745614	17.4214	17.6076	17.5145	A0A6P5J7P0_PHACI	phosphopyruvate hydratase (EC 4.2.1.11) (2-phospho-D-glycerate hydro-lyase)	LOC110199616	Phascolarctos cinereus (Koala)	447
1102	A0A6P5JZM2	A vs P	-0.1554	0.104971	-1.48041	5	0.198841	0.492679	NA	0	0	17.2582	17.5478	17.403	A0A6P5JZM2_PHACI	Histone H1.0 (Histone H1(0))	LOC110205763	Phascolarctos cinereus (Koala)	191
341	A0A6P5ITK0	A vs P	-0.212465	0.260167	-0.816647	5	0.451271	0.690463	NA	0.0654762	0.0654762	17.5717	17.5379	17.5548	A0A6P5ITK0_PHACI	Keratin, type II cytoskeletal 8 (Cytokeratin-8) (Keratin-8) (Type-II keratin Kb8)	KRT8	Phascolarctos cinereus (Koala)	491
1330	A0A6P5K9Q6	A vs P	-0.615895	0.357764	-1.72151	5	0.145778	0.445114	NA	0.111742	0.111742	16.8214	17.5375	17.1794	A0A6P5K9Q6_PHACI	Lactotransferrin-like	LOC110208182	Phascolarctos cinereus (Koala)	711
1618	A0A6P5KNF8	A vs P	-0.293212	0.188198	-1.558	5	0.179971	0.477703	NA	0.0850694	0.0850694	16.8966	17.5311	17.2139	A0A6P5KNF8_PHACI	Lamin	LMNA	Phascolarctos cinereus (Koala)	663
2082	A0A6P5LBL7	A vs P	-3.86517	0.360225	-10.7299	5	0.000121827	0.0488933	NA	0.28869	0.28869	14.0959	17.5102	15.803	A0A6P5LBL7_PHACI	Beta-hexosaminidase (EC 3.2.1.52)	HEXB	Phascolarctos cinereus (Koala)	529
1237	A0A6P5K599	A vs P	-0.284146	0.170178	-1.66969	5	0.155849	0.454423	NA	0.122917	0.122917	17.1538	17.4226	17.2882	A0A6P5K599_PHACI	Heat shock cognate 71 kDa protein (EC 3.6.4.10) (Heat shock 70 kDa protein 8)	HSPA8	Phascolarctos cinereus (Koala)	646
836	A0A6P5JIU2	A vs P	0.0712375	0.164416	0.433276	5	0.682869	0.836761	NA	0.0277778	0.0277778	17.4819	17.3469	17.4144	A0A6P5JIU2_PHACI	Calmodulin (Calmodulin isoform X2)	CALM3 CALM1 CALM2	Phascolarctos cinereus (Koala)	149
2257	A0A6P5LJM0	A vs P	0.105532	0.144144	0.732133	5	0.496947	0.712446	NA	0.0119048	0.0119048	17.4073	17.3389	17.3731	A0A6P5LJM0_PHACI	Tubulin alpha chain	LOC110219406	Phascolarctos cinereus (Koala)	511
1756	A0A6P5KVR8	A vs P	-0.58238	0.167566	-3.47553	5	0.0177437	0.267114	NA	0.0104167	0.0104167	16.8446	17.3338	17.0892	A0A6P5KVR8_PHACI	L-lactate dehydrogenase (EC 1.1.1.27)	LDHB	Phascolarctos cinereus (Koala)	334
1054	A0A6P5JWC0	A vs P	0.127353	0.284363	0.447855	5	0.672995	0.829931	NA	0	0	16.8936	17.3285	17.111	A0A6P5JWC0_PHACI	Histone H1.4-like	LOC110204196	Phascolarctos cinereus (Koala)	218
2341	A0A6P5LPD4	A vs P	-0.211182	0.113333	-1.86337	5	0.121443	0.418425	NA	0.144444	0.144444	17.0004	17.2455	17.1229	A0A6P5LPD4_PHACI	Eukaryotic translation initiation factor 2 subunit 1 (Eukaryotic translation initiation factor 2 subunit alpha)	EIF2S1	Phascolarctos cinereus (Koala)	315
47	A0A6P5ICV2	A vs P	-0.825638	0.421658	-1.95807	5	0.107553	0.407612	NA	0.037037	0.037037	15.8054	17.159	16.4822	A0A6P5ICV2_PHACI	Mimecan (Osteoglycin)	OGN	Phascolarctos cinereus (Koala)	285
2496	A0A6P5LWH2	A vs P	0.187474	0.210729	0.889647	5	0.414405	0.66648	NA	0	0	17.1894	17.1382	17.1638	A0A6P5LWH2_PHACI	Acyl-protein thioesterase 1 (EC 3.1.2.22) (Lysophospholipase 1) (Lysophospholipase I) (Palmitoyl-protein hydrolase)	LYPLA1	Phascolarctos cinereus (Koala)	230
2262	A0A6P5LJR4	A vs P	-0.460582	0.28834	-1.59736	5	0.171077	0.467067	NA	0.0388889	0.0388889	16.4302	17.1066	16.7684	A0A6P5LJR4_PHACI	LOW QUALITY PROTEIN: prolargin	PRELP	Phascolarctos cinereus (Koala)	383
1358	A0A6P5KBC7	A vs P	0.15613	0.122801	1.27141	5	0.259514	0.543873	NA	0.125	0.125	17.2413	17.0948	17.1681	A0A6P5KBC7_PHACI	Destrin (Actin-depolymerizing factor)	DSTN	Phascolarctos cinereus (Koala)	165
540	A0A6P5J2N5	A vs P	0.399873	0.188568	2.12058	5	0.0874413	0.393758	NA	0.0227273	0.0227273	17.3403	17.0679	17.2041	A0A6P5J2N5_PHACI	Four and a half LIM domains protein 1 isoform X1	FHL1	Phascolarctos cinereus (Koala)	280
2357	A0A6P5LQ35	A vs P	0.186302	0.127126	1.46549	5	0.202684	0.494992	NA	0.0486111	0.0486111	17.1402	17.0617	17.1009	A0A6P5LQ35_PHACI	Alpha-actinin-1 (Alpha-actinin cytoskeletal isoform) (F-actin cross-linking protein) (Non-muscle alpha-actinin-1)	ACTN1	Phascolarctos cinereus (Koala)	914
713	A0A6P5JBB8	A vs P	-0.899641	0.447007	-2.01259	5	0.100315	0.403249	NA	0.09375	0.09375	16.3161	17.0537	16.6849	A0A6P5JBB8_PHACI	Keratin, type I cytoskeletal 19 (Cytokeratin-19) (Keratin-19)	KRT19	Phascolarctos cinereus (Koala)	402
2221	A0A6P5LI76	A vs P	0.617877	0.136862	4.5146	5	0.00631413	0.214992	NA	0.0625	0.0625	17.5507	17.0398	17.2952	A0A6P5LI76_PHACI	Caldesmon isoform X5	CALD1	Phascolarctos cinereus (Koala)	771
1325	A0A6P5K9D9	A vs P	0.398779	0.172899	2.30643	1	0.260446	0.544904	NA	0.666667	0	17.4254	17.0266	17.226	A0A6P5K9D9_PHACI	Poly [ADP-ribose] polymerase 9 isoform X2	PARP9	Phascolarctos cinereus (Koala)	779
362	A0A6P5IU93	A vs P	0.357689	0.177199	2.01858	5	0.0995509	0.402876	NA	0	0	17.3994	17.0261	17.2127	A0A6P5IU93_PHACI	Profilin	PFN1	Phascolarctos cinereus (Koala)	140
2456	A0A6P5LUT2	A vs P	-0.193284	0.103858	-1.86103	5	0.121809	0.418425	NA	0.0462963	0.0462963	16.9452	16.9873	16.9662	A0A6P5LUT2_PHACI	Fructose-bisphosphate aldolase (EC 4.1.2.13)	ALDOA	Phascolarctos cinereus (Koala)	364
459	A0A6P5IYV3	A vs P	-0.548438	0.163363	-3.35718	5	0.02017	0.273016	NA	0.05	0.05	16.4999	16.983	16.7414	A0A6P5IYV3_PHACI	ADP-ribosylation factor-like protein 8B	ARL8B	Phascolarctos cinereus (Koala)	186
1108	A0A6P5JZP6	A vs P	0.348118	0.176145	1.97631	5	0.105072	0.40753	NA	0.0737179	0.0737179	17.3804	16.9783	17.1793	A0A6P5JZP6_PHACI	Aconitate hydratase, mitochondrial (Aconitase) (EC 4.2.1.3)	ACO2	Phascolarctos cinereus (Koala)	782
223	A0A6P5IN53	A vs P	-0.1402	0.115471	-1.21416	5	0.278899	0.560423	NA	0.180556	0.180556	16.8791	16.9622	16.9206	A0A6P5IN53_PHACI	Glycine--tRNA ligase (EC 6.1.1.14) (Diadenosine tetraphosphate synthetase)	GARS	Phascolarctos cinereus (Koala)	743
2437	A0A6P5LU56	A vs P	0.0727218	0.173705	0.41865	5	0.692847	0.840068	NA	0.216667	0.216667	16.5372	16.9229	16.73	A0A6P5LU56_PHACI	Histone H1.4-like	LOC110220092	Phascolarctos cinereus (Koala)	219
2222	A0A6P5LI78	A vs P	0.589163	0.134895	4.36758	5	0.00723849	0.22354	NA	0.291667	0.291667	17.3752	16.9135	17.1443	A0A6P5LI78_PHACI	Caldesmon isoform X9	CALD1	Phascolarctos cinereus (Koala)	538
2418	A0A6P5LSZ0	A vs P	0.270189	0.109347	2.47093	5	0.0564656	0.361254	NA	0.0257353	0.0257353	17.0804	16.9002	16.9903	A0A6P5LSZ0_PHACI	Vinculin (Metavinculin)	VCL	Phascolarctos cinereus (Koala)	1066
2310	A0A6P5LMV9	A vs P	-0.082702	0.101561	-0.81431	5	0.45249	0.690709	NA	0.0277778	0.0277778	16.6777	16.8997	16.7887	A0A6P5LMV9_PHACI	Histone H2B	LOC110220165	Phascolarctos cinereus (Koala)	177
779	A0A6P5JFJ8	A vs P	-0.237187	0.129985	-1.82473	4	0.142095	0.443792	NA	0.333333	0.25	16.5486	16.8963	16.7224	A0A6P5JFJ8_PHACI	Fibulin-1	FBLN1	Phascolarctos cinereus (Koala)	682
923	A0A6P5JPE1	A vs P	-0.342219	0.188115	-1.81921	5	0.12854	0.429231	NA	0.12963	0.12963	16.3877	16.8963	16.642	A0A6P5JPE1_PHACI	Fibulin-1	FBLN1	Phascolarctos cinereus (Koala)	702
337	A0A6P5ITE0	A vs P	-0.91243	0.359828	-2.53574	5	0.0521636	0.353031	NA	0.04	0.04	15.5089	16.8354	16.1721	A0A6P5ITE0_PHACI	Annexin	ANXA2	Phascolarctos cinereus (Koala)	339
187	A0A6P5ILF4	A vs P	-0.097677	0.31109	-0.313983	5	0.766211	0.88234	NA	0.0642857	0.0642857	16.9642	16.833	16.8986	A0A6P5ILF4_PHACI	Keratin, type I cytoskeletal 18	KRT18	Phascolarctos cinereus (Koala)	425
1516	A0A6P5KJ85	A vs P	-0.185918	0.121928	-1.52482	5	0.187817	0.481131	NA	0.101852	0.101852	16.604	16.8068	16.7054	A0A6P5KJ85_PHACI	Proliferation-associated protein 2G4	PA2G4	Phascolarctos cinereus (Koala)	394
1283	A0A6P5K7D0	A vs P	0.197913	0.100516	1.96897	5	0.106064	0.40753	NA	0.0992063	0.0992063	16.905	16.8043	16.8547	A0A6P5K7D0_PHACI	Tubulin beta chain	TUBB6	Phascolarctos cinereus (Koala)	446
919	A0A6P5JP45	A vs P	0.0216313	0.220334	0.0981751	5	0.925607	0.966925	NA	0.0416667	0.0416667	16.7989	16.7838	16.7914	A0A6P5JP45_PHACI	LIM and senescent cell antigen-like-containing domain protein	LIMS1	Phascolarctos cinereus (Koala)	387
2363	A0A6P5LQF4	A vs P	-0.0155846	0.580627	-0.026841	5	0.979625	0.989797	NA	0.101852	0.101852	16.265	16.7751	16.52	A0A6P5LQF4_PHACI	Alpha-1-antiproteinase-like isoform X1	LOC110220791	Phascolarctos cinereus (Koala)	443
1481	A0A6P5KHK8	A vs P	0.185641	0.15284	1.21461	5	0.278742	0.560423	NA	0.177083	0.177083	16.9778	16.7732	16.8755	A0A6P5KHK8_PHACI	Tubulin beta-3 chain	TUBB3	Phascolarctos cinereus (Koala)	821
451	A0A6P5IYA7	A vs P	0.00991396	0.0859215	0.115384	5	0.912632	0.963247	NA	0.104167	0.104167	16.7996	16.721	16.7603	A0A6P5IYA7_PHACI	Tubulin beta chain	TUBB4A	Phascolarctos cinereus (Koala)	445
770	A0A6P5JF39	A vs P	-0.339066	0.181636	-1.86673	5	0.12092	0.418425	NA	0.139881	0.139881	16.2111	16.682	16.4465	A0A6P5JF39_PHACI	Heat shock 70 kDa protein 1	LOC110199299	Phascolarctos cinereus (Koala)	643
1705	A0A6P5KTD4	A vs P	-0.0487072	0.138363	-0.352024	5	0.739171	0.863446	NA	0.0555556	0.0555556	16.6374	16.6667	16.6521	A0A6P5KTD4_PHACI	14-3-3 protein theta	YWHAQ	Phascolarctos cinereus (Koala)	245
489	A0A6P5J0N6	A vs P	0.185426	0.479633	0.386599	5	0.714958	0.851023	NA	0.0941667	0.0941667	16.7544	16.6647	16.7095	A0A6P5J0N6_PHACI	Collagen alpha-3(VI) chain isoform X1	COL6A3	Phascolarctos cinereus (Koala)	2867
203	A0A6P5IM51	A vs P	0.310664	0.253094	1.22747	5	0.274281	0.559719	NA	0.138211	0.138211	16.821	16.6617	16.7413	A0A6P5IM51_PHACI	78 kDa glucose-regulated protein (Binding-immunoglobulin protein) (Heat shock protein 70 family protein 5) (Heat shock protein family A member 5) (Immunoglobulin heavy chain-binding protein)	HSPA5	Phascolarctos cinereus (Koala)	657
149	A0A6P5IK12	A vs P	-0.0358593	0.223466	-0.160468	5	0.878794	0.94218	NA	0	0	16.4119	16.6515	16.5317	A0A6P5IK12_PHACI	Histone H2A	LOC110194439	Phascolarctos cinereus (Koala)	130
1949	A0A6P5L561	A vs P	0.458975	0.104891	4.37575	5	0.00718319	0.22354	NA	0.0416667	0.0416667	17.1232	16.6453	16.8843	A0A6P5L561_PHACI	Beta-actin-like protein 2 isoform X2	ACTBL2	Phascolarctos cinereus (Koala)	334
1095	A0A6P5JZ91	A vs P	-0.026392	0.103073	-0.256051	5	0.808112	0.908005	NA	0.266667	0.266667	16.47	16.6427	16.5564	A0A6P5JZ91_PHACI	Ras-related C3 botulinum toxin substrate 2	RAC2	Phascolarctos cinereus (Koala)	192
2556	A0A6P5LZT2	A vs P	0.154076	0.181772	0.847636	5	0.435327	0.682313	NA	0.087963	0.087963	16.5766	16.6372	16.6069	A0A6P5LZT2_PHACI	Annexin	ANXA5	Phascolarctos cinereus (Koala)	319
434	A0A6P5IXK9	A vs P	0.359107	0.220358	1.62965	5	0.164104	0.46074	NA	0.0444444	0.0444444	17.0171	16.6362	16.8266	A0A6P5IXK9_PHACI	Creatine kinase B-type (EC 2.7.3.2) (Creatine kinase B chain)	CKB	Phascolarctos cinereus (Koala)	373
746	A0A6P5JDS7	A vs P	0.131496	0.0893802	1.4712	5	0.201205	0.49288	NA	0.0595238	0.0595238	16.6932	16.6354	16.6643	A0A6P5JDS7_PHACI	Tubulin beta chain	TUBB2B	Phascolarctos cinereus (Koala)	445
2516	A0A6P5LXZ1	A vs P	-0.0902708	0.136917	-0.65931	5	0.538847	0.746929	NA	0.107843	0.107843	16.4296	16.6347	16.5321	A0A6P5LXZ1_PHACI	Dihydropyrimidinase-related protein 2	DPYSL2	Phascolarctos cinereus (Koala)	572
1353	A0A6P5KB22	A vs P	-0.373314	0.135122	-2.7628	5	0.0397027	0.333977	NA	0.0833333	0.0833333	16.1	16.6324	16.3662	A0A6P5KB22_PHACI	Prostaglandin reductase 2 (EC 1.3.1.48) (15-oxoprostaglandin 13-reductase)	LOC110208344	Phascolarctos cinereus (Koala)	347
1455	A0A6P5KGB8	A vs P	-0.208061	0.227997	-0.912557	5	0.403331	0.658589	NA	0.101852	0.101852	16.496	16.6293	16.5627	A0A6P5KGB8_PHACI	Alpha-2-HS-glycoprotein (Fetuin-A)	AHSG	Phascolarctos cinereus (Koala)	366
1407	A0A6P5KE32	A vs P	-0.31104	0.0595111	-5.22659	5	0.0033913	0.200434	NA	0.0444444	0.0444444	16.3016	16.5904	16.446	A0A6P5KE32_PHACI	Peroxiredoxin-1 (EC 1.11.1.24) (Thioredoxin-dependent peroxiredoxin 1)	PRDX1	Phascolarctos cinereus (Koala)	199
561	A0A6P5J3W9	A vs P	0.12087	0.580192	0.208327	5	0.843194	0.925619	NA	0.105556	0.105556	16.5694	16.5866	16.578	A0A6P5J3W9_PHACI	Collagen alpha-1(VI) chain	COL6A1	Phascolarctos cinereus (Koala)	1040
1548	A0A6P5KKN5	A vs P	-0.197205	0.109979	-1.79311	5	0.132932	0.436698	NA	0.0433333	0.0433333	16.3178	16.5855	16.4516	A0A6P5KKN5_PHACI	Gelsolin (ADF) (Actin-depolymerizing factor)	GSN	Phascolarctos cinereus (Koala)	781
316	A0A6P5ISE7	A vs P	-0.690793	0.340924	-2.02624	5	0.098583	0.401341	NA	0.0925926	0.0925926	15.9883	16.5843	16.2863	A0A6P5ISE7_PHACI	Keratin, type II cytoskeletal 1 (Cytokeratin-1) (Keratin-1) (Type-II keratin Kb1)	LOC110194065	Phascolarctos cinereus (Koala)	680
2438	A0A6P5LU59	A vs P	-0.0473869	0.085668	-0.553146	5	0.603984	0.789989	NA	0.0895062	0.0895062	16.6013	16.5725	16.5869	A0A6P5LU59_PHACI	Catenin alpha-1	CTNNA1	Phascolarctos cinereus (Koala)	906
2462	A0A6P5LV68	A vs P	-1.28932	0.523933	-2.46085	5	0.057169	0.361632	NA	0.0416667	0.0416667	15.3301	16.5495	15.9398	A0A6P5LV68_PHACI	Microfibril-associated glycoprotein 4 isoform X1	MFAP4	Phascolarctos cinereus (Koala)	285
2285	A0A6P5LKW7	A vs P	-0.0838243	0.0804348	-1.04214	5	0.345091	0.614782	NA	0.141026	0.141026	16.5081	16.542	16.5251	A0A6P5LKW7_PHACI	D-3-phosphoglycerate dehydrogenase (EC 1.1.1.95)	LOC110219689	Phascolarctos cinereus (Koala)	533
1900	A0A6P5L2A3	A vs P	0.371912	0.161797	2.29864	5	0.0698914	0.374015	NA	0.0863095	0.0863095	16.8582	16.5316	16.6949	A0A6P5L2A3_PHACI	Pyruvate kinase (EC 2.7.1.40)	PKM	Phascolarctos cinereus (Koala)	583
1924	A0A6P5L3T4	A vs P	0.371912	0.161797	2.29864	5	0.0698914	0.374015	NA	0.0119048	0.0119048	16.8582	16.5316	16.6949	A0A6P5L3T4_PHACI	Pyruvate kinase (EC 2.7.1.40)	PKM	Phascolarctos cinereus (Koala)	533
1607	A0A6P5KMZ5	A vs P	0.267094	0.159757	1.67188	5	0.155411	0.454335	NA	0.111111	0.111111	16.5217	16.4966	16.5091	A0A6P5KMZ5_PHACI	ATP-dependent 6-phosphofructokinase (ATP-PFK) (Phosphofructokinase) (EC 2.7.1.11) (Phosphohexokinase)	PFKP	Phascolarctos cinereus (Koala)	751
620	A0A6P5J7J1	A vs P	0.088008	0.237825	0.370054	5	0.7265	0.857975	NA	0.291667	0.291667	16.6243	16.4743	16.5493	A0A6P5J7J1_PHACI	Calmodulin-A-like	LOC110199039	Phascolarctos cinereus (Koala)	149
611	A0A6P5J734	A vs P	-0.51456	0.291745	-1.76373	5	0.138057	0.439792	NA	0.163043	0.163043	16.1401	16.4722	16.3062	A0A6P5J734_PHACI	Heat shock protein HSP 90-alpha	HSP90AA1	Phascolarctos cinereus (Koala)	731
1817	A0A6P5KY53	A vs P	0.160383	0.197889	0.810468	5	0.454501	0.691807	NA	0	0	16.5316	16.4524	16.492	A0A6P5KY53_PHACI	Peroxiredoxin-2 (EC 1.11.1.24) (Thioredoxin-dependent peroxiredoxin 2)	PRDX2	Phascolarctos cinereus (Koala)	198
1717	A0A6P5KTV8	A vs P	-0.417419	0.178322	-2.34081	5	0.0663134	0.371915	NA	0.0771605	0.0771605	16.0964	16.4499	16.2732	A0A6P5KTV8_PHACI	60 kDa heat shock protein, mitochondrial (EC 5.6.1.7) (60 kDa chaperonin) (Chaperonin 60) (Heat shock protein 60)	HSPD1	Phascolarctos cinereus (Koala)	573
707	A0A6P5JB36	A vs P	-0.397313	0.225419	-1.76256	5	0.138267	0.439826	NA	0.133333	0.133333	15.8884	16.446	16.1672	A0A6P5JB36_PHACI	Nucleoside diphosphate kinase (EC 2.7.4.6)	NME2	Phascolarctos cinereus (Koala)	152
2692	A0A6P5M9Q1	A vs P	0.0486605	0.197897	0.245888	5	0.815543	0.912136	NA	0.0571429	0.0571429	16.3448	16.4192	16.382	A0A6P5M9Q1_PHACI	Protein disulfide-isomerase (EC 5.3.4.1)	PDIA3	Phascolarctos cinereus (Koala)	506
2696	A0A6P5MAH1	A vs P	-0.661096	0.374631	-1.76466	5	0.137893	0.439792	NA	0.0833333	0.0833333	15.7663	16.4103	16.0883	A0A6P5MAH1_PHACI	Annexin	ANXA1	Phascolarctos cinereus (Koala)	346
1758	A0A6P5KVT5	A vs P	-0.2964	0.12938	-2.29094	5	0.0705667	0.374015	NA	0.0233333	0.0233333	16.0046	16.4099	16.2072	A0A6P5KVT5_PHACI	Triosephosphate isomerase (EC 5.3.1.1)	TPI1	Phascolarctos cinereus (Koala)	269
2330	A0A6P5LP09	A vs P	0.455713	0.209682	2.17335	5	0.0817964	0.392738	NA	0.144444	0.144444	16.7645	16.3649	16.5647	A0A6P5LP09_PHACI	Electron transfer flavoprotein subunit beta (Beta-ETF)	ETFB	Phascolarctos cinereus (Koala)	255
2226	A0A6P5LIA1	A vs P	0.461991	0.159663	2.89354	5	0.0340462	0.313907	NA	0.0769231	0.0769231	16.7658	16.3487	16.5572	A0A6P5LIA1_PHACI	LOW QUALITY PROTEIN: filamin-C	FLNC	Phascolarctos cinereus (Koala)	2721
1901	A0A6P5L2B7	A vs P	0.0157242	0.169127	0.0929726	5	0.929536	0.968132	NA	0.107143	0.107143	16.4213	16.3428	16.382	A0A6P5L2B7_PHACI	Reticulon	RTN4	Phascolarctos cinereus (Koala)	1209
1906	A0A6P5L2J7	A vs P	0.00483214	0.0929755	0.0519722	5	0.960563	0.981858	NA	0.0912898	0.0912898	16.2974	16.3292	16.3133	A0A6P5L2J7_PHACI	LOW QUALITY PROTEIN: plectin	PLEC	Phascolarctos cinereus (Koala)	4713
739	A0A6P5JD21	A vs P	0.099118	0.581072	0.170578	5	0.871244	0.939261	NA	0.106061	0.106061	16.3193	16.3095	16.3144	A0A6P5JD21_PHACI	Collagen alpha-2(VI) chain isoform X1	COL6A2	Phascolarctos cinereus (Koala)	1020
126	A0A6P5IIQ6	A vs P	-0.675977	0.505977	-1.33598	5	0.239133	0.521691	NA	0.163889	0.163889	15.3426	16.3025	15.8226	A0A6P5IIQ6_PHACI	Keratin, type II cytoskeletal 7 (Cytokeratin-7) (Keratin-7) (Type-II keratin Kb7)	KRT7	Phascolarctos cinereus (Koala)	483
1065	A0A6P5JX24	A vs P	-0.338894	0.3414	-0.992658	5	0.366455	0.634381	NA	0	0	16.2193	16.2887	16.254	A0A6P5JX24_PHACI	Albumin	LOC110204051	Phascolarctos cinereus (Koala)	408
1313	A0A6P5K8X0	A vs P	0.412405	0.15862	2.59996	5	0.048252	0.348019	NA	0.0608974	0.0608974	16.7286	16.2588	16.4937	A0A6P5K8X0_PHACI	ATP synthase subunit alpha	ATP5A1	Phascolarctos cinereus (Koala)	553
2382	A0A6P5LRD8	A vs P	-0.164348	0.189064	-0.869271	5	0.424453	0.672694	NA	0.037037	0.037037	16.177	16.2572	16.2171	A0A6P5LRD8_PHACI	L-lactate dehydrogenase (EC 1.1.1.27)	LDHA	Phascolarctos cinereus (Koala)	333
457	A0A6P5IYR9	A vs P	-0.230009	0.263277	-0.873641	5	0.422282	0.670749	NA	0.146465	0.146465	16.1306	16.2394	16.185	A0A6P5IYR9_PHACI	LOW QUALITY PROTEIN: neuroblast differentiation-associated protein AHNAK	AHNAK	Phascolarctos cinereus (Koala)	5698
888	A0A6P5JLV7	A vs P	-0.105072	0.0965443	-1.08833	5	0.326104	0.601269	NA	0.0801282	0.0801282	16.1503	16.2255	16.1879	A0A6P5JLV7_PHACI	Ubiquitin-like modifier-activating enzyme 1 (EC 6.2.1.45) (Ubiquitin-activating enzyme E1)	UBA1	Phascolarctos cinereus (Koala)	1058
520	A0A6P5J1X1	A vs P	0.0559954	0.181524	0.308473	5	0.770161	0.884465	NA	0.0151515	0.0151515	16.3799	16.2229	16.3014	A0A6P5J1X1_PHACI	Polymerase I and transcript release factor	CAVIN1	Phascolarctos cinereus (Koala)	388
2655	A0A6P5M520	A vs P	-0.0445602	0.109698	-0.406208	5	0.701391	0.844668	NA	0	0	16.1959	16.2081	16.202	A0A6P5M520_PHACI	Phosphatidylethanolamine-binding protein 1 (HCNPpp)	PEBP1	Phascolarctos cinereus (Koala)	187
52	A0A6P5ID92	A vs P	-0.143596	0.204866	-0.700924	5	0.514619	0.728515	NA	0.0766667	0.0766667	16.0862	16.2013	16.1438	A0A6P5ID92_PHACI	Phosphoglycerate kinase (EC 2.7.2.3)	PGK1	Phascolarctos cinereus (Koala)	417
2626	A0A6P5M3H0	A vs P	-0.783334	0.354877	-2.20734	2	0.157991	0.454837	NA	0.458333	0.208333	15.4342	16.2012	15.8177	A0A6P5M3H0_PHACI	AP complex subunit sigma	AP1S2	Phascolarctos cinereus (Koala)	158
2539	A0A6P5LYZ4	A vs P	0.0391522	0.319744	0.122449	5	0.907313	0.9608	NA	0.0625	0.0625	16.4583	16.1983	16.3283	A0A6P5LYZ4_PHACI	Heat shock protein beta-1 (Heat shock 27 kDa protein)	HSPB1	Phascolarctos cinereus (Koala)	218
675	A0A6P5J9G8	A vs P	0.0258244	0.129318	0.199697	5	0.849585	0.928189	NA	0.00925926	0.00925926	16.2132	16.1948	16.204	A0A6P5J9G8_PHACI	Membrane-associated progesterone receptor component 1	PGRMC1	Phascolarctos cinereus (Koala)	195
799	A0A6P5JGX9	A vs P	-3.65328	0.417782	-8.74447	4	0.00094248	0.200434	NA	0.0833333	0	12.8407	16.1923	14.5165	A0A6P5JGX9_PHACI	Protein CREG1 isoform X1 (Protein CREG1 isoform X2) (Protein CREG1 isoform X3)	CREG1	Phascolarctos cinereus (Koala)	270
60	A0A6P5IDQ2	A vs P	0.0129924	0.114649	0.113324	5	0.914183	0.963247	NA	0.25	0.25	16.1808	16.1677	16.1743	A0A6P5IDQ2_PHACI	Complement component 1 Q subcomponent-binding protein, mitochondrial	C1QBP	Phascolarctos cinereus (Koala)	279
2477	A0A6P5LVK7	A vs P	-0.9077	0.351221	-2.58441	5	0.0491684	0.350288	NA	0	0	15.0572	16.1241	15.5907	A0A6P5LVK7_PHACI	Protein S100-A10 (Calpactin I light chain) (Calpactin-1 light chain) (S100 calcium-binding protein A10)	S100A10	Phascolarctos cinereus (Koala)	97
220	A0A6P5IMZ8	A vs P	-0.0242547	0.118499	-0.204684	5	0.845891	0.926434	NA	0.296875	0.296875	16.0506	16.1238	16.0872	A0A6P5IMZ8_PHACI	LOW QUALITY PROTEIN: nuclear mitotic apparatus protein 1	NUMA1	Phascolarctos cinereus (Koala)	2079
1495	A0A6P5KI92	A vs P	-0.333144	0.20699	-1.60947	5	0.168428	0.463845	NA	0.132576	0.132576	15.6977	16.1141	15.9059	A0A6P5KI92_PHACI	Apolipoprotein A-I	APOA1	Phascolarctos cinereus (Koala)	266
860	A0A6P5JKG2	A vs P	0.133517	0.142438	0.937373	5	0.3916	0.650759	NA	0.00925926	0.00925926	16.2034	16.0994	16.1514	A0A6P5JKG2_PHACI	Guanine nucleotide-binding protein G(I)/G(S)/G(T) subunit beta-1 (Transducin beta chain 1)	GNB1	Phascolarctos cinereus (Koala)	340
2131	A0A6P5LDR9	A vs P	0.461681	0.311437	1.48242	5	0.198329	0.492679	NA	0.111111	0.111111	16.4006	16.0942	16.2474	A0A6P5LDR9_PHACI	Glutathione S-transferase (EC 2.5.1.18)	GSTM3	Phascolarctos cinereus (Koala)	220
2669	A0A6P5M6B2	A vs P	0.211413	0.090743	2.3298	5	0.0672277	0.373593	NA	0.0555556	0.0555556	16.2374	16.089	16.1632	A0A6P5M6B2_PHACI	Eukaryotic translation initiation factor 4E	EIF4E	Phascolarctos cinereus (Koala)	217
1296	A0A6P5K826	A vs P	0.382198	0.187572	2.0376	5	0.0971651	0.399776	NA	0.0772358	0.0772358	16.4976	16.0874	16.2925	A0A6P5K826_PHACI	Myosin light chain kinase, smooth muscle (EC 2.7.11.18) (Telokin)	MYLK	Phascolarctos cinereus (Koala)	1929
1089	A0A6P5JYX2	A vs P	0.616535	0.301242	2.04664	5	0.096053	0.399776	NA	0.0625	0.0625	16.4713	16.0819	16.2766	A0A6P5JYX2_PHACI	Endoplasmin (94 kDa glucose-regulated protein) (Heat shock protein 90 kDa beta member 1)	HSP90B1	Phascolarctos cinereus (Koala)	803
1266	A0A6P5K6R8	A vs P	0.338636	0.230641	1.46824	5	0.201971	0.493752	NA	0.111111	0.111111	16.5016	16.0556	16.2786	A0A6P5K6R8_PHACI	Malate dehydrogenase (EC 1.1.1.37)	MDH1	Phascolarctos cinereus (Koala)	289
580	A0A6P5J578	A vs P	-0.0317745	0.0617756	-0.514354	5	0.628924	0.802987	NA	0.138889	0.138889	15.9748	16.0518	16.0133	A0A6P5J578_PHACI	Nucleolar protein 58	NOP58	Phascolarctos cinereus (Koala)	559
176	A0A6P5IKX0	A vs P	-0.122492	0.142946	-0.856912	4	0.439797	0.684129	NA	0.166667	0.0833333	16.132	16.0513	16.0916	A0A6P5IKX0_PHACI	Tubulin alpha chain	LOC110194030	Phascolarctos cinereus (Koala)	451
1523	A0A6P5KJH7	A vs P	0.675711	0.285989	2.36272	5	0.0645332	0.371374	NA	0.244792	0.244792	17.0528	16.0481	16.5505	A0A6P5KJH7_PHACI	Serine hydroxymethyltransferase (EC 2.1.2.1)	SHMT2	Phascolarctos cinereus (Koala)	504
83	A0A6P5IFJ2	A vs P	0.0722701	0.150603	0.479872	5	0.651575	0.818087	NA	0.126812	0.126812	15.9702	16.0481	16.0091	A0A6P5IFJ2_PHACI	Dihydropyrimidinase-related protein 3 isoform X1	DPYSL3	Phascolarctos cinereus (Koala)	683
985	A0A6P5JSR8	A vs P	0.200351	0.252853	0.792362	5	0.464067	0.697158	NA	0.0944444	0.0944444	16.1531	16.0407	16.0969	A0A6P5JSR8_PHACI	glutathione transferase (EC 2.5.1.18)	LOC110202534 LOC110202533	Phascolarctos cinereus (Koala)	242
1602	A0A6P5KMR5	A vs P	0.276562	0.184492	1.49904	5	0.194142	0.48901	NA	0.100694	0.100694	16.3819	16.0365	16.2092	A0A6P5KMR5_PHACI	ATP synthase subunit beta (EC 7.1.2.2)	ATP5B	Phascolarctos cinereus (Koala)	528
1184	A0A6P5K2U5	A vs P	0.0821006	0.0579683	1.4163	5	0.21586	0.505634	NA	0.0333333	0.0333333	16.0871	16.0303	16.0587	A0A6P5K2U5_PHACI	Ras-related protein Rab-10	RAB10	Phascolarctos cinereus (Koala)	200
981	A0A6P5JSF0	A vs P	-1.1667	0.00225033	-518.457	0	NA	NA	NA	0.583333	0	14.52	16.0193	15.2697	A0A6P5JSF0_PHACI	Epididymal-specific lipocalin-8	LCN8	Phascolarctos cinereus (Koala)	89
2227	A0A6P5LIA4	A vs P	0.614137	0.143193	4.28889	5	0.00779728	0.22354	NA	0.0785714	0.0785714	16.4391	16.0084	16.2238	A0A6P5LIA4_PHACI	Phosphoglucomutase-like protein 5	PGM5	Phascolarctos cinereus (Koala)	567
1538	A0A6P5KK13	A vs P	0.298389	0.156497	1.90668	5	0.114875	0.410072	NA	0.0737179	0.0737179	16.4141	15.9913	16.2027	A0A6P5KK13_PHACI	LOW QUALITY PROTEIN: extended synaptotagmin-1	ESYT1	Phascolarctos cinereus (Koala)	1078
1881	A0A6P5L159	A vs P	0.079131	0.119876	0.660109	5	0.538375	0.746929	NA	0	0	16.2212	15.9907	16.106	A0A6P5L159_PHACI	Ubiquitin-ribosomal protein eS31 fusion protein	RPS27A	Phascolarctos cinereus (Koala)	156
1933	A0A6P5L441	A vs P	0.563139	0.169492	3.32251	5	0.0209504	0.27374	NA	0.0745614	0.0745614	16.2348	15.9781	16.1064	A0A6P5L441_PHACI	Amine oxidase (EC 1.4.3.-)	MAOA	Phascolarctos cinereus (Koala)	537
1674	A0A6P5KR84	A vs P	1.05045	0.223442	4.70123	5	0.00533123	0.211345	NA	0	0	16.999	15.9754	16.4872	A0A6P5KR84_PHACI	Desmoglein-4	DSG4	Phascolarctos cinereus (Koala)	1027
951	A0A6P5JQV5	A vs P	-0.171136	0.139366	-1.22796	5	0.274111	0.559719	NA	0.0833333	0.0833333	15.8302	15.9692	15.8997	A0A6P5JQV5_PHACI	Protein SEC13 homolog	SEC13	Phascolarctos cinereus (Koala)	398
1843	A0A6P5KZ33	A vs P	-1.6237	0.912595	-1.77921	5	0.135332	0.439792	NA	0.260417	0.260417	14.0973	15.9425	15.0199	A0A6P5KZ33_PHACI	Zymogen granule protein 16 homolog B	ZG16B	Phascolarctos cinereus (Koala)	186
182	A0A6P5IL61	A vs P	0.0862511	0.111095	0.776372	5	0.472638	0.7019	NA	0.0539216	0.0539216	15.959	15.9406	15.9498	A0A6P5IL61_PHACI	Moesin (Membrane-organizing extension spike protein)	MSN	Phascolarctos cinereus (Koala)	573
787	A0A6P5JG06	A vs P	0.429926	0.452616	0.949868	5	0.385798	0.646487	NA	0.12381	0.12381	16.1152	15.9387	16.027	A0A6P5JG06_PHACI	Protein disulfide-isomerase A4 (EC 5.3.4.1) (Endoplasmic reticulum resident protein 72)	PDIA4	Phascolarctos cinereus (Koala)	644
738	A0A6P5JD18	A vs P	-0.0318234	0.231764	-0.137309	3	0.899484	0.956273	NA	0.520833	0.270833	15.8622	15.9354	15.8988	A0A6P5JD18_PHACI	NADH dehydrogenase [ubiquinone] 1 alpha subcomplex subunit 10, mitochondrial	NDUFA10	Phascolarctos cinereus (Koala)	362
2044	A0A6P5L9S8	A vs P	-0.245556	0.219781	-1.11728	5	0.314667	0.589763	NA	0.154167	0.154167	15.6332	15.9176	15.7754	A0A6P5L9S8_PHACI	Laminin subunit beta-2	LAMB2	Phascolarctos cinereus (Koala)	1795
180	A0A6P5IL29	A vs P	-0.682602	0.288708	-2.36433	5	0.0644039	0.371374	NA	0.111111	0.111111	15.0923	15.9131	15.5027	A0A6P5IL29_PHACI	MAC-inhibitory protein (Membrane attack complex inhibition factor) (Protectin)	CD59	Phascolarctos cinereus (Koala)	199
2423	A0A6P5LT48	A vs P	-0.2002	0.145711	-1.37396	5	0.227851	0.515993	NA	0.0657895	0.0657895	15.815	15.9103	15.8627	A0A6P5LT48_PHACI	Heat shock-related 70 kDa protein 2	HSPA2	Phascolarctos cinereus (Koala)	635
2613	A0A6P5M343	A vs P	-0.0266421	0.137987	-0.193077	5	0.854496	0.931053	NA	0.0492424	0.0492424	15.8618	15.9097	15.8858	A0A6P5M343_PHACI	14-3-3 protein epsilon	YWHAE	Phascolarctos cinereus (Koala)	255
1691	A0A6P5KS56	A vs P	0.577707	0.233274	2.47652	5	0.0560802	0.361254	NA	0.0611111	0.0611111	16.5188	15.9002	16.2095	A0A6P5KS56_PHACI	ADP/ATP translocase (ADP,ATP carrier protein)	SLC25A6	Phascolarctos cinereus (Koala)	298
783	A0A6P5JFQ6	A vs P	0.219166	0.157372	1.39266	5	0.222478	0.512168	NA	0	0	16.0854	15.8971	15.9913	A0A6P5JFQ6_PHACI	Tubulin beta chain	TUBB	Phascolarctos cinereus (Koala)	442
2228	A0A6P5LID4	A vs P	-4.20385	0.434718	-9.6703	2	0.010525	0.244226	NA	0.467949	0.217949	11.5952	15.8954	13.7453	A0A6P5LID4_PHACI	Bile acid-CoA:amino acid N-acyltransferase	BAAT	Phascolarctos cinereus (Koala)	419
751	A0A6P5JE81	A vs P	-0.469871	0.452295	-1.03886	5	0.346475	0.615728	NA	0.209524	0.209524	15.08	15.8754	15.4777	A0A6P5JE81_PHACI	Fibrillin-1	FBN1	Phascolarctos cinereus (Koala)	2872
2022	A0A6P5L8N8	A vs P	0.157218	0.124259	1.26525	5	0.261541	0.54622	NA	0.106061	0.106061	15.9014	15.8719	15.8866	A0A6P5L8N8_PHACI	Guanine nucleotide-binding protein G(i) subunit alpha-2 (Adenylate cyclase-inhibiting G alpha protein)	GNAI2	Phascolarctos cinereus (Koala)	355
1045	A0A6P5JVW1	A vs P	-1.415	0.229039	-6.17798	5	0.00161913	0.200434	NA	0.1875	0.1875	14.2758	15.8697	15.0727	A0A6P5JVW1_PHACI	Epoxide hydrolase (EC 3.3.2.9)	EPHX1	Phascolarctos cinereus (Koala)	453
26	A0A6P5IAV3	A vs P	-1.66767	0.415851	-4.01026	5	0.0102189	0.244143	NA	0.261905	0.261905	14.5768	15.8434	15.2101	A0A6P5IAV3_PHACI	Aldehyde dehydrogenase	ALDH1A3	Phascolarctos cinereus (Koala)	512
2624	A0A6P5M3G4	A vs P	0.353493	0.499682	0.707437	5	0.510896	0.724948	NA	0.177083	0.177083	16.6595	15.8395	16.2495	A0A6P5M3G4_PHACI	Brain acid soluble protein 1	BASP1	Phascolarctos cinereus (Koala)	239
1423	A0A6P5KET0	A vs P	0.149909	0.0859674	1.74379	5	0.141652	0.443792	NA	0.174242	0.174242	16.0718	15.8387	15.9552	A0A6P5KET0_PHACI	Heterogeneous nuclear ribonucleoprotein D0 isoform X1	HNRNPD	Phascolarctos cinereus (Koala)	374
1800	A0A6P5KXF1	A vs P	-0.0285037	0.0711285	-0.400735	5	0.705165	0.847011	NA	0.138889	0.138889	15.9081	15.8215	15.8648	A0A6P5KXF1_PHACI	dynamin GTPase (EC 3.6.5.5)	DNM2	Phascolarctos cinereus (Koala)	880
492	A0A6P5J0Y8	A vs P	-0.564496	0.31197	-1.80946	5	0.130163	0.431726	NA	0.145062	0.145062	14.9135	15.8167	15.3651	A0A6P5J0Y8_PHACI	Complement C3	C3	Phascolarctos cinereus (Koala)	1675
873	A0A6P5JL11	A vs P	-0.0650428	0.126798	-0.512965	5	0.629827	0.802987	NA	0.142857	0.142857	15.7119	15.8097	15.7608	A0A6P5JL11_PHACI	F-actin-capping protein subunit alpha	CAPZA2	Phascolarctos cinereus (Koala)	286
1703	A0A6P5KTB9	A vs P	0.167465	0.0998796	1.67666	5	0.154454	0.454003	NA	0.129167	0.129167	16.1998	15.8055	16.0027	A0A6P5KTB9_PHACI	Heterogeneous nuclear ribonucleoproteins A2/B1	HNRNPA2B1	Phascolarctos cinereus (Koala)	341
2365	A0A6P5LQM4	A vs P	-0.589953	0.317571	-1.8577	5	0.122331	0.419507	NA	0.149306	0.149306	14.6709	15.7836	15.2272	A0A6P5LQM4_PHACI	Methanethiol oxidase (MTO) (EC 1.8.3.4) (Selenium-binding protein 1)	SELENBP1	Phascolarctos cinereus (Koala)	471
1124	A0A6P5K0F7	A vs P	-0.108367	0.273035	-0.396897	5	0.707818	0.848395	NA	0.0873984	0.0873984	15.5995	15.7474	15.6735	A0A6P5K0F7_PHACI	LOW QUALITY PROTEIN: basement membrane-specific heparan sulfate proteoglycan core protein	HSPG2	Phascolarctos cinereus (Koala)	4610
72	A0A6P5IEV6	A vs P	0.67021	0.242775	2.76062	5	0.0398054	0.333977	NA	0.121528	0.121528	16.4452	15.7473	16.0962	A0A6P5IEV6_PHACI	LOW QUALITY PROTEIN: synemin	SYNM	Phascolarctos cinereus (Koala)	1272
1087	A0A6P5JYU9	A vs P	0.164922	0.200658	0.821906	5	0.448534	0.690463	NA	0.233333	0.233333	15.9554	15.7453	15.8504	A0A6P5JYU9_PHACI	Acidic leucine-rich nuclear phosphoprotein 32 family member	ANP32A	Phascolarctos cinereus (Koala)	249
354	A0A6P5IU18	A vs P	-2.27258	0.607525	-3.74072	5	0.0134216	0.254258	NA	0.32197	0.32197	12.7806	15.7448	14.2627	A0A6P5IU18_PHACI	Malic enzyme	ME1	Phascolarctos cinereus (Koala)	571
2207	A0A6P5LHB9	A vs P	-0.241185	0.07752	-3.11126	5	0.026513	0.292911	NA	0.0208333	0.0208333	15.5155	15.7427	15.6291	A0A6P5LHB9_PHACI	Small ribosomal subunit protein uS13 (40S ribosomal protein S18)	RPS18	Phascolarctos cinereus (Koala)	152
877	A0A6P5JL54	A vs P	0.0365112	0.171339	0.213093	5	0.83967	0.925619	NA	0.0416667	0.0416667	15.8475	15.7349	15.7912	A0A6P5JL54_PHACI	LOW QUALITY PROTEIN: EH domain-containing protein 2	EHD2	Phascolarctos cinereus (Koala)	546
1401	A0A6P5KDS7	A vs P	-0.138982	0.180772	-0.768823	5	0.476725	0.7019	NA	0.178571	0.178571	15.4635	15.7292	15.5963	A0A6P5KDS7_PHACI	Programmed cell death protein 4	PDCD4	Phascolarctos cinereus (Koala)	469
1600	A0A6P5KMQ2	A vs P	0.141804	0.116981	1.2122	5	0.279587	0.561038	NA	0.077381	0.077381	15.8772	15.7256	15.8014	A0A6P5KMQ2_PHACI	Core histone macro-H2A	LOC110211741	Phascolarctos cinereus (Koala)	372
293	A0A6P5IRH4	A vs P	0.264528	0.164595	1.60714	5	0.168933	0.463845	NA	0.116667	0.116667	16.0393	15.7102	15.8747	A0A6P5IRH4_PHACI	ADP-ribosylation factor	ARF4	Phascolarctos cinereus (Koala)	180
2641	A0A6P5M459	A vs P	0.0935525	0.117758	0.79445	5	0.462957	0.697142	NA	0.179487	0.179487	15.6736	15.7022	15.6879	A0A6P5M459_PHACI	Lamin-B2	LMNB2	Phascolarctos cinereus (Koala)	608
472	A0A6P5IZQ6	A vs P	0.280106	0.240812	1.16317	5	0.297249	0.577548	NA	0.0185185	0.0185185	15.9079	15.6867	15.7973	A0A6P5IZQ6_PHACI	Glutathione S-transferase (EC 2.5.1.18) (GST class-pi)	GSTP1	Phascolarctos cinereus (Koala)	210
1628	A0A6P5KNT5	A vs P	-0.0847429	0.0364509	-2.32485	5	0.0676439	0.373593	NA	0.142857	0.142857	15.6002	15.6866	15.6434	A0A6P5KNT5_PHACI	Microtubule-associated protein RP/EB family member 1 (APC-binding protein EB1) (End-binding protein 1)	MAPRE1	Phascolarctos cinereus (Koala)	268
2364	A0A6P5LQJ5	A vs P	0.48626	0.212764	2.28544	5	0.0710528	0.374015	NA	0.103535	0.103535	16.2103	15.6665	15.9384	A0A6P5LQJ5_PHACI	Sodium/potassium-transporting ATPase subunit alpha	ATP1A1	Phascolarctos cinereus (Koala)	1021
578	A0A6P5J571	A vs P	-1.34274	0.224413	-5.98336	5	0.00186922	0.200434	NA	0.125	0.125	14.5149	15.6576	15.0862	A0A6P5J571_PHACI	Peroxiredoxin-6 (EC 1.11.1.27) (EC 2.3.1.23) (EC 3.1.1.4) (1-Cys peroxiredoxin) (Acidic calcium-independent phospholipase A2) (Glutathione-dependent peroxiredoxin) (Lysophosphatidylcholine acyltransferase 5) (Non-selenium glutathione peroxidase)	PRDX6	Phascolarctos cinereus (Koala)	224
2316	A0A6P5LN62	A vs P	-1.01811	0.651551	-1.56259	5	0.178909	0.476439	NA	0	0	14.3647	15.6538	15.0092	A0A6P5LN62_PHACI	DNA ligase (EC 6.5.1.1)	LIG1	Phascolarctos cinereus (Koala)	887
1156	A0A6P5K1V5	A vs P	-0.296797	0.157486	-1.88459	5	0.118179	0.414832	NA	0.25	0.25	15.1579	15.6519	15.4049	A0A6P5K1V5_PHACI	Y-box-binding protein 1 (Y-box transcription factor)	YBX1	Phascolarctos cinereus (Koala)	324
495	A0A6P5J113	A vs P	-0.208274	0.106212	-1.96093	5	0.10716	0.407612	NA	0.104167	0.104167	15.3917	15.6359	15.5138	A0A6P5J113_PHACI	Elongation factor 2	EEF2	Phascolarctos cinereus (Koala)	858
563	A0A6P5J3Z2	A vs P	0.0262709	0.147008	0.178704	4	0.866856	0.938153	NA	0.0833333	0	15.7969	15.6329	15.7149	A0A6P5J3Z2_PHACI	Small ubiquitin-related modifier (SUMO)	SUMO3	Phascolarctos cinereus (Koala)	94
2061	A0A6P5LAX8	A vs P	0.100896	0.122803	0.821605	5	0.448691	0.690463	NA	0.0357143	0.0357143	15.6941	15.6063	15.6502	A0A6P5LAX8_PHACI	Calponin	CNN3	Phascolarctos cinereus (Koala)	329
292	A0A6P5IRG5	A vs P	-0.228855	0.168594	-1.35744	5	0.232697	0.518816	NA	0.0416667	0.0416667	15.4266	15.5986	15.5126	A0A6P5IRG5_PHACI	Large ribosomal subunit protein uL11 (60S ribosomal protein L12)	LOC110193624	Phascolarctos cinereus (Koala)	165
1263	A0A6P5K6P7	A vs P	-0.956238	0.367428	-2.60252	5	0.0481026	0.348019	NA	0.151515	0.151515	14.5921	15.5744	15.0832	A0A6P5K6P7_PHACI	Cathepsin B (EC 3.4.22.1)	CTSB	Phascolarctos cinereus (Koala)	340
1142	A0A6P5K1A8	A vs P	-0.149271	0.0962245	-1.55127	5	0.181534	0.47784	NA	0.0625	0.0625	15.3732	15.5584	15.4658	A0A6P5K1A8_PHACI	Large ribosomal subunit protein uL5 (60S ribosomal protein L11)	RPL11	Phascolarctos cinereus (Koala)	178
1598	A0A6P5KMM8	A vs P	0.100903	0.157843	0.639257	5	0.550789	0.752297	NA	0.047619	0.047619	15.6057	15.5474	15.5766	A0A6P5KMM8_PHACI	Ras-related protein Rab-14 (EC 3.6.5.2)	RAB14	Phascolarctos cinereus (Koala)	215
2426	A0A6P5LTD7	A vs P	0.0124527	0.17267	0.0721187	5	0.945303	0.97653	NA	0.0576923	0.0576923	15.4341	15.5395	15.4868	A0A6P5LTD7_PHACI	Annexin	ANXA7	Phascolarctos cinereus (Koala)	466
2128	A0A6P5LDP2	A vs P	0.489665	0.340648	1.43745	5	0.210097	0.499422	NA	0.0698925	0.0698925	16.0014	15.5363	15.7689	A0A6P5LDP2_PHACI	Protein disulfide-isomerase (EC 5.3.4.1)	P4HB	Phascolarctos cinereus (Koala)	510
2527	A0A6P5LYH1	A vs P	-0.571669	0.117977	-4.8456	5	0.00469189	0.211345	NA	0.25	0.25	14.9098	15.5361	15.223	A0A6P5LYH1_PHACI	NADH-cytochrome b5 reductase (EC 1.6.2.2)	LOC110221072	Phascolarctos cinereus (Koala)	306
1272	A0A6P5K6Z2	A vs P	0.0711355	0.126032	0.564424	5	0.596845	0.784499	NA	0.0231481	0.0231481	15.6365	15.5307	15.5836	A0A6P5K6Z2_PHACI	Glucose-6-phosphate isomerase (EC 5.3.1.9)	GPI	Phascolarctos cinereus (Koala)	554
1885	A0A6P5L192	A vs P	0.880985	0.155177	5.67729	5	0.00236092	0.200434	NA	0.0807292	0.0807292	16.3881	15.5277	15.9579	A0A6P5L192_PHACI	Smoothelin isoform X3	SMTN	Phascolarctos cinereus (Koala)	982
1377	A0A6P5KCB4	A vs P	0.506819	0.35012	1.44756	2	0.284702	0.567051	NA	0.527778	0.194444	15.871	15.5245	15.6978	A0A6P5KCB4_PHACI	LOW QUALITY PROTEIN: nesprin-2	SYNE2	Phascolarctos cinereus (Koala)	7128
2633	A0A6P5M3X1	A vs P	-0.264748	0.134229	-1.97237	5	0.105604	0.40753	NA	0.12037	0.12037	15.3738	15.5227	15.4482	A0A6P5M3X1_PHACI	aldehyde dehydrogenase (NAD(+)) (EC 1.2.1.3)	ALDH7A1	Phascolarctos cinereus (Koala)	540
2360	A0A6P5LQA1	A vs P	-0.474382	0.209721	-2.26196	5	0.0731716	0.375856	NA	0.208333	0.208333	14.9419	15.5215	15.2317	A0A6P5LQA1_PHACI	Uncharacterized protein LOC110220836	LOC110220836	Phascolarctos cinereus (Koala)	837
937	A0A6P5JQG4	A vs P	0.271085	0.109865	2.46744	5	0.0567084	0.361254	NA	0.0625	0.0625	15.9367	15.5178	15.7272	A0A6P5JQG4_PHACI	Calpain small subunit 1 isoform X1	CAPNS1	Phascolarctos cinereus (Koala)	252
1917	A0A6P5L3D1	A vs P	0.0651947	0.155957	0.41803	5	0.693272	0.84016	NA	0.153846	0.153846	15.2572	15.5023	15.3797	A0A6P5L3D1_PHACI	High mobility group protein B1 (High mobility group protein 1)	HMGB1	Phascolarctos cinereus (Koala)	216
807	A0A6P5JHH3	A vs P	0.692084	0.200621	3.4497	4	0.0260616	0.292911	NA	0.0833333	0	16.1524	15.4991	15.8257	A0A6P5JHH3_PHACI	Intersectin-2	ITSN2	Phascolarctos cinereus (Koala)	1694
2187	A0A6P5LG84	A vs P	-0.0990858	0.0478738	-2.06973	5	0.0932716	0.398849	NA	0.0833333	0.0833333	15.4177	15.4987	15.4582	A0A6P5LG84_PHACI	Transforming protein RhoA	RHOA	Phascolarctos cinereus (Koala)	193
831	A0A6P5JIL6	A vs P	-0.300118	0.100601	-2.98326	5	0.0306845	0.307874	NA	0.0984848	0.0984848	15.2452	15.4918	15.3685	A0A6P5JIL6_PHACI	Alpha-actinin-4 (Non-muscle alpha-actinin 4)	ACTN4	Phascolarctos cinereus (Koala)	906
991	A0A6P5JSX2	A vs P	-0.309587	0.102398	-3.02336	5	0.0293034	0.304854	NA	0.1875	0.1875	15.2213	15.4918	15.3565	A0A6P5JSX2_PHACI	Alpha-actinin-4 (Non-muscle alpha-actinin 4)	ACTN4	Phascolarctos cinereus (Koala)	858
2454	A0A6P5LUQ0	A vs P	0.169031	0.103342	1.63564	5	0.162842	0.460242	NA	0.09375	0.09375	15.6961	15.487	15.5915	A0A6P5LUQ0_PHACI	GTP-binding nuclear protein Ran	RAN	Phascolarctos cinereus (Koala)	216
1018	A0A6P5JUJ6	A vs P	-0.0490725	0.0598754	-0.819577	5	0.449744	0.690463	NA	0.144231	0.144231	15.4118	15.485	15.4484	A0A6P5JUJ6_PHACI	Bifunctional glutamate/proline--tRNA ligase isoform X2	EPRS	Phascolarctos cinereus (Koala)	1591
144	A0A6P5IJP7	A vs P	-0.0933246	0.136519	-0.6836	5	0.524614	0.735589	NA	0.145833	0.145833	15.3767	15.4789	15.4278	A0A6P5IJP7_PHACI	Large ribosomal subunit protein uL23 (60S ribosomal protein L23a)	RPL23A	Phascolarctos cinereus (Koala)	156
1427	A0A6P5KEW6	A vs P	-0.19877	0.102384	-1.94141	5	0.109873	0.408292	NA	0.0333333	0.0333333	15.2922	15.4662	15.3792	A0A6P5KEW6_PHACI	40S ribosomal protein S8	RPS8	Phascolarctos cinereus (Koala)	208
1935	A0A6P5L480	A vs P	0.505159	0.620185	0.814529	5	0.452376	0.690709	NA	0.199275	0.199275	16.6427	15.4656	16.0541	A0A6P5L480_PHACI	Angiotensin-converting enzyme (EC 3.4.-.-)	LOC110215741	Phascolarctos cinereus (Koala)	1303
1020	A0A6P5JUK4	A vs P	-0.43836	0.521553	-0.84049	3	0.46234	0.697129	NA	0.166667	0	14.482	15.4651	14.9736	A0A6P5JUK4_PHACI	Kynurenine 3-monooxygenase isoform X3	KMO	Phascolarctos cinereus (Koala)	420
1875	A0A6P5L0X6	A vs P	-0.123068	0.10104	-1.21802	5	0.277554	0.560423	NA	0.132353	0.132353	15.0794	15.461	15.2702	A0A6P5L0X6_PHACI	Spectrin beta chain	SPTBN1	Phascolarctos cinereus (Koala)	2362
513	A0A6P5J1Q5	A vs P	-0.498629	0.291664	-1.7096	5	0.148033	0.447817	NA	0.166667	0.166667	15.2142	15.445	15.3296	A0A6P5J1Q5_PHACI	ATP-citrate synthase (EC 2.3.3.8) (ATP-citrate (pro-S-)-lyase) (Citrate cleavage enzyme)	ACLY	Phascolarctos cinereus (Koala)	1101
1247	A0A6P5K5Z8	A vs P	0.318252	0.225653	1.41036	5	0.217506	0.506461	NA	0.166667	0.166667	15.7917	15.4437	15.6177	A0A6P5K5Z8_PHACI	Cytochrome b-c1 complex subunit Rieske, mitochondrial (EC 7.1.1.8)	LOC110207439	Phascolarctos cinereus (Koala)	274
547	A0A6P5J358	A vs P	-0.284689	0.196125	-1.45157	5	0.206333	0.496155	NA	0.1875	0.1875	15.2464	15.4434	15.3449	A0A6P5J358_PHACI	26S proteasome non-ATPase regulatory subunit 1	PSMD1	Phascolarctos cinereus (Koala)	953
1111	A0A6P5JZW3	A vs P	-0.227654	0.0643818	-3.536	5	0.0166332	0.267114	NA	0.15625	0.15625	15.1624	15.4428	15.3026	A0A6P5JZW3_PHACI	NADH-cytochrome b5 reductase (EC 1.6.2.2)	LOC110205874	Phascolarctos cinereus (Koala)	301
1687	A0A6P5KS21	A vs P	0.200644	0.12385	1.62006	5	0.166145	0.462516	NA	0.0543478	0.0543478	15.6153	15.4422	15.5287	A0A6P5KS21_PHACI	WD repeat-containing protein 1	WDR1	Phascolarctos cinereus (Koala)	606
1911	A0A6P5L2S3	A vs P	-1.08108	0.508198	-2.12728	2	0.167233	0.463845	NA	0.25	0	14.2211	15.4392	14.8301	A0A6P5L2S3_PHACI	Delta-1-pyrroline-5-carboxylate synthase [Includes: Glutamate 5-kinase (GK) (EC 2.7.2.11) (Gamma-glutamyl kinase); Gamma-glutamyl phosphate reductase (GPR) (EC 1.2.1.41) (Glutamate-5-semialdehyde dehydrogenase) (Glutamyl-gamma-semialdehyde dehydrogenase)]	ALDH18A1	Phascolarctos cinereus (Koala)	799
2388	A0A6P5LRN5	A vs P	0.129026	0.143548	0.898837	5	0.409934	0.662943	NA	0.075	0.075	15.3857	15.4373	15.4115	A0A6P5LRN5_PHACI	Malate dehydrogenase (EC 1.1.1.37)	MDH2	Phascolarctos cinereus (Koala)	338
1995	A0A6P5L7E5	A vs P	0.184844	1.14706	0.161146	0	NA	NA	NA	0.583333	0	15.9448	15.435	15.6899	A0A6P5L7E5_PHACI	Histone-lysine N-methyltransferase, H3 lysine-36 and H4 lysine-20 specific isoform X2	NSD1	Phascolarctos cinereus (Koala)	2590
925	A0A6P5JPK6	A vs P	0.0776331	0.0401345	1.93432	5	0.110874	0.409883	NA	0.0833333	0.0833333	15.5231	15.4234	15.4732	A0A6P5JPK6_PHACI	Transketolase (EC 2.2.1.1)	TKTL1	Phascolarctos cinereus (Koala)	625
1235	A0A6P5K576	A vs P	-0.900846	0.256163	-3.51668	5	0.0169791	0.267114	NA	0.231481	0.231481	14.4461	15.423	14.9346	A0A6P5K576_PHACI	Prostacyclin synthase (EC 4.2.1.152) (EC 5.3.99.4) (Hydroperoxy icosatetraenoate dehydratase) (Prostaglandin I2 synthase)	PTGIS	Phascolarctos cinereus (Koala)	518
1200	A0A6P5K3G2	A vs P	0.113052	0.14714	0.768327	5	0.476994	0.7019	NA	0.0733333	0.0733333	15.4956	15.4162	15.4559	A0A6P5K3G2_PHACI	enoyl-CoA hydratase (EC 4.2.1.17)	HADHA	Phascolarctos cinereus (Koala)	763
273	A0A6P5IQC5	A vs P	-0.461003	0.230858	-1.99691	5	0.102343	0.40533	NA	0.0972222	0.0972222	14.7889	15.4095	15.0992	A0A6P5IQC5_PHACI	Lysosome-associated membrane glycoprotein 1	LAMP1	Phascolarctos cinereus (Koala)	419
416	A0A6P5IWN5	A vs P	0.639809	0.278039	2.30115	5	0.0696727	0.374015	NA	0.102564	0.102564	15.8989	15.4066	15.6528	A0A6P5IWN5_PHACI	Dehydrogenase/reductase SDR family member 1	DHRS1	Phascolarctos cinereus (Koala)	310
485	A0A6P5J0F2	A vs P	0.0151307	0.108999	0.138815	5	0.895014	0.954048	NA	0.166667	0.166667	15.2239	15.4005	15.3122	A0A6P5J0F2_PHACI	Nucleolin isoform X1	NCL	Phascolarctos cinereus (Koala)	716
1551	A0A6P5KKQ1	A vs P	-0.788475	0.401859	-1.96207	5	0.107004	0.407612	NA	0.21875	0.21875	14.7734	15.3987	15.086	A0A6P5KKQ1_PHACI	Erythrocyte band 7 integral membrane protein isoform X1	STOM	Phascolarctos cinereus (Koala)	285
1722	A0A6P5KU29	A vs P	-0.451086	0.860583	-0.524163	0	NA	NA	NA	0.5	0	14.939	15.396	15.1675	A0A6P5KU29_PHACI	Phosphatidylinositol-binding clathrin assembly protein isoform X2	PICALM	Phascolarctos cinereus (Koala)	706
1104	A0A6P5JZN3	A vs P	-0.0909847	0.277143	-0.328295	5	0.755991	0.877	NA	0.0119048	0.0119048	15.2906	15.3954	15.343	A0A6P5JZN3_PHACI	Galectin	LGALS1	Phascolarctos cinereus (Koala)	135
467	A0A6P5IZ74	A vs P	-0.225942	0.275995	-0.818645	3	0.472965	0.7019	NA	0.444444	0.194444	15.2429	15.3909	15.3169	A0A6P5IZ74_PHACI	Ferritin	FTH1	Phascolarctos cinereus (Koala)	183
926	A0A6P5JPL2	A vs P	0.0461702	0.275681	0.167477	5	0.873558	0.939261	NA	0.125	0.125	15.2199	15.3861	15.303	A0A6P5JPL2_PHACI	Biglycan	BGN	Phascolarctos cinereus (Koala)	369
76	A0A6P5IF62	A vs P	0.433951	0.322685	1.34481	5	0.236464	0.519531	NA	0.242816	0.242816	15.7853	15.3832	15.5842	A0A6P5IF62_PHACI	Collagen alpha-1(XIV) chain isoform X2	COL14A1	Phascolarctos cinereus (Koala)	1788
1560	A0A6P5KL16	A vs P	0.0263812	0.108256	0.243693	5	0.817152	0.913087	NA	0.291667	0.291667	15.5017	15.3811	15.4414	A0A6P5KL16_PHACI	40S ribosomal protein S26	RPS26	Phascolarctos cinereus (Koala)	115
570	A0A6P5J4M0	A vs P	-1.78991	0.291004	-6.15082	5	0.00165155	0.200434	NA	0.236111	0.236111	13.5457	15.3759	14.4608	A0A6P5J4M0_PHACI	Ornithine aminotransferase (EC 2.6.1.13)	OAT	Phascolarctos cinereus (Koala)	439
508	A0A6P5J1M8	A vs P	-1.1886	0.341666	-3.47883	5	0.017681	0.267114	NA	0.25	0.25	14.5454	15.3746	14.96	A0A6P5J1M8_PHACI	Inter-alpha-trypsin inhibitor heavy chain H3	ITIH3	Phascolarctos cinereus (Koala)	924
2184	A0A6P5LG49	A vs P	0.361701	0.180898	1.99948	5	0.102007	0.405178	NA	0.104167	0.104167	15.7704	15.3635	15.567	A0A6P5LG49_PHACI	Putative protein-lysine deacylase ABHD14B (Alpha/beta hydrolase domain-containing protein 14B)	ABHD14B	Phascolarctos cinereus (Koala)	211
404	A0A6P5IW44	A vs P	-0.189497	0.231058	-0.820125	5	0.44946	0.690463	NA	0	0	15.2102	15.3591	15.2847	A0A6P5IW44_PHACI	Myosin regulatory light chain 12B	MYL12B	Phascolarctos cinereus (Koala)	172
405	A0A6P5IW62	A vs P	0.167097	0.141686	1.17934	5	0.291316	0.57305	NA	0	0	15.4654	15.3561	15.4107	A0A6P5IW62_PHACI	Tetraspanin	CD81	Phascolarctos cinereus (Koala)	236
2658	A0A6P5M545	A vs P	-0.103541	0.114614	-0.90339	5	0.407733	0.661653	NA	0.0902778	0.0902778	15.3649	15.3531	15.359	A0A6P5M545_PHACI	60S acidic ribosomal protein P0	RPLP0	Phascolarctos cinereus (Koala)	317
1301	A0A6P5K8C8	A vs P	0.231186	0.104276	2.21705	5	0.0774146	0.381997	NA	0.285714	0.285714	15.6307	15.35	15.4904	A0A6P5K8C8_PHACI	Vesicle-associated membrane protein-associated protein A	VAPA	Phascolarctos cinereus (Koala)	249
881	A0A6P5JL88	A vs P	-0.809613	0.614868	-1.31673	1	0.413502	0.666029	NA	0.458333	0.0416667	14.9521	15.3407	15.1464	A0A6P5JL88_PHACI	Interferon-induced transmembrane protein 2-like isoform X2	LOC110202976	Phascolarctos cinereus (Koala)	172
694	A0A6P5JAI9	A vs P	0.311311	0.133168	2.33773	5	0.0665679	0.371915	NA	0.0166667	0.0166667	15.7579	15.3397	15.5488	A0A6P5JAI9_PHACI	protein deglycase (EC 3.5.1.124) (Maillard deglycase) (Parkinsonism-associated deglycase) (Protein DJ-1) (Protein/nucleic acid deglycase DJ-1)	PARK7	Phascolarctos cinereus (Koala)	189
1461	A0A6P5KGH8	A vs P	0.242988	0.201406	1.20645	5	0.281606	0.563212	NA	0.0757576	0.0757576	15.3906	15.3324	15.3615	A0A6P5KGH8_PHACI	Lipoma-preferred partner	LPP	Phascolarctos cinereus (Koala)	613
232	A0A6P5INJ8	A vs P	0.231106	0.0589644	3.91941	5	0.0111886	0.245844	NA	0.0614035	0.0614035	15.6008	15.3305	15.4656	A0A6P5INJ8_PHACI	Heterogeneous nuclear ribonucleoprotein K	HNRNPK	Phascolarctos cinereus (Koala)	464
591	A0A6P5J616	A vs P	-1.74186	0.394036	-4.42056	5	0.00688838	0.221163	NA	0.52381	0.52381	13.8245	15.33	14.5772	A0A6P5J616_PHACI	Tenascin-X isoform X3	TNXB	Phascolarctos cinereus (Koala)	4336
1834	A0A6P5KYW2	A vs P	-2.33459	0.660784	-3.53306	5	0.0166853	0.267114	NA	0.267857	0.267857	13.2033	15.3249	14.2641	A0A6P5KYW2_PHACI	Regucalcin (EC 3.1.1.17) (Gluconolactonase) (Senescence marker protein 30)	LOC110212829	Phascolarctos cinereus (Koala)	299
729	A0A6P5JCC9	A vs P	0.282088	0.151318	1.8642	5	0.121314	0.418425	NA	0.222222	0.222222	15.445	15.3214	15.3832	A0A6P5JCC9_PHACI	Aflatoxin B1 aldehyde reductase member 4-like	LOC110198710	Phascolarctos cinereus (Koala)	378
1016	A0A6P5JUH8	A vs P	-0.273989	0.0968821	-2.82806	5	0.0367583	0.323386	NA	0.0222222	0.0222222	15.1145	15.3146	15.2145	A0A6P5JUH8_PHACI	Transaldolase (EC 2.2.1.2)	TALDO1	Phascolarctos cinereus (Koala)	338
433	A0A6P5IXK6	A vs P	0.0513564	0.10347	0.496338	5	0.640703	0.809875	NA	0.0990991	0.0990991	15.3082	15.3132	15.3107	A0A6P5IXK6_PHACI	Dynein heavy chain, cytosolic	DYNC1H1	Phascolarctos cinereus (Koala)	4648
1544	A0A6P5KKE9	A vs P	0.33614	0.131262	2.56084	5	0.0505952	0.351104	NA	0.0964912	0.0964912	15.5452	15.3122	15.4287	A0A6P5KKE9_PHACI	Integrin beta	ITGB1	Phascolarctos cinereus (Koala)	799
2190	A0A6P5LGH3	A vs P	-0.171124	0.210641	-0.812394	5	0.453493	0.690709	NA	0.0520833	0.0520833	14.9739	15.3112	15.1425	A0A6P5LGH3_PHACI	Thioredoxin domain-containing protein 2-like isoform X1	LOC110218806	Phascolarctos cinereus (Koala)	251
1053	A0A6P5JWB7	A vs P	-0.194791	0.137227	-1.41948	5	0.214984	0.504269	NA	0.0753968	0.0753968	15.138	15.2999	15.219	A0A6P5JWB7_PHACI	transketolase (EC 2.2.1.1)	LOC110204174	Phascolarctos cinereus (Koala)	638
1738	A0A6P5KV67	A vs P	-0.334251	0.39755	-0.840778	5	0.438818	0.683932	NA	0.246032	0.246032	14.6287	15.2915	14.9601	A0A6P5KV67_PHACI	Fibrinogen gamma chain isoform X2	FGG	Phascolarctos cinereus (Koala)	435
1467	A0A6P5KGN6	A vs P	0.331334	0.0996433	3.3252	5	0.0208886	0.27374	NA	0.0378788	0.0378788	15.5235	15.2809	15.4022	A0A6P5KGN6_PHACI	Beta-2-syntrophin	SNTB2	Phascolarctos cinereus (Koala)	545
1354	A0A6P5KB28	A vs P	0.161095	0.13311	1.21024	5	0.280273	0.561478	NA	0.438596	0.438596	15.6812	15.2796	15.4804	A0A6P5KB28_PHACI	Laminin subunit alpha-2 isoform X2	LAMA2	Phascolarctos cinereus (Koala)	3133
2682	A0A6P5M8I6	A vs P	-0.152917	0.0751282	-2.03541	5	0.0974371	0.399776	NA	0.0595238	0.0595238	15.1773	15.2726	15.225	A0A6P5M8I6_PHACI	60S ribosomal protein L18a	RPL18A	Phascolarctos cinereus (Koala)	176
612	A0A6P5J767	A vs P	-0.372743	0.140704	-2.64913	5	0.0454742	0.348019	NA	0.0104167	0.0104167	14.9813	15.2652	15.1233	A0A6P5J767_PHACI	Chloride intracellular channel protein	CLIC1	Phascolarctos cinereus (Koala)	241
2400	A0A6P5LS06	A vs P	-0.298605	0.156563	-1.90725	5	0.11479	0.410072	NA	0.116667	0.116667	15.0762	15.2639	15.1701	A0A6P5LS06_PHACI	26S proteasome non-ATPase regulatory subunit 2	PSMD2	Phascolarctos cinereus (Koala)	914
1736	A0A6P5KV35	A vs P	-0.154471	0.386011	-0.400172	5	0.705554	0.847011	NA	0.166667	0.166667	14.7226	15.261	14.9918	A0A6P5KV35_PHACI	Fibrinogen beta chain	FGB	Phascolarctos cinereus (Koala)	495
1191	A0A6P5K328	A vs P	0.0842318	0.258109	0.326342	5	0.757383	0.877245	NA	0.208333	0.208333	15.1341	15.2595	15.1968	A0A6P5K328_PHACI	Histone H2A	LOC110206559	Phascolarctos cinereus (Koala)	131
363	A0A6P5IUA5	A vs P	0.336954	0.15841	2.1271	5	0.0867221	0.393758	NA	0.0333333	0.0333333	15.5482	15.2585	15.4034	A0A6P5IUA5_PHACI	Ras suppressor protein 1	RSU1	Phascolarctos cinereus (Koala)	277
2547	A0A6P5LZB9	A vs P	0.0956764	0.265176	0.360803	5	0.732989	0.860385	NA	0.0966667	0.0966667	15.1512	15.2556	15.2034	A0A6P5LZB9_PHACI	Unconventional myosin-Ic isoform X2	MYO1C	Phascolarctos cinereus (Koala)	1045
2495	A0A6P5LWD8	A vs P	0.169906	0.270801	0.62742	5	0.557919	0.75731	NA	0	0	15.3108	15.2556	15.2832	A0A6P5LWD8_PHACI	Queuine tRNA-ribosyltransferase accessory subunit 2 (Queuine tRNA-ribosyltransferase domain-containing protein 1)	QTRT2	Phascolarctos cinereus (Koala)	414
2618	A0A6P5M381	A vs P	0.143658	0.0750797	1.9134	5	0.113888	0.409929	NA	0.0119048	0.0119048	15.3247	15.252	15.2883	A0A6P5M381_PHACI	Actin-related protein 3 (Actin-like protein 3)	ACTR3	Phascolarctos cinereus (Koala)	418
440	A0A6P5IXU0	A vs P	-0.125228	0.271876	-0.460606	5	0.664421	0.826408	NA	0.0416667	0.0416667	15.2124	15.2437	15.228	A0A6P5IXU0_PHACI	60S ribosomal protein L36	RPL36	Phascolarctos cinereus (Koala)	105
2139	A0A6P5LE01	A vs P	0.100015	0.182925	0.546756	5	0.608052	0.791025	NA	0	0	15.476	15.2273	15.3517	A0A6P5LE01_PHACI	Meiosis-specific coiled-coil domain-containing protein MEIOC-like	LOC110217096	Phascolarctos cinereus (Koala)	1038
1251	A0A6P5K6A6	A vs P	-0.21928	0.0971104	-2.25805	5	0.0735313	0.375856	NA	0	0	15.1161	15.2203	15.1682	A0A6P5K6A6_PHACI	40S ribosomal protein S25	RPS25	Phascolarctos cinereus (Koala)	124
1718	A0A6P5KTW6	A vs P	-0.142347	0.263939	-0.539319	5	0.612806	0.79378	NA	0.104167	0.104167	15.3246	15.2145	15.2696	A0A6P5KTW6_PHACI	10 kDa heat shock protein, mitochondrial (10 kDa chaperonin) (Chaperonin 10)	LOC110213321	Phascolarctos cinereus (Koala)	102
368	A0A6P5IUE5	A vs P	-0.21499	0.0427106	-5.03364	5	0.00398845	0.208787	NA	0.107143	0.107143	14.9477	15.2	15.0739	A0A6P5IUE5_PHACI	Eukaryotic initiation factor 4A-I (EC 3.6.4.13) (ATP-dependent RNA helicase eIF4A-1)	EIF4A1	Phascolarctos cinereus (Koala)	406
2202	A0A6P5LH34	A vs P	-0.272338	0.14708	-1.85164	5	0.123289	0.420351	NA	0.257576	0.257576	14.5742	15.1956	14.8849	A0A6P5LH34_PHACI	Calcium-binding mitochondrial carrier protein SCaMC-1-like	LOC110217777	Phascolarctos cinereus (Koala)	476
1877	A0A6P5L0Y2	A vs P	0.00210571	0.312615	0.00673581	3	0.995049	0.997534	NA	0.291667	0.125	15.3189	15.1767	15.2478	A0A6P5L0Y2_PHACI	10 kDa heat shock protein, mitochondrial (10 kDa chaperonin) (Chaperonin 10) (MOB-like protein phocein) (Mob1 homolog 3) (Mps one binder kinase activator-like 3) (Preimplantation protein 3)	LOC110213321	Phascolarctos cinereus (Koala)	261
1615	A0A6P5KNA7	A vs P	0.417404	0.145778	2.86329	5	0.0352702	0.319288	NA	0.166667	0.166667	15.5609	15.1745	15.3677	A0A6P5KNA7_PHACI	small monomeric GTPase (EC 3.6.5.2)	RAP1B	Phascolarctos cinereus (Koala)	184
2000	A0A6P5L7J4	A vs P	-0.312761	0.210691	-1.48445	5	0.197813	0.492679	NA	0.125	0.125	14.8718	15.1699	15.0208	A0A6P5L7J4_PHACI	Small ribosomal subunit protein eS17 (40S ribosomal protein S17)	RPS17	Phascolarctos cinereus (Koala)	135
2383	A0A6P5LRD9	A vs P	-0.0826509	0.158872	-0.520236	5	0.625105	0.800666	NA	0.05	0.05	15.1215	15.16	15.1408	A0A6P5LRD9_PHACI	60S ribosomal protein L18	RPL18	Phascolarctos cinereus (Koala)	188
257	A0A6P5IPP6	A vs P	0.139922	0.0448543	3.11948	5	0.0262677	0.292911	NA	0.0931373	0.0931373	15.3475	15.1575	15.2525	A0A6P5IPP6_PHACI	Neutral alpha-glucosidase AB isoform X2	GANAB	Phascolarctos cinereus (Koala)	940
124	A0A6P5IIM9	A vs P	0.121996	0.0736138	1.65724	5	0.15837	0.454837	NA	0.254902	0.254902	15.2276	15.1572	15.1924	A0A6P5IIM9_PHACI	Heterogeneous nuclear ribonucleoprotein A1 isoform X2	HNRNPA1	Phascolarctos cinereus (Koala)	319
1553	A0A6P5KKS3	A vs P	-0.252091	0.120569	-2.09084	5	0.0908027	0.39531	NA	0.0104167	0.0104167	14.95	15.1571	15.0536	A0A6P5KKS3_PHACI	Small ribosomal subunit protein uS3 (EC 4.2.99.18) (40S ribosomal protein S3)	RPS3	Phascolarctos cinereus (Koala)	243
1277	A0A6P5K741	A vs P	0.0042627	0.196751	0.0216654	5	0.983553	0.990754	NA	0.0735294	0.0735294	15.0004	15.1563	15.0783	A0A6P5K741_PHACI	LOW QUALITY PROTEIN: cell surface glycoprotein MUC18	MCAM	Phascolarctos cinereus (Koala)	647
1206	A0A6P5K3R0	A vs P	-0.0874937	0.190309	-0.459747	5	0.664997	0.826416	NA	0.0916667	0.0916667	14.7505	15.1561	14.9533	A0A6P5K3R0_PHACI	Clusterin	CLU	Phascolarctos cinereus (Koala)	458
2552	A0A6P5LZJ0	A vs P	-0.130722	0.0990812	-1.31934	5	0.244238	0.526052	NA	0.0833333	0.0833333	15.0559	15.1521	15.104	A0A6P5LZJ0_PHACI	Small ribosomal subunit protein uS10 (40S ribosomal protein S20)	RPS20	Phascolarctos cinereus (Koala)	119
431	A0A6P5IXG2	A vs P	-0.250521	0.148753	-1.68414	5	0.152973	0.453644	NA	0.0729167	0.0729167	14.9081	15.14	15.024	A0A6P5IXG2_PHACI	EH domain-containing protein 1	EHD1	Phascolarctos cinereus (Koala)	548
390	A0A6P5IVD9	A vs P	-0.341868	0.180183	-1.89733	5	0.116261	0.411095	NA	0.142361	0.142361	14.8471	15.137	14.9921	A0A6P5IVD9_PHACI	RING-type E3 ubiquitin transferase (EC 2.3.2.27)	RC3H1	Phascolarctos cinereus (Koala)	1583
1030	A0A6P5JUW0	A vs P	2.16285	1.21576	1.77901	5	0.135367	0.439792	NA	0	0	17.4555	15.1323	16.2939	A0A6P5JUW0_PHACI	Histone H4	LOC110202808	Phascolarctos cinereus (Koala)	221
1134	A0A6P5K0S4	A vs P	-0.100208	0.0978795	-1.02379	5	0.352888	0.621903	NA	0.0185185	0.0185185	15.1057	15.1262	15.116	A0A6P5K0S4_PHACI	Large ribosomal subunit protein uL4 (60S ribosomal protein L4)	RPL4	Phascolarctos cinereus (Koala)	434
2615	A0A6P5M371	A vs P	0.106745	0.263846	0.404573	5	0.702518	0.844826	NA	0.135417	0.135417	15.1419	15.1236	15.1327	A0A6P5M371_PHACI	aldehyde dehydrogenase (NAD(+)) (EC 1.2.1.3)	LOC110223801	Phascolarctos cinereus (Koala)	495
1064	A0A6P5JX10	A vs P	0.183937	0.146841	1.25262	5	0.265736	0.551632	NA	0.114583	0.114583	15.0463	15.1231	15.0847	A0A6P5JX10_PHACI	Histone H1x	LOC110204947	Phascolarctos cinereus (Koala)	222
1763	A0A6P5KW18	A vs P	0.104954	0.0920342	1.14038	5	0.305791	0.586249	NA	0.125	0.125	15.2551	15.1224	15.1888	A0A6P5KW18_PHACI	S-formylglutathione hydrolase (EC 3.1.2.12)	ESD	Phascolarctos cinereus (Koala)	282
1278	A0A6P5K767	A vs P	0.00497695	0.0706034	0.0704917	5	0.946535	0.977098	NA	0.153846	0.153846	15.1376	15.1199	15.1288	A0A6P5K767_PHACI	Vacuolar protein sorting-associated protein 35	VPS35	Phascolarctos cinereus (Koala)	796
1040	A0A6P5JVK7	A vs P	-0.168508	0.114443	-1.47242	5	0.200892	0.492679	NA	0.1	0.1	15.0589	15.1084	15.0837	A0A6P5JVK7_PHACI	60S ribosomal protein L7a	RPL7A	Phascolarctos cinereus (Koala)	332
418	A0A6P5IWT8	A vs P	-0.066986	0.0940894	-0.71194	5	0.508333	0.72387	NA	0.125	0.125	14.9838	15.1046	15.0442	A0A6P5IWT8_PHACI	40S ribosomal protein S6	RPS6	Phascolarctos cinereus (Koala)	249
2564	A0A6P5M0E4	A vs P	0.376485	0.225754	1.66767	5	0.156255	0.454423	NA	0.0208333	0.0208333	15.5155	15.0983	15.3069	A0A6P5M0E4_PHACI	Thymosin beta	TMSB4X	Phascolarctos cinereus (Koala)	44
1671	A0A6P5KR47	A vs P	0.0594419	0.12349	0.481349	5	0.650595	0.818085	NA	0.188889	0.188889	14.9071	15.0967	15.0019	A0A6P5KR47_PHACI	Heterogeneous nuclear ribonucleoprotein A3 isoform X1	HNRNPA3	Phascolarctos cinereus (Koala)	380
2199	A0A6P5LGY8	A vs P	0.232943	0.161415	1.44313	5	0.208576	0.498057	NA	0	0	15.3052	15.0952	15.2002	A0A6P5LGY8_PHACI	small monomeric GTPase (EC 3.6.5.2)	RAP1A	Phascolarctos cinereus (Koala)	184
2002	A0A6P5L7K4	A vs P	0.69669	0.308131	2.26102	5	0.0732584	0.375856	NA	0.0694444	0.0694444	15.8909	15.0879	15.4894	A0A6P5L7K4_PHACI	CDGSH iron-sulfur domain-containing protein 2	CISD1	Phascolarctos cinereus (Koala)	373
762	A0A6P5JEU9	A vs P	0.285268	0.273886	1.04156	5	0.345336	0.614782	NA	0.216667	0.216667	14.6715	15.0843	14.8779	A0A6P5JEU9_PHACI	Adenosine 5'-monophosphoramidase HINT1 (Desumoylating isopeptidase HINT1) (Histidine triad nucleotide-binding protein 1)	HINT1	Phascolarctos cinereus (Koala)	126
916	A0A6P5JNW3	A vs P	-0.502986	0.177912	-2.82716	5	0.0367972	0.323386	NA	0.0684524	0.0684524	14.7205	15.0829	14.9017	A0A6P5JNW3_PHACI	Transitional endoplasmic reticulum ATPase (EC 3.6.4.6) (15S Mg(2+)-ATPase p97 subunit) (Valosin-containing protein)	VCP	Phascolarctos cinereus (Koala)	806
1194	A0A6P5K385	A vs P	0.521883	0.332739	1.56845	5	0.177566	0.475616	NA	0.0486111	0.0486111	15.6167	15.0722	15.3444	A0A6P5K385_PHACI	Peptidyl-prolyl cis-trans isomerase (PPIase) (EC 5.2.1.8)	PPIB	Phascolarctos cinereus (Koala)	216
1404	A0A6P5KDY4	A vs P	-0.168213	0.156667	-1.0737	5	0.332021	0.604771	NA	0.166667	0.166667	14.9628	15.0698	15.0163	A0A6P5KDY4_PHACI	LOW QUALITY PROTEIN: NHL repeat-containing protein 2	NHLRC2	Phascolarctos cinereus (Koala)	725
515	A0A6P5J1S6	A vs P	0.211866	0.147197	1.43933	5	0.209593	0.498892	NA	0.25	0.25	15.3402	15.0581	15.1991	A0A6P5J1S6_PHACI	DNA-directed RNA polymerase subunit (EC 2.7.7.6)	POLR1A	Phascolarctos cinereus (Koala)	1713
549	A0A6P5J376	A vs P	0.236965	0.0980188	2.41755	5	0.0602993	0.365745	NA	0.179487	0.179487	15.2489	15.0561	15.1525	A0A6P5J376_PHACI	Heterochromatin protein 1-binding protein 3	HP1BP3	Phascolarctos cinereus (Koala)	551
1690	A0A6P5KS34	A vs P	-0.859695	0.329125	-2.61206	5	0.0475513	0.348019	NA	0.0833333	0.0833333	14.0759	15.0538	14.5649	A0A6P5KS34_PHACI	Protein S100 (S100 calcium-binding protein)	S100A4	Phascolarctos cinereus (Koala)	101
769	A0A6P5JF26	A vs P	0.00187933	0.107767	0.0174388	5	0.986761	0.992532	NA	0.151515	0.151515	14.8432	15.0489	14.946	A0A6P5JF26_PHACI	Spliceosome RNA helicase DDX39B (EC 3.6.4.13) (56 kDa U2AF65-associated protein) (DEAD box protein UAP56)	DDX39B	Phascolarctos cinereus (Koala)	428
283	A0A6P5IQZ9	A vs P	0.316813	0.181366	1.74681	5	0.1411	0.443792	NA	0.25	0.25	15.2371	15.0448	15.1409	A0A6P5IQZ9_PHACI	Cytochrome b-c1 complex subunit 7	LOC110195910	Phascolarctos cinereus (Koala)	111
1010	A0A6P5JU38	A vs P	0.192005	0.10183	1.88554	5	0.118033	0.414832	NA	0.171053	0.171053	15.2196	15.0395	15.1295	A0A6P5JU38_PHACI	Heterogeneous nuclear ribonucleoprotein U	HNRNPU	Phascolarctos cinereus (Koala)	838
185	A0A6P5ILA5	A vs P	0.754315	0.218368	3.45433	5	0.0181528	0.267114	NA	0.166667	0.166667	15.9521	15.0347	15.4934	A0A6P5ILA5_PHACI	Ribose-phosphate pyrophosphokinase 1 (EC 2.7.6.1) (Phosphoribosyl pyrophosphate synthase I)	PRPS1	Phascolarctos cinereus (Koala)	324
876	A0A6P5JL48	A vs P	0.132425	0.218988	0.604714	5	0.57176	0.767018	NA	0.15	0.15	14.987	15.0333	15.0102	A0A6P5JL48_PHACI	Large ribosomal subunit protein P2 (60S acidic ribosomal protein P2)	RPLP2	Phascolarctos cinereus (Koala)	108
465	A0A6P5IZ57	A vs P	0.154944	0.170228	0.910209	5	0.404454	0.659395	NA	0.111111	0.111111	15.283	15.0332	15.1581	A0A6P5IZ57_PHACI	Cofilin-1 (Cofilin, non-muscle isoform)	CFL1	Phascolarctos cinereus (Koala)	166
1533	A0A6P5KJX8	A vs P	0.0298683	0.114691	0.260424	5	0.804922	0.908005	NA	0	0	14.8743	15.0234	14.9489	A0A6P5KJX8_PHACI	Prostaglandin E synthase 3 (cPGES) (EC 5.3.99.3) (Cytosolic prostaglandin E2 synthase)	PTGES3	Phascolarctos cinereus (Koala)	431
1865	A0A6P5L096	A vs P	-0.109549	0.134732	-0.813083	5	0.453132	0.690709	NA	0.0833333	0.0833333	14.8706	15.0218	14.9462	A0A6P5L096_PHACI	T-complex protein 1 subunit theta (CCT-theta)	CCT8	Phascolarctos cinereus (Koala)	548
469	A0A6P5IZL8	A vs P	-0.654746	0.306417	-2.13678	5	0.0856658	0.393758	NA	0.0378788	0.0378788	14.264	15.0188	14.6414	A0A6P5IZL8_PHACI	Venom metalloproteinase inhibitor DM43-like isoform X2	LOC110197834	Phascolarctos cinereus (Koala)	414
95	A0A6P5IGJ3	A vs P	-0.228068	0.10766	-2.11841	5	0.0876824	0.393758	NA	0.154167	0.154167	14.4799	15.0098	14.7449	A0A6P5IGJ3_PHACI	Spectrin alpha chain, non-erythrocytic 1 isoform X2	SPTAN1	Phascolarctos cinereus (Koala)	2498
301	A0A6P5IRX2	A vs P	-0.267403	0.11518	-2.32161	5	0.0679173	0.374015	NA	0.0416667	0.0416667	14.4799	15.0098	14.7449	A0A6P5IRX2_PHACI	Spectrin alpha chain, non-erythrocytic 1 isoform X8	SPTAN1	Phascolarctos cinereus (Koala)	2452
2119	A0A6P5LD59	A vs P	-0.0872004	0.227618	-0.3831	5	0.717392	0.852613	NA	0.125	0.125	14.7074	15.0094	14.8584	A0A6P5LD59_PHACI	Signal peptidase complex subunit 3	SPCS3	Phascolarctos cinereus (Koala)	180
1889	A0A6P5L1J2	A vs P	-0.557911	0.214966	-2.59534	5	0.048522	0.348779	NA	0.116667	0.116667	14.3758	15.006	14.6909	A0A6P5L1J2_PHACI	Heparin cofactor 2	SERPIND1	Phascolarctos cinereus (Koala)	496
2540	A0A6P5LYZ6	A vs P	-0.180615	0.154052	-1.17243	5	0.293838	0.576191	NA	0.0925926	0.0925926	14.8664	15.0057	14.936	A0A6P5LYZ6_PHACI	Small ribosomal subunit protein uS5 (40S ribosomal protein S2)	RPS2	Phascolarctos cinereus (Koala)	293
863	A0A6P5JKJ6	A vs P	-0.415026	0.159649	-2.59962	5	0.0482717	0.348019	NA	0.166667	0.166667	14.6557	14.9885	14.8221	A0A6P5JKJ6_PHACI	Proteasome subunit alpha type	PSMA4	Phascolarctos cinereus (Koala)	261
2053	A0A6P5LAM2	A vs P	0.133589	0.155565	0.858729	5	0.429725	0.677748	NA	0.0654762	0.0654762	15.0708	14.9708	15.0208	A0A6P5LAM2_PHACI	Phosphoglycerate mutase (EC 5.4.2.11) (EC 5.4.2.4)	PGAM1	Phascolarctos cinereus (Koala)	254
2288	A0A6P5LKY8	A vs P	-0.0849655	0.0785378	-1.08184	5	0.328716	0.602854	NA	0.0833333	0.0833333	14.9414	14.9628	14.9521	A0A6P5LKY8_PHACI	Large ribosomal subunit protein uL13 (60S ribosomal protein L13a)	RPL13A	Phascolarctos cinereus (Koala)	203
1370	A0A6P5KBX0	A vs P	0.583644	0.124734	4.67912	5	0.00543786	0.211345	NA	0.14951	0.14951	15.5801	14.9585	15.2693	A0A6P5KBX0_PHACI	Alpha-1,4 glucan phosphorylase (EC 2.4.1.1)	PYGB	Phascolarctos cinereus (Koala)	843
350	A0A6P5ITR6	A vs P	0.115308	0.116959	0.985879	5	0.369465	0.636502	NA	0.0909091	0.0909091	15.1591	14.9577	15.0584	A0A6P5ITR6_PHACI	LOW QUALITY PROTEIN: poly(RC)-binding protein 2	PCBP2	Phascolarctos cinereus (Koala)	467
1259	A0A6P5K6J2	A vs P	0.12183	0.166562	0.73144	5	0.497335	0.712446	NA	0.0873016	0.0873016	15.1338	14.9538	15.0438	A0A6P5K6J2_PHACI	Annexin	ANXA4	Phascolarctos cinereus (Koala)	319
320	A0A6P5ISJ0	A vs P	0.54559	0.206718	2.6393	5	0.0460151	0.348019	NA	0.208333	0.208333	15.4354	14.9456	15.1905	A0A6P5ISJ0_PHACI	Alpha-1,4 glucan phosphorylase (EC 2.4.1.1)	PYGM	Phascolarctos cinereus (Koala)	842
574	A0A6P5J528	A vs P	-0.0672106	0.128092	-0.524704	5	0.622212	0.800387	NA	0.05	0.05	14.9289	14.9441	14.9365	A0A6P5J528_PHACI	small monomeric GTPase (EC 3.6.5.2)	RAB5C	Phascolarctos cinereus (Koala)	216
1424	A0A6P5KET3	A vs P	-0.239874	0.175584	-1.36615	5	0.230129	0.517415	NA	0.0714286	0.0714286	14.6221	14.9365	14.7793	A0A6P5KET3_PHACI	Septin	SEPT11	Phascolarctos cinereus (Koala)	429
1782	A0A6P5KWR4	A vs P	-0.176292	0.101214	-1.74178	5	0.142019	0.443792	NA	0.0601852	0.0601852	14.6642	14.9326	14.7984	A0A6P5KWR4_PHACI	Small ribosomal subunit protein eS1	RPS3A	Phascolarctos cinereus (Koala)	264
1285	A0A6P5K7I7	A vs P	-0.508155	0.208591	-2.43613	5	0.0589336	0.361632	NA	0	0	14.6929	14.9278	14.8104	A0A6P5K7I7_PHACI	Katanin p60 ATPase-containing subunit A-like 2 (Katanin p60 subunit A-like 2) (EC 5.6.1.1) (p60 katanin-like 2)	KATNAL2	Phascolarctos cinereus (Koala)	519
208	A0A6P5IMC6	A vs P	-2.74904	0.448592	-6.12814	5	0.00167921	0.200434	NA	0.279762	0.279762	12.3737	14.9232	13.6484	A0A6P5IMC6_PHACI	Prostaglandin G/H synthase 1 (EC 1.14.99.1) (Cyclooxygenase-1) (Prostaglandin H2 synthase 1) (Prostaglandin-endoperoxide synthase 1)	LOC110194994	Phascolarctos cinereus (Koala)	560
143	A0A6P5IJL3	A vs P	-0.193358	0.192003	-1.00706	5	0.360126	0.630221	NA	0.111111	0.111111	14.7811	14.9215	14.8513	A0A6P5IJL3_PHACI	Protein SET	SET	Phascolarctos cinereus (Koala)	277
856	A0A6P5JK59	A vs P	-0.0281084	0.0552656	-0.508606	5	0.632669	0.804789	NA	0.0625	0.0625	14.8639	14.916	14.89	A0A6P5JK59_PHACI	4-trimethylaminobutyraldehyde dehydrogenase (EC 1.2.1.19) (EC 1.2.1.3) (EC 1.2.1.46) (EC 1.2.1.47) (Aldehyde dehydrogenase family 9 member A1) (Formaldehyde dehydrogenase) (Gamma-aminobutyraldehyde dehydrogenase)	ALDH9A1	Phascolarctos cinereus (Koala)	519
81	A0A6P5IFF2	A vs P	0.314171	0.137331	2.28769	5	0.0708534	0.374015	NA	0.222222	0.222222	15.1959	14.9053	15.0506	A0A6P5IFF2_PHACI	Isocitrate dehydrogenase [NADP] (EC 1.1.1.42)	IDH2	Phascolarctos cinereus (Koala)	455
1762	A0A6P5KW04	A vs P	0.85789	0.209436	4.09619	1	0.152436	0.453644	NA	0.611111	0.194444	15.9113	14.8936	15.4025	A0A6P5KW04_PHACI	small monomeric GTPase (EC 3.6.5.2)	RAB27B	Phascolarctos cinereus (Koala)	226
498	A0A6P5J165	A vs P	0.171733	0.0836753	2.05237	5	0.0953543	0.399776	NA	0.277778	0.277778	14.9736	14.8931	14.9333	A0A6P5J165_PHACI	Far upstream element-binding protein 2 isoform X1	KHSRP	Phascolarctos cinereus (Koala)	749
88	A0A6P5IFS3	A vs P	-0.0850777	0.136138	-0.624939	5	0.55942	0.758355	NA	0.0972222	0.0972222	14.9177	14.8915	14.9046	A0A6P5IFS3_PHACI	Small ribosomal subunit protein uS8 (40S ribosomal protein S15a)	RPS15A	Phascolarctos cinereus (Koala)	130
1682	A0A6P5KRS9	A vs P	NA	NA	NA	NA	NA	NA	NA	NA	NA	14.6896	14.891	14.7903	A0A6P5KRS9_PHACI	RNA helicase (EC 3.6.4.13)	DHX40	Phascolarctos cinereus (Koala)	723
911	A0A6P5JNL0	A vs P	-0.0177237	0.430539	-0.0411662	5	0.968757	0.98637	NA	0.266667	0.266667	14.6494	14.8896	14.7695	A0A6P5JNL0_PHACI	Caveolin	CAV1	Phascolarctos cinereus (Koala)	178
382	A0A6P5IUY3	A vs P	-0.124164	0.149363	-0.831286	5	0.443685	0.686629	NA	0.161458	0.161458	14.8215	14.8893	14.8554	A0A6P5IUY3_PHACI	Very long-chain specific acyl-CoA dehydrogenase, mitochondrial (EC 1.3.8.9)	ACADVL	Phascolarctos cinereus (Koala)	630
529	A0A6P5J254	A vs P	-0.138863	0.0472224	-2.94061	0	NA	NA	NA	0.583333	0	14.8151	14.8878	14.8514	A0A6P5J254_PHACI	Rootletin isoform X3	CROCC	Phascolarctos cinereus (Koala)	1942
1659	A0A6P5KQJ6	A vs P	0.103205	0.230719	0.447318	5	0.673358	0.829931	NA	0.138889	0.138889	15.179	14.8851	15.0321	A0A6P5KQJ6_PHACI	Nucleophosmin	NPM1	Phascolarctos cinereus (Koala)	293
2532	A0A6P5LYM6	A vs P	-0.0498423	0.644135	-0.0773786	1	0.950837	0.978887	NA	0.333333	0	15.0807	14.8808	14.9807	A0A6P5LYM6_PHACI	Versican core protein (Chondroitin sulfate proteoglycan core protein 2) (Large fibroblast proteoglycan) (PG-M)	VCAN	Phascolarctos cinereus (Koala)	2425
2529	A0A6P5LYL0	A vs P	-1.12325	0.376519	-2.98324	5	0.0306852	0.307874	NA	0.353175	0.353175	13.061	14.8808	13.9709	A0A6P5LYL0_PHACI	Versican core protein (Chondroitin sulfate proteoglycan core protein 2) (Large fibroblast proteoglycan) (PG-M)	VCAN	Phascolarctos cinereus (Koala)	3423
1186	A0A6P5K2Y4	A vs P	0.0624102	0.120656	0.517256	5	0.627038	0.801437	NA	0.208333	0.208333	14.833	14.8784	14.8557	A0A6P5K2Y4_PHACI	Splicing factor, proline- and glutamine-rich	SFPQ	Phascolarctos cinereus (Koala)	698
2179	A0A6P5LFU4	A vs P	0.315805	0.291265	1.08425	5	0.327743	0.602211	NA	0.180556	0.180556	15.4405	14.8781	15.1593	A0A6P5LFU4_PHACI	Epithelial cell adhesion molecule (Tumor-associated calcium signal transducer 1)	EPCAM	Phascolarctos cinereus (Koala)	313
1950	A0A6P5L569	A vs P	0.37427	0.137322	2.7255	5	0.041502	0.334268	NA	0.09375	0.09375	15.3229	14.8767	15.0998	A0A6P5L569_PHACI	Palladin isoform X2	PALLD	Phascolarctos cinereus (Koala)	1399
2321	A0A6P5LNE8	A vs P	-0.803529	0.169446	-4.7421	5	0.00514048	0.211345	NA	0.114583	0.114583	13.8968	14.8762	14.3865	A0A6P5LNE8_PHACI	Fibulin-5	FBLN5	Phascolarctos cinereus (Koala)	456
803	A0A6P5JHA1	A vs P	0.584272	0.156629	3.73028	5	0.013567	0.254258	NA	0.166667	0.166667	15.5813	14.8678	15.2246	A0A6P5JHA1_PHACI	cAMP-dependent protein kinase catalytic subunit alpha (EC 2.7.11.11)	LOC110199822	Phascolarctos cinereus (Koala)	351
1076	A0A6P5JYA7	A vs P	-0.484246	0.14757	-3.28146	5	0.0219191	0.278581	NA	0.194444	0.194444	14.3227	14.867	14.5948	A0A6P5JYA7_PHACI	Proteasome subunit alpha type	PSMA7	Phascolarctos cinereus (Koala)	248
1833	A0A6P5KYP6	A vs P	-0.0450772	0.0897171	-0.502437	5	0.636701	0.80736	NA	0	0	14.889	14.864	14.8765	A0A6P5KYP6_PHACI	Large ribosomal subunit protein eL31 (60S ribosomal protein L31)	RPL31	Phascolarctos cinereus (Koala)	125
558	A0A6P5J3U1	A vs P	0.244826	0.218493	1.12052	5	0.313408	0.589763	NA	0.0763889	0.0763889	14.8492	14.8485	14.8488	A0A6P5J3U1_PHACI	Aldehyde dehydrogenase, mitochondrial (EC 1.2.1.3) (ALDH class 2) (ALDH-E2)	ALDH2	Phascolarctos cinereus (Koala)	517
1213	A0A6P5K406	A vs P	0.0827834	0.154344	0.536358	5	0.614706	0.79501	NA	0.0555556	0.0555556	14.8511	14.848	14.8495	A0A6P5K406_PHACI	Actin-related protein 2/3 complex subunit 5	ARPC5	Phascolarctos cinereus (Koala)	151
552	A0A6P5J3D5	A vs P	-0.54253	0.128455	-4.22348	5	0.00829999	0.227118	NA	0.141667	0.141667	14.1717	14.844	14.5079	A0A6P5J3D5_PHACI	Multifunctional fusion protein [Includes: Delta-1-pyrroline-5-carboxylate dehydrogenase (P5C dehydrogenase) (L-glutamate gamma-semialdehyde dehydrogenase); L-glutamate gamma-semialdehyde dehydrogenase (EC 1.2.1.88)]	ALDH4A1	Phascolarctos cinereus (Koala)	562
522	A0A6P5J1Y0	A vs P	0.146085	0.162943	0.896543	5	0.411047	0.663984	NA	0.238095	0.238095	15.1931	14.8439	15.0185	A0A6P5J1Y0_PHACI	Succinate dehydrogenase [ubiquinone] iron-sulfur subunit, mitochondrial (EC 1.3.5.1)	SDHB	Phascolarctos cinereus (Koala)	287
871	A0A6P5JKX9	A vs P	-0.168665	0.129652	-1.3009	5	0.250015	0.533471	NA	0.0735294	0.0735294	14.7241	14.8384	14.7813	A0A6P5JKX9_PHACI	Small ribosomal subunit protein RACK1	RACK1	Phascolarctos cinereus (Koala)	317
2628	A0A6P5M3K9	A vs P	-0.15116	0.13585	-1.1127	5	0.316453	0.590255	NA	0	0	14.6509	14.8368	14.7439	A0A6P5M3K9_PHACI	Ribose-phosphate pyrophosphokinase 2 (EC 2.7.6.1) (Phosphoribosyl pyrophosphate synthase II)	PRPS2	Phascolarctos cinereus (Koala)	318
1943	A0A6P5L4M1	A vs P	0.0829401	0.806922	0.102786	5	0.922128	0.965133	NA	0.470833	0.470833	14.7655	14.833	14.7992	A0A6P5L4M1_PHACI	Collagen alpha-1(I) chain	COL1A1	Phascolarctos cinereus (Koala)	1466
2149	A0A6P5LEL5	A vs P	0.483435	0.175617	2.75278	5	0.0401775	0.334037	NA	0.0833333	0.0833333	15.3891	14.8326	15.1108	A0A6P5LEL5_PHACI	cAMP-dependent protein kinase type I-alpha regulatory subunit	PRKAR1A	Phascolarctos cinereus (Koala)	380
656	A0A6P5J8T7	A vs P	0.307806	0.238451	1.29086	5	0.253214	0.536271	NA	0.0333333	0.0333333	14.9911	14.8281	14.9096	A0A6P5J8T7_PHACI	Cofilin-2	CFL2	Phascolarctos cinereus (Koala)	166
777	A0A6P5JFG1	A vs P	-0.835486	0.15356	-5.4408	5	0.00284699	0.200434	NA	0.10119	0.10119	13.9576	14.8269	14.3923	A0A6P5JFG1_PHACI	6-phosphogluconate dehydrogenase, decarboxylating (EC 1.1.1.44)	PGD	Phascolarctos cinereus (Koala)	483
453	A0A6P5IYL1	A vs P	0.308924	0.236237	1.30768	5	0.247876	0.529623	NA	0.0972222	0.0972222	14.9466	14.8249	14.8858	A0A6P5IYL1_PHACI	Calpain-1 catalytic subunit (EC 3.4.22.52) (Calcium-activated neutral proteinase 1) (Calpain mu-type) (Calpain-1 large subunit) (Micromolar-calpain)	CAPN1	Phascolarctos cinereus (Koala)	713
537	A0A6P5J2I9	A vs P	0.0461236	0.113648	0.405847	5	0.70164	0.844668	NA	0.111111	0.111111	14.8804	14.818	14.8492	A0A6P5J2I9_PHACI	MICOS complex subunit MIC60 (Mitofilin)	IMMT	Phascolarctos cinereus (Koala)	743
2298	A0A6P5LLN2	A vs P	0.480497	0.22733	2.11365	5	0.0882123	0.393758	NA	0.0504386	0.0504386	15.3682	14.8158	15.092	A0A6P5LLN2_PHACI	LOW QUALITY PROTEIN: tensin-1	TNS1	Phascolarctos cinereus (Koala)	1860
1308	A0A6P5K8P3	A vs P	-0.167769	0.188789	-0.888657	5	0.414889	0.66648	NA	0.158333	0.158333	14.7959	14.8133	14.8046	A0A6P5K8P3_PHACI	Prenylcysteine oxidase 1 (EC 1.8.3.5)	PCYOX1	Phascolarctos cinereus (Koala)	515
1810	A0A6P5KXW1	A vs P	0.591039	0.304299	1.9423	5	0.109747	0.408292	NA	0.0757576	0.0757576	15.4224	14.8131	15.1177	A0A6P5KXW1_PHACI	Protein disulfide-isomerase A6 (EC 5.3.4.1)	PDIA6	Phascolarctos cinereus (Koala)	437
1254	A0A6P5K6D9	A vs P	0.055683	0.102578	0.542837	5	0.610554	0.791715	NA	0.047619	0.047619	14.9525	14.8099	14.8812	A0A6P5K6D9_PHACI	Dihydrolipoyl dehydrogenase (EC 1.8.1.4)	DLD	Phascolarctos cinereus (Koala)	508
1621	A0A6P5KNI7	A vs P	-0.202087	0.123228	-1.63995	5	0.16194	0.460242	NA	0.152778	0.152778	14.5278	14.8092	14.6685	A0A6P5KNI7_PHACI	T-complex protein 1 subunit gamma	CCT3	Phascolarctos cinereus (Koala)	545
2148	A0A6P5LEL1	A vs P	-1.92516	0.358852	-5.36479	5	0.00302752	0.200434	NA	0.408333	0.408333	12.8886	14.8084	13.8485	A0A6P5LEL1_PHACI	N-acetyl-D-glucosamine kinase (EC 2.7.1.59) (GlcNAc kinase)	NAGK	Phascolarctos cinereus (Koala)	327
1975	A0A6P5L674	A vs P	0.0872684	0.27604	0.316144	5	0.764665	0.881433	NA	0.190476	0.190476	14.8933	14.8042	14.8487	A0A6P5L674_PHACI	Cytosolic non-specific dipeptidase (EC 3.4.13.18) (CNDP dipeptidase 2) (Threonyl dipeptidase)	CNDP2	Phascolarctos cinereus (Koala)	474
2068	A0A6P5LBA5	A vs P	-0.100986	0.1611	-0.626849	5	0.558264	0.757352	NA	0.104167	0.104167	14.8218	14.8003	14.811	A0A6P5LBA5_PHACI	Ribosomal protein	RPL10A	Phascolarctos cinereus (Koala)	217
1747	A0A6P5KVG1	A vs P	-0.194072	0.420597	-0.461419	5	0.663876	0.826408	NA	0.109375	0.109375	14.0263	14.7954	14.4109	A0A6P5KVG1_PHACI	Fibrinogen alpha chain	FGA	Phascolarctos cinereus (Koala)	857
1708	A0A6P5KTH7	A vs P	-0.164267	0.0778755	-2.10935	5	0.0886952	0.393758	NA	0	0	14.6146	14.7947	14.7046	A0A6P5KTH7_PHACI	Large ribosomal subunit protein eL14 (60S ribosomal protein L14)	RPL14	Phascolarctos cinereus (Koala)	212
2572	A0A6P5M0Y4	A vs P	-0.363029	0.210989	-1.72061	5	0.145947	0.445114	NA	0.0833333	0.0833333	14.5017	14.7876	14.6446	A0A6P5M0Y4_PHACI	Isocitrate dehydrogenase [NADP] (EC 1.1.1.42)	IDH1	Phascolarctos cinereus (Koala)	414
1469	A0A6P5KH19	A vs P	0.296351	0.154334	1.92019	5	0.112901	0.409883	NA	0.119048	0.119048	15.2544	14.7866	15.0205	A0A6P5KH19_PHACI	Cytochrome c oxidase subunit 4	LOC110210342	Phascolarctos cinereus (Koala)	169
56	A0A6P5IDH1	A vs P	0.0505737	0.0971168	0.520751	5	0.624771	0.800664	NA	0.155556	0.155556	14.5944	14.7853	14.6898	A0A6P5IDH1_PHACI	Septin	SEPT7	Phascolarctos cinereus (Koala)	437
1808	A0A6P5KXR8	A vs P	-0.0543384	0.459703	-0.118203	5	0.910508	0.962469	NA	0.16092	0.16092	15.2558	14.778	15.0169	A0A6P5KXR8_PHACI	Plastin-2	LCP1	Phascolarctos cinereus (Koala)	627
1848	A0A6P5KZB2	A vs P	0.385094	0.158271	2.43312	5	0.0591526	0.361632	NA	0.0984848	0.0984848	15.153	14.7768	14.9649	A0A6P5KZB2_PHACI	NmrA-like family domain-containing protein 1	NMRAL1	Phascolarctos cinereus (Koala)	299
931	A0A6P5JQ18	A vs P	0.473861	0.25629	1.84892	5	0.12372	0.420351	NA	0	0	15.0093	14.7743	14.8918	A0A6P5JQ18_PHACI	Macrophage migration inhibitory factor (EC 5.3.2.1) (EC 5.3.3.12) (L-dopachrome isomerase) (L-dopachrome tautomerase) (Phenylpyruvate tautomerase)	MIF	Phascolarctos cinereus (Koala)	115
1525	A0A6P5KJJ4	A vs P	-0.209963	0.091526	-2.29403	5	0.0702948	0.374015	NA	0.0595238	0.0595238	14.6299	14.7709	14.7004	A0A6P5KJJ4_PHACI	60S ribosomal protein L13	RPL13	Phascolarctos cinereus (Koala)	211
708	A0A6P5JB39	A vs P	-0.150613	0.127385	-1.18235	5	0.290226	0.572212	NA	0.0909091	0.0909091	14.6118	14.7704	14.6911	A0A6P5JB39_PHACI	Synaptic vesicle membrane protein VAT-1 homolog	VAT1	Phascolarctos cinereus (Koala)	405
31	A0A6P5IBA5	A vs P	-1.1028	0.439799	-2.5075	2	0.128981	0.429579	NA	0.333333	0	13.6704	14.7689	14.2196	A0A6P5IBA5_PHACI	Homeodomain-interacting protein kinase 3 isoform X2	HIPK3	Phascolarctos cinereus (Koala)	1230
742	A0A6P5JD62	A vs P	0.012559	0.122374	0.102628	5	0.922247	0.965133	NA	0.0208333	0.0208333	14.7926	14.7684	14.7805	A0A6P5JD62_PHACI	Large ribosomal subunit protein uL16 (60S ribosomal protein L10)	RPL10	Phascolarctos cinereus (Koala)	214
2116	A0A6P5LD14	A vs P	-0.190783	0.104926	-1.81825	5	0.128698	0.429231	NA	0.166667	0.166667	14.5893	14.7629	14.6761	A0A6P5LD14_PHACI	40S ribosomal protein S4	LOC110218028	Phascolarctos cinereus (Koala)	263
1695	A0A6P5KSJ8	A vs P	0.0855328	0.0834272	1.02524	5	0.352268	0.621892	NA	0.0277778	0.0277778	14.8533	14.7612	14.8072	A0A6P5KSJ8_PHACI	Phosphoglucomutase-1 (EC 5.4.2.2) (Glucose phosphomutase 1)	PGM1	Phascolarctos cinereus (Koala)	562
2583	A0A6P5M1H2	A vs P	0.0556637	0.131504	0.423286	5	0.689677	0.838758	NA	0.305556	0.305556	14.5793	14.7599	14.6696	A0A6P5M1H2_PHACI	Cold-inducible RNA-binding protein (Glycine-rich RNA-binding protein CIRP)	CIRBP	Phascolarctos cinereus (Koala)	172
1420	A0A6P5KEP0	A vs P	-0.140884	0.0931571	-1.51233	5	0.190858	0.485819	NA	0	0	14.643	14.7589	14.7009	A0A6P5KEP0_PHACI	Small ribosomal subunit protein uS2 (37 kDa laminin receptor precursor) (37LRP) (37/67 kDa laminin receptor) (LRP/LR) (67 kDa laminin receptor) (67LR) (Laminin receptor 1) (LamR) (Laminin-binding protein precursor p40) (LBP/p40)	RPSA	Phascolarctos cinereus (Koala)	295
1895	A0A6P5L1U4	A vs P	0.400864	0.198607	2.01838	5	0.099576	0.402876	NA	0.0833333	0.0833333	15.128	14.7518	14.9399	A0A6P5L1U4_PHACI	ATP synthase subunit O, mitochondrial (ATP synthase peripheral stalk subunit OSCP) (Oligomycin sensitivity conferral protein)	ATP5O	Phascolarctos cinereus (Koala)	213
1129	A0A6P5K0N9	A vs P	-0.28666	0.119888	-2.39107	5	0.0623051	0.368354	NA	0.142857	0.142857	14.4613	14.7492	14.6053	A0A6P5K0N9_PHACI	Cell division control protein 42 homolog (EC 3.6.5.2)	CDC42	Phascolarctos cinereus (Koala)	191
2286	A0A6P5LKX4	A vs P	0.593856	0.293468	2.02358	0	NA	NA	NA	0.666667	0	15.2371	14.7486	14.9928	A0A6P5LKX4_PHACI	Prostaglandin-E(2) 9-reductase-like isoform X8	LOC110218692	Phascolarctos cinereus (Koala)	209
812	A0A6P5JHX1	A vs P	-0.227763	0.148609	-1.53263	5	0.185941	0.479015	NA	0	0	14.4984	14.7451	14.6217	A0A6P5JHX1_PHACI	Small ribosomal subunit protein uS9 (40S ribosomal protein S16)	RPS16	Phascolarctos cinereus (Koala)	146
575	A0A6P5J546	A vs P	-0.76675	0.383095	-2.00146	5	0.101749	0.404979	NA	0.3125	0.3125	14.1386	14.7435	14.441	A0A6P5J546_PHACI	Keratin, type I cytoskeletal 13	KRT13	Phascolarctos cinereus (Koala)	448
2521	A0A6P5LY49	A vs P	-0.00646726	0.135076	-0.0478786	5	0.963667	0.983977	NA	0.119565	0.119565	14.8543	14.7425	14.7984	A0A6P5LY49_PHACI	Elongation factor Tu	TUFM	Phascolarctos cinereus (Koala)	456
250	A0A6P5IPD5	A vs P	-0.334397	0.136478	-2.45019	5	0.057923	0.361632	NA	0.146825	0.146825	14.4702	14.7404	14.6053	A0A6P5IPD5_PHACI	Stress-induced-phosphoprotein 1 (Hsc70/Hsp90-organizing protein)	STIP1	Phascolarctos cinereus (Koala)	557
2511	A0A6P5LXV6	A vs P	-0.187829	0.114708	-1.63746	5	0.162461	0.460242	NA	0.0961538	0.0961538	14.4796	14.7395	14.6095	A0A6P5LXV6_PHACI	Leukotriene A(4) hydrolase (LTA-4 hydrolase) (EC 3.3.2.6)	LTA4H	Phascolarctos cinereus (Koala)	611
1826	A0A6P5KYD2	A vs P	0.559294	0.212923	2.62674	5	0.0467167	0.348019	NA	0.174242	0.174242	15.2626	14.7387	15.0007	A0A6P5KYD2_PHACI	Calreticulin	CALR	Phascolarctos cinereus (Koala)	418
2105	A0A6P5LCN4	A vs P	0.195535	0.146989	1.33027	5	0.240874	0.523016	NA	0.134259	0.134259	15.0416	14.7358	14.8887	A0A6P5LCN4_PHACI	Calnexin	CANX	Phascolarctos cinereus (Koala)	604
2346	A0A6P5LPJ0	A vs P	-0.262058	0.3573	-0.733441	5	0.496216	0.712446	NA	0.296296	0.296296	14.4963	14.7158	14.606	A0A6P5LPJ0_PHACI	DnaJ homolog subfamily A member 1	LOC110220573	Phascolarctos cinereus (Koala)	397
1033	A0A6P5JV49	A vs P	-3.202	0.837242	-3.82446	1	0.162815	0.460242	NA	0.5	0.0833333	11.927	14.7155	13.3212	A0A6P5JV49_PHACI	Galectin	LOC110205589	Phascolarctos cinereus (Koala)	135
2042	A0A6P5L9L5	A vs P	-0.0256394	0.1287	-0.199218	5	0.84994	0.928189	NA	0.157407	0.157407	14.7667	14.7097	14.7382	A0A6P5L9L5_PHACI	Microtubule-associated protein	MAP4	Phascolarctos cinereus (Koala)	2190
1341	A0A6P5KAA5	A vs P	-0.229433	0.131202	-1.7487	5	0.140758	0.443792	NA	0.106481	0.106481	14.4229	14.7057	14.5643	A0A6P5KAA5_PHACI	T-complex protein 1 subunit alpha (CCT-alpha)	TCP1	Phascolarctos cinereus (Koala)	558
1627	A0A6P5KNQ8	A vs P	-0.967662	0.151767	-6.37596	0	NA	NA	NA	0.75	0	13.7334	14.7017	14.2176	A0A6P5KNQ8_PHACI	protein-tyrosine-phosphatase (EC 3.1.3.48)	DUSP15	Phascolarctos cinereus (Koala)	339
1892	A0A6P5L1Q7	A vs P	-0.206831	0.37422	-0.552699	5	0.604268	0.789989	NA	0.0833333	0.0833333	14.5287	14.7017	14.6152	A0A6P5L1Q7_PHACI	Superoxide dismutase [Cu-Zn] (EC 1.15.1.1)	SOD1	Phascolarctos cinereus (Koala)	153
1398	A0A6P5KDN3	A vs P	-1.31203	0.650397	-2.01728	5	0.0997151	0.402876	NA	0	0	13.3717	14.6979	14.0348	A0A6P5KDN3_PHACI	LOW QUALITY PROTEIN: SH3 and PX domain-containing protein 2A	SH3PXD2A	Phascolarctos cinereus (Koala)	1105
2314	A0A6P5LN32	A vs P	-0.072594	0.140018	-0.518462	5	0.626255	0.800861	NA	0.143939	0.143939	14.7474	14.6968	14.7221	A0A6P5LN32_PHACI	Small ribosomal subunit protein uS17 (40S ribosomal protein S11)	RPS11	Phascolarctos cinereus (Koala)	158
1361	A0A6P5KBF5	A vs P	0.232244	0.0874659	2.65526	5	0.0451404	0.348019	NA	0.140152	0.140152	14.9437	14.6966	14.8202	A0A6P5KBF5_PHACI	Ribosome-binding protein 1	RRBP1	Phascolarctos cinereus (Koala)	993
221	A0A6P5IN09	A vs P	-1.19922	0.374103	-3.2056	5	0.0238457	0.284641	NA	0.21875	0.21875	13.3013	14.6958	13.9985	A0A6P5IN09_PHACI	Asporin	ASPN	Phascolarctos cinereus (Koala)	374
315	A0A6P5ISE0	A vs P	-0.151808	0.165943	-0.914818	5	0.40225	0.658535	NA	0.25	0.25	14.5723	14.6895	14.6309	A0A6P5ISE0_PHACI	40S ribosomal protein S7	RPS7	Phascolarctos cinereus (Koala)	205
618	A0A6P5J7H3	A vs P	0.0224083	0.0900458	0.248855	5	0.813372	0.910553	NA	0.0895062	0.0895062	14.6878	14.6885	14.6881	A0A6P5J7H3_PHACI	Rab GDP dissociation inhibitor	GDI2	Phascolarctos cinereus (Koala)	445
1964	A0A6P5L5S2	A vs P	0.192166	0.0756325	2.54079	5	0.051844	0.353031	NA	0.202381	0.202381	14.8639	14.6859	14.7749	A0A6P5L5S2_PHACI	Catechol O-methyltransferase (EC 2.1.1.6)	COMT	Phascolarctos cinereus (Koala)	254
2208	A0A6P5LHC2	A vs P	0.0964428	0.0902995	1.06803	5	0.334335	0.606692	NA	0.09375	0.09375	14.7808	14.6821	14.7314	A0A6P5LHC2_PHACI	F-actin-capping protein subunit alpha	CAPZA1	Phascolarctos cinereus (Koala)	286
855	A0A6P5JK46	A vs P	0.418484	0.198292	2.11044	5	0.0885722	0.393758	NA	0.0735294	0.0735294	15.0984	14.6773	14.8879	A0A6P5JK46_PHACI	Integrin-linked protein kinase (59 kDa serine/threonine-protein kinase) (Beta-integrin-linked kinase) (ILK-1) (ILK-2) (p59ILK)	ILK	Phascolarctos cinereus (Koala)	452
998	A0A6P5JTD3	A vs P	0.109133	0.0791228	1.37929	5	0.226307	0.514587	NA	0	0	14.81	14.6723	14.7412	A0A6P5JTD3_PHACI	Actin-related protein 2/3 complex subunit 4	ARPC4	Phascolarctos cinereus (Koala)	168
577	A0A6P5J553	A vs P	-1.04855	0.537743	-1.94991	5	0.108683	0.408292	NA	0.333333	0.333333	13.9545	14.6686	14.3115	A0A6P5J553_PHACI	Keratin, type I cytoskeletal 14-like	LOC110198493	Phascolarctos cinereus (Koala)	471
1116	A0A6P5K034	A vs P	-0.203851	0.175559	-1.16115	5	0.297996	0.577757	NA	0.105556	0.105556	14.5505	14.6684	14.6094	A0A6P5K034_PHACI	Hsc70-interacting protein isoform X1	ST13	Phascolarctos cinereus (Koala)	367
2328	A0A6P5LNX9	A vs P	-0.186148	0.119562	-1.55691	5	0.180222	0.477703	NA	0.138889	0.138889	14.4475	14.6652	14.5564	A0A6P5LNX9_PHACI	Large ribosomal subunit protein uL15 (60S ribosomal protein L27a)	RPL27A	Phascolarctos cinereus (Koala)	148
977	A0A6P5JRY9	A vs P	-0.229831	0.163093	-1.4092	5	0.217829	0.506461	NA	0.138889	0.138889	14.3493	14.6645	14.5069	A0A6P5JRY9_PHACI	Small ribosomal subunit protein eS28 (40S ribosomal protein S28)	RPS28	Phascolarctos cinereus (Koala)	69
1211	A0A6P5K3Y3	A vs P	-2.33047	0.416834	-5.59087	5	0.00252631	0.200434	NA	0.364583	0.364583	12.2183	14.6607	13.4395	A0A6P5K3Y3_PHACI	Glutamine synthetase (EC 6.3.1.2)	GLUL	Phascolarctos cinereus (Koala)	452
2366	A0A6P5LQS1	A vs P	0.333564	0.10233	3.2597	5	0.0224531	0.283073	NA	0.205128	0.205128	14.9404	14.6591	14.7997	A0A6P5LQS1_PHACI	Prostaglandin F2 receptor negative regulator	PTGFRN	Phascolarctos cinereus (Koala)	880
1205	A0A6P5K3N4	A vs P	0.0630445	0.091994	0.685311	5	0.523621	0.734778	NA	0	0	14.5967	14.6568	14.6267	A0A6P5K3N4_PHACI	14-3-3 protein beta/alpha	YWHAB	Phascolarctos cinereus (Koala)	246
2392	A0A6P5LRS7	A vs P	-0.120352	0.0883237	-1.36262	5	0.231166	0.518372	NA	0.111111	0.111111	14.7048	14.6519	14.6784	A0A6P5LRS7_PHACI	Small ribosomal subunit protein uS15 (40S ribosomal protein S13)	RPS13	Phascolarctos cinereus (Koala)	151
2110	A0A6P5LCV3	A vs P	-0.0928804	0.1064	-0.872934	5	0.422633	0.67086	NA	0.0595238	0.0595238	14.6465	14.6513	14.6489	A0A6P5LCV3_PHACI	Large ribosomal subunit protein uL14 (60S ribosomal protein L23)	RPL23	Phascolarctos cinereus (Koala)	140
1681	A0A6P5KRR6	A vs P	0.098396	0.218415	0.4505	5	0.671212	0.829931	NA	0.178571	0.178571	14.7791	14.6483	14.7137	A0A6P5KRR6_PHACI	Cytoplasmic FMR1-interacting protein	CYFIP1	Phascolarctos cinereus (Koala)	1253
1387	A0A6P5KCN1	A vs P	0.151684	0.230665	0.657596	5	0.539861	0.746929	NA	0.0677083	0.0677083	14.6287	14.6455	14.6371	A0A6P5KCN1_PHACI	Aldo-keto reductase family 1 member A1 (EC 1.1.1.19) (EC 1.1.1.2) (EC 1.1.1.20) (EC 1.1.1.372) (EC 1.1.1.54) (Alcohol dehydrogenase [NADP(+)]) (Aldehyde reductase) (Glucuronate reductase) (Glucuronolactone reductase) (S-nitroso-CoA reductase)	AKR1A1	Phascolarctos cinereus (Koala)	481
905	A0A6P5JN07	A vs P	-0.14577	0.0822426	-1.77245	5	0.136517	0.439792	NA	0.142857	0.142857	14.5966	14.6439	14.6202	A0A6P5JN07_PHACI	Large ribosomal subunit protein eL6 (60S ribosomal protein L6)	RPL6	Phascolarctos cinereus (Koala)	284
1101	A0A6P5JZK7	A vs P	-0.0758669	0.109881	-0.690445	5	0.520649	0.732356	NA	0.17803	0.17803	14.4315	14.6425	14.537	A0A6P5JZK7_PHACI	RNA helicase (EC 3.6.4.13)	DDX17	Phascolarctos cinereus (Koala)	650
1750	A0A6P5KVJ0	A vs P	-0.0157158	0.0755915	-0.207904	5	0.843507	0.925619	NA	0.09375	0.09375	14.6011	14.6423	14.6217	A0A6P5KVJ0_PHACI	Ubiquitin carboxyl-terminal hydrolase (EC 3.4.19.12)	USP5	Phascolarctos cinereus (Koala)	857
1141	A0A6P5K1A3	A vs P	-0.135915	0.0555287	-2.44766	5	0.0581032	0.361632	NA	0.047619	0.047619	14.5488	14.6421	14.5954	A0A6P5K1A3_PHACI	Ras-related protein Rab-11A (EC 3.6.5.2)	RAB11A	Phascolarctos cinereus (Koala)	216
308	A0A6P5IS71	A vs P	-0.0241123	0.0574298	-0.419857	5	0.692021	0.839489	NA	0.138889	0.138889	14.6944	14.6344	14.6644	A0A6P5IS71_PHACI	Elongation factor 1-gamma (eEF-1B gamma)	EEF1G	Phascolarctos cinereus (Koala)	438
1471	A0A6P5KH33	A vs P	-0.578525	0.269114	-2.14974	5	0.084273	0.393758	NA	0.0119048	0.0119048	13.8485	14.634	14.2412	A0A6P5KH33_PHACI	Coactosin-like protein isoform X1	COTL1	Phascolarctos cinereus (Koala)	142
2354	A0A6P5LPX8	A vs P	-0.135744	0.156384	-0.868017	5	0.425078	0.672694	NA	0.25	0.25	14.6326	14.6316	14.6321	A0A6P5LPX8_PHACI	Phenylalanine--tRNA ligase beta subunit (EC 6.1.1.20) (Phenylalanyl-tRNA synthetase beta subunit)	FARSB	Phascolarctos cinereus (Koala)	589
1814	A0A6P5KY16	A vs P	0.120967	0.206627	0.585437	5	0.583679	0.774564	NA	0.115079	0.115079	14.7169	14.628	14.6725	A0A6P5KY16_PHACI	KN motif and ankyrin repeat domain-containing protein 2	KANK2	Phascolarctos cinereus (Koala)	961
2671	A0A6P5M6G8	A vs P	-0.251721	0.0510211	-4.93368	5	0.00434577	0.211345	NA	0.0833333	0.0833333	14.4269	14.6253	14.5261	A0A6P5M6G8_PHACI	26S protease regulatory subunit 6A isoform X1	PSMC3	Phascolarctos cinereus (Koala)	404
2123	A0A6P5LDI9	A vs P	-0.546043	0.212534	-2.56921	0	NA	NA	NA	0.666667	0	14.079	14.6251	14.3521	A0A6P5LDI9_PHACI	Interferon regulatory factor 2-binding protein 2	IRF2BP2	Phascolarctos cinereus (Koala)	614
2027	A0A6P5L8W1	A vs P	0.23151	0.219357	1.0554	5	0.339545	0.611995	NA	0.0740741	0.0740741	14.7503	14.6242	14.6873	A0A6P5L8W1_PHACI	PDZ and LIM domain protein 7	PDLIM7	Phascolarctos cinereus (Koala)	468
2449	A0A6P5LUE5	A vs P	0.177899	0.172246	1.03282	5	0.349034	0.61845	NA	0.0555556	0.0555556	14.8753	14.6219	14.7486	A0A6P5LUE5_PHACI	Solute carrier family 25 member 3 (Phosphate carrier protein, mitochondrial) (Phosphate transport protein)	SLC25A3	Phascolarctos cinereus (Koala)	360
1862	A0A6P5L068	A vs P	0.199687	0.0995378	2.00614	5	0.101144	0.403249	NA	0.0833333	0.0833333	14.783	14.6199	14.7015	A0A6P5L068_PHACI	Glucosidase 2 subunit beta	PRKCSH	Phascolarctos cinereus (Koala)	531
325	A0A6P5ISR1	A vs P	0.0662453	0.208101	0.318332	5	0.7631	0.88114	NA	0.25	0.25	14.7637	14.6159	14.6898	A0A6P5ISR1_PHACI	ADP-ribosylation factor	ARF3	Phascolarctos cinereus (Koala)	181
204	A0A6P5IM74	A vs P	1.26232	0.792553	1.59272	1	0.356921	0.626433	NA	0.5	0	15.8118	14.6152	15.2135	A0A6P5IM74_PHACI	Apolipoprotein B-100 isoform X3	APOB	Phascolarctos cinereus (Koala)	4017
165	A0A6P5IKM6	A vs P	-0.172645	0.155076	-1.1133	5	0.316218	0.590255	NA	0	0	14.3163	14.6127	14.4645	A0A6P5IKM6_PHACI	Beta-enolase (EC 4.2.1.11) (2-phospho-D-glycerate hydro-lyase) (Enolase 3) (Muscle-specific enolase) (Skeletal muscle enolase)	ENO3	Phascolarctos cinereus (Koala)	435
1072	A0A6P5JY04	A vs P	0.265107	0.134669	1.96858	5	0.106117	0.40753	NA	0.146825	0.146825	14.9656	14.6111	14.7884	A0A6P5JY04_PHACI	Dolichyl-diphosphooligosaccharide--protein glycosyltransferase subunit 1	RPN1	Phascolarctos cinereus (Koala)	605
2293	A0A6P5LLJ1	A vs P	-1.97846	1.40753	-1.40563	0	NA	NA	NA	0.625	0.208333	12.4454	14.6106	13.528	A0A6P5LLJ1_PHACI	Na(+)/H(+) exchange regulatory cofactor NHE-RF3	PDZK1	Phascolarctos cinereus (Koala)	510
1992	A0A6P5L7B1	A vs P	0.163576	0.091142	1.79473	5	0.132654	0.436684	NA	0.34375	0.34375	14.8478	14.6089	14.7284	A0A6P5L7B1_PHACI	Heterogeneous nuclear ribonucleoprotein A/B isoform X1	HNRNPAB	Phascolarctos cinereus (Koala)	376
1586	A0A6P5KM25	A vs P	0.0547725	0.0914696	0.598806	5	0.575397	0.770919	NA	0.0238095	0.0238095	14.7759	14.5998	14.6879	A0A6P5KM25_PHACI	Citrate synthase	CS	Phascolarctos cinereus (Koala)	491
821	A0A6P5JIB1	A vs P	-0.409719	0.185911	-2.20385	5	0.0787113	0.386356	NA	0	0	14.2687	14.5914	14.4301	A0A6P5JIB1_PHACI	Large ribosomal subunit protein eL22 (60S ribosomal protein L22)	RPL22	Phascolarctos cinereus (Koala)	128
1723	A0A6P5KU32	A vs P	-0.31209	0.297901	-1.04763	1	0.485194	0.707661	NA	0.5	0	14.2187	14.5913	14.405	A0A6P5KU32_PHACI	1-phosphatidylinositol 4,5-bisphosphate phosphodiesterase gamma (EC 3.1.4.11)	PLCG2	Phascolarctos cinereus (Koala)	1264
2169	A0A6P5LFC7	A vs P	0.113643	0.10265	1.10709	5	0.31865	0.592059	NA	0.0166667	0.0166667	14.7609	14.5911	14.676	A0A6P5LFC7_PHACI	Large ribosomal subunit protein eL34 (60S ribosomal protein L34)	RPL34	Phascolarctos cinereus (Koala)	117
2125	A0A6P5LDL4	A vs P	-0.139991	0.17437	-0.802837	5	0.458515	0.694259	NA	0.358974	0.358974	14.5536	14.5873	14.5705	A0A6P5LDL4_PHACI	Eukaryotic initiation factor 4A-III (EC 3.6.4.13) (ATP-dependent RNA helicase DDX48) (ATP-dependent RNA helicase eIF4A-3) (DEAD box protein 48) (Eukaryotic translation initiation factor 4A isoform 3)	EIF4A3	Phascolarctos cinereus (Koala)	411
18	A0A6P5IAD5	A vs P	0.36689	0.21863	1.67813	5	0.154162	0.453998	NA	0.0925926	0.0925926	15.1358	14.583	14.8594	A0A6P5IAD5_PHACI	Aspartate aminotransferase (EC 2.6.1.1)	GOT2	Phascolarctos cinereus (Koala)	429
1328	A0A6P5K9I7	A vs P	-0.147245	0.131205	-1.12225	5	0.312736	0.589763	NA	0.0989583	0.0989583	14.3737	14.5807	14.4772	A0A6P5K9I7_PHACI	Uridine 5'-monophosphate synthase (EC 2.4.2.10) (EC 4.1.1.23)	UMPS	Phascolarctos cinereus (Koala)	480
1320	A0A6P5K950	A vs P	0.358662	0.2723	1.31716	5	0.244917	0.526571	NA	0.0925926	0.0925926	14.8467	14.5773	14.712	A0A6P5K950_PHACI	Transmembrane emp24 domain-containing protein 10 (21 kDa transmembrane-trafficking protein) (Transmembrane protein Tmp21) (p24 family protein delta-1)	TMED10	Phascolarctos cinereus (Koala)	219
1661	A0A6P5KQP7	A vs P	-0.241695	0.215726	-1.12038	5	0.313462	0.589763	NA	0.291667	0.291667	14.3149	14.5759	14.4454	A0A6P5KQP7_PHACI	LOW QUALITY PROTEIN: dihydropyrimidinase-related protein 1	CRMP1	Phascolarctos cinereus (Koala)	686
1790	A0A6P5KWZ1	A vs P	-0.654439	0.261082	-2.50664	5	0.0540496	0.359375	NA	0	0	13.7596	14.5718	14.1657	A0A6P5KWZ1_PHACI	Cation-dependent mannose-6-phosphate receptor	M6PR	Phascolarctos cinereus (Koala)	278
1492	A0A6P5KI23	A vs P	NA	NA	NA	NA	NA	NA	NA	NA	NA	14.3428	14.565	14.4539	A0A6P5KI23_PHACI	40S ribosomal protein S17-like	LOC110210584	Phascolarctos cinereus (Koala)	137
1465	A0A6P5KGM6	A vs P	-0.367995	0.146182	-2.51738	5	0.0533453	0.358814	NA	0.00925926	0.00925926	14.4543	14.5634	14.5089	A0A6P5KGM6_PHACI	Glutathione S-transferase omega (GSTO) (EC 1.20.4.2) (EC 1.8.5.1) (EC 2.5.1.18) (Glutathione-dependent dehydroascorbate reductase) (Monomethylarsonic acid reductase)	GSTO1	Phascolarctos cinereus (Koala)	241
109	A0A6P5IHG5	A vs P	0.160245	0.0444843	3.60228	5	0.015506	0.266703	NA	0.0277778	0.0277778	14.8013	14.5623	14.6818	A0A6P5IHG5_PHACI	Serine/arginine-rich splicing factor 2 (Splicing component, 35 kDa) (Splicing factor SC35) (Splicing factor, arginine/serine-rich 2)	SRSF2	Phascolarctos cinereus (Koala)	221
2118	A0A6P5LD51	A vs P	0.278152	0.156146	1.78135	5	0.13496	0.439792	NA	0	0	14.9493	14.5439	14.7466	A0A6P5LD51_PHACI	Cytochrome c oxidase subunit 7A2, mitochondrial (Cytochrome c oxidase subunit VIIa-liver/heart)	LOC110217707	Phascolarctos cinereus (Koala)	133
1910	A0A6P5L2R1	A vs P	0.400087	0.24969	1.60233	3	0.207406	0.497224	NA	0.166667	0	14.8617	14.5415	14.7016	A0A6P5L2R1_PHACI	Sorbin and SH3 domain-containing protein 1 isoform X43	SORBS1	Phascolarctos cinereus (Koala)	865
1985	A0A6P5L703	A vs P	-0.764462	0.151554	-5.04414	5	0.00395294	0.208787	NA	0.219697	0.219697	13.8407	14.5373	14.189	A0A6P5L703_PHACI	Beta-hexosaminidase (EC 3.2.1.52)	HEXA	Phascolarctos cinereus (Koala)	543
1524	A0A6P5KJJ1	A vs P	0.474868	0.105108	4.51793	5	0.00629487	0.214992	NA	0.166667	0.166667	14.9729	14.5284	14.7506	A0A6P5KJJ1_PHACI	Dynactin subunit 2	DCTN2	Phascolarctos cinereus (Koala)	402
1295	A0A6P5K7Z9	A vs P	0.143949	0.0648277	2.22049	5	0.0770806	0.381997	NA	0.121212	0.121212	14.5869	14.518	14.5525	A0A6P5K7Z9_PHACI	Actin-related protein 2 (Actin-like protein 2)	ACTR2	Phascolarctos cinereus (Koala)	394
2368	A0A6P5LQV3	A vs P	0.153106	0.11507	1.33054	5	0.240792	0.523016	NA	0.201923	0.201923	14.5854	14.5162	14.5508	A0A6P5LQV3_PHACI	LOW QUALITY PROTEIN: matrin-3	MATR3	Phascolarctos cinereus (Koala)	851
1825	A0A6P5KYD1	A vs P	-0.0538896	0.115424	-0.466882	3	0.6724	0.829931	NA	0.25	0	14.4807	14.5128	14.4968	A0A6P5KYD1_PHACI	Methylthioribose-1-phosphate isomerase (M1Pi) (MTR-1-P isomerase) (EC 5.3.1.23) (S-methyl-5-thioribose-1-phosphate isomerase) (Translation initiation factor eIF-2B subunit alpha/beta/delta-like protein)	MRI1	Phascolarctos cinereus (Koala)	359
516	A0A6P5J1U1	A vs P	-0.150261	0.0701196	-2.14293	5	0.0850016	0.393758	NA	0.05	0.05	14.4424	14.5117	14.4771	A0A6P5J1U1_PHACI	60S ribosomal protein L27	RPL27	Phascolarctos cinereus (Koala)	136
2707	Q9TTC2	A vs P	-0.0596532	0.469152	-0.127151	5	0.903776	0.958297	NA	0.275	0.275	14.9262	14.5114	14.7188	GAG_KORV	Gag polyprotein (Core polyprotein) [Cleaved into: Matrix protein p15 (MA); RNA-binding phosphoprotein p12 (pp12); Capsid protein p30 (CA); Nucleocapsid protein p10-Gag (NC-gag)]	gag	Koala retrovirus (KoRV)	521
206	A0A6P5IM93	A vs P	-0.0600562	0.15748	-0.381357	5	0.718606	0.852836	NA	0.05	0.05	14.4628	14.5084	14.4856	A0A6P5IM93_PHACI	Large ribosomal subunit protein uL24 (60S ribosomal protein L26)	RPL26	Phascolarctos cinereus (Koala)	145
2062	A0A6P5LB40	A vs P	-0.0979131	0.230796	-0.42424	5	0.689025	0.838758	NA	0.194444	0.194444	14.6571	14.5067	14.5819	A0A6P5LB40_PHACI	Large ribosomal subunit protein eL21 (60S ribosomal protein L21)	RPL21	Phascolarctos cinereus (Koala)	160
452	A0A6P5IYB9	A vs P	0.395894	0.253497	1.56173	4	0.193379	0.487599	NA	0.447917	0.364583	15.0541	14.5041	14.7791	A0A6P5IYB9_PHACI	Heterogeneous nuclear ribonucleoprotein U-like protein 2	HNRNPUL2	Phascolarctos cinereus (Koala)	790
1909	A0A6P5L2Q8	A vs P	0.573961	0.229085	2.50545	5	0.0541284	0.359375	NA	0.130342	0.130342	14.8617	14.5011	14.6814	A0A6P5L2Q8_PHACI	Sorbin and SH3 domain-containing protein 1 isoform X38	SORBS1	Phascolarctos cinereus (Koala)	1293
1732	A0A6P5KUN1	A vs P	-0.221687	0.0684003	-3.24102	5	0.0229234	0.28357	NA	0.0601852	0.0601852	14.2476	14.4972	14.3724	A0A6P5KUN1_PHACI	Clathrin heavy chain	CLTC	Phascolarctos cinereus (Koala)	1683
231	A0A6P5INJ5	A vs P	-2.08819	0.510818	-4.08794	5	0.00946594	0.239937	NA	0.333333	0.333333	12.6853	14.495	13.5902	A0A6P5INJ5_PHACI	4F2 cell-surface antigen heavy chain isoform X2	SLC3A2	Phascolarctos cinereus (Koala)	542
2513	A0A6P5LXX1	A vs P	0.226167	0.131666	1.71774	5	0.146488	0.44521	NA	0	0	14.6516	14.4889	14.5703	A0A6P5LXX1_PHACI	ATP synthase subunit e, mitochondrial (ATP synthase membrane subunit e)	ATP5I	Phascolarctos cinereus (Koala)	206
135	A0A6P5IJ68	A vs P	0.197746	0.259274	0.762689	5	0.480064	0.703587	NA	0.138889	0.138889	14.4195	14.4842	14.4518	A0A6P5IJ68_PHACI	Eukaryotic translation initiation factor 5A (eIF-5A)	EIF5A	Phascolarctos cinereus (Koala)	154
1494	A0A6P5KI35	A vs P	-0.0952746	0.115382	-0.825735	5	0.44655	0.689732	NA	0.240741	0.240741	14.1379	14.4835	14.3107	A0A6P5KI35_PHACI	Septin	SEPT2	Phascolarctos cinereus (Koala)	361
693	A0A6P5JAH1	A vs P	0.222543	0.0867485	2.56539	5	0.0503162	0.351104	NA	0.268519	0.268519	14.7165	14.4805	14.5985	A0A6P5JAH1_PHACI	Leucine-rich repeat-containing protein 47	LRRC47	Phascolarctos cinereus (Koala)	581
1286	A0A6P5K7J7	A vs P	-0.0103326	0.161977	-0.0637905	3	0.95315	0.980848	NA	0.375	0.208333	14.3955	14.4801	14.4378	A0A6P5K7J7_PHACI	Immediate early response 3-interacting protein 1	IER3IP1	Phascolarctos cinereus (Koala)	82
2474	A0A6P5LVG3	A vs P	-0.804501	0.193512	-4.15736	5	0.00884665	0.232646	NA	0.229167	0.229167	13.4676	14.4789	13.9732	A0A6P5LVG3_PHACI	Major vault protein	MVP	Phascolarctos cinereus (Koala)	871
1839	A0A6P5KZ13	A vs P	-0.187355	0.239905	-0.780954	5	0.47017	0.7019	NA	0.425926	0.425926	14.4923	14.475	14.4836	A0A6P5KZ13_PHACI	Heat shock protein 75 kDa, mitochondrial isoform X1	TRAP1	Phascolarctos cinereus (Koala)	709
2469	A0A6P5LVC5	A vs P	-0.126577	0.093799	-1.34945	5	0.235074	0.519531	NA	0.125	0.125	14.2511	14.4732	14.3621	A0A6P5LVC5_PHACI	T-complex protein 1 subunit epsilon (CCT-epsilon)	CCT5	Phascolarctos cinereus (Koala)	541
948	A0A6P5JQR0	A vs P	-0.0704368	0.174238	-0.404257	5	0.702736	0.844826	NA	0.0972222	0.0972222	14.3219	14.4652	14.3936	A0A6P5JQR0_PHACI	Eukaryotic initiation factor 4A-II (EC 3.6.4.13) (ATP-dependent RNA helicase eIF4A-2)	EIF4A2	Phascolarctos cinereus (Koala)	407
1670	A0A6P5KR44	A vs P	-0.130109	0.14175	-0.917876	5	0.400793	0.658301	NA	0.125	0.125	14.2756	14.4643	14.37	A0A6P5KR44_PHACI	Tropomyosin alpha-3 chain isoform X8	TPM3	Phascolarctos cinereus (Koala)	248
2460	A0A6P5LUZ0	A vs P	0.331855	0.114678	2.89379	5	0.0340359	0.313907	NA	0.3125	0.3125	14.931	14.4617	14.6964	A0A6P5LUZ0_PHACI	SUMO-conjugating enzyme UBC9 (RING-type E3 SUMO transferase UBC9) (SUMO-protein ligase) (Ubiquitin carrier protein 9) (Ubiquitin carrier protein I) (Ubiquitin-conjugating enzyme E2 I) (Ubiquitin-protein ligase I)	UBE2I	Phascolarctos cinereus (Koala)	141
2043	A0A6P5L9R2	A vs P	-1.31537	0.00268571	-489.768	0	NA	NA	NA	0.722222	0.138889	12.8566	14.4606	13.6586	A0A6P5L9R2_PHACI	Cathelicidin antimicrobial peptide-like isoform X2	LOC110217007	Phascolarctos cinereus (Koala)	151
2108	A0A6P5LCS3	A vs P	0.687958	0.19215	3.58031	5	0.0158697	0.267114	NA	0.208333	0.208333	15.0188	14.459	14.7389	A0A6P5LCS3_PHACI	Cytochrome b5	LOC110215861	Phascolarctos cinereus (Koala)	134
1844	A0A6P5KZ40	A vs P	-0.598927	0.234861	-2.55013	5	0.0512578	0.353031	NA	0.0416667	0.0416667	13.9197	14.4559	14.1878	A0A6P5KZ40_PHACI	Cystathionine gamma-lyase (EC 4.4.1.1) (EC 4.4.1.2) (Cysteine desulfhydrase) (Cysteine-protein sulfhydrase) (Gamma-cystathionase) (Homocysteine desulfhydrase)	CTH	Phascolarctos cinereus (Koala)	398
2450	A0A6P5LUG2	A vs P	-0.195884	0.142493	-1.37469	5	0.227638	0.515993	NA	0.166667	0.166667	14.2547	14.4499	14.3523	A0A6P5LUG2_PHACI	Hydroxyacylglutathione hydrolase, mitochondrial (EC 3.1.2.6) (Glyoxalase II)	HAGH	Phascolarctos cinereus (Koala)	350
1093	A0A6P5JZ36	A vs P	0.327843	0.26797	1.22343	5	0.275673	0.560152	NA	0.28125	0.28125	14.8313	14.4469	14.6391	A0A6P5JZ36_PHACI	Cytoskeleton-associated protein 4	CKAP4	Phascolarctos cinereus (Koala)	607
200	A0A6P5IM33	A vs P	-0.202509	0.114043	-1.77573	5	0.13594	0.439792	NA	0.0277778	0.0277778	14.2963	14.4381	14.3672	A0A6P5IM33_PHACI	Small ribosomal subunit protein uS11 (40S ribosomal protein S14)	RPS14	Phascolarctos cinereus (Koala)	151
1288	A0A6P5K7L8	A vs P	-0.0822672	0.174744	-0.470786	5	0.657616	0.822618	NA	0.0833333	0.0833333	14.2863	14.4378	14.362	A0A6P5K7L8_PHACI	Large ribosomal subunit protein uL22 (60S ribosomal protein L17)	LOC110207990	Phascolarctos cinereus (Koala)	184
1870	A0A6P5L0L1	A vs P	0.0108823	0.197288	0.0551594	5	0.958148	0.981858	NA	0.121795	0.121795	14.3982	14.4364	14.4173	A0A6P5L0L1_PHACI	Enoyl-CoA hydratase, mitochondrial (EC 4.2.1.17) (EC 5.3.3.8) (Enoyl-CoA hydratase 1) (Short-chain enoyl-CoA hydratase)	ECHS1	Phascolarctos cinereus (Koala)	290
507	A0A6P5J1M1	A vs P	0.217323	0.170247	1.27652	5	0.257846	0.543214	NA	0.0611111	0.0611111	14.5146	14.4361	14.4754	A0A6P5J1M1_PHACI	LOW QUALITY PROTEIN: sarcolemmal membrane-associated protein	SLMAP	Phascolarctos cinereus (Koala)	790
1462	A0A6P5KGK5	A vs P	-0.536136	0.323272	-1.65847	5	0.15812	0.454837	NA	0.159091	0.159091	13.9152	14.4328	14.174	A0A6P5KGK5_PHACI	Vitamin D-binding protein (Gc-globulin) (Group-specific component)	GC	Phascolarctos cinereus (Koala)	514
2205	A0A6P5LH90	A vs P	-0.0206046	0.196327	-0.10495	5	0.920495	0.964138	NA	0.130952	0.130952	14.4541	14.4324	14.4432	A0A6P5LH90_PHACI	Nidogen-1	NID1	Phascolarctos cinereus (Koala)	1256
1958	A0A6P5L5J4	A vs P	-0.00941394	0.043868	-0.214597	5	0.838559	0.925619	NA	0.0775862	0.0775862	14.4577	14.4319	14.4448	A0A6P5L5J4_PHACI	Aminopeptidase (EC 3.4.11.-)	NPEPPS	Phascolarctos cinereus (Koala)	934
287	A0A6P5IR62	A vs P	0.0534105	0.142712	0.374253	5	0.723563	0.855766	NA	0.0277778	0.0277778	14.5301	14.4279	14.479	A0A6P5IR62_PHACI	Pyruvate dehydrogenase E1 component subunit beta (EC 1.2.4.1)	PDHB	Phascolarctos cinereus (Koala)	366
1678	A0A6P5KRG9	A vs P	-0.149005	0.15305	-0.973569	5	0.374984	0.640281	NA	0.166667	0.166667	14.1083	14.4271	14.2677	A0A6P5KRG9_PHACI	Septin-8	SEPT8	Phascolarctos cinereus (Koala)	490
2239	A0A6P5LIQ3	A vs P	-0.105057	0.0809083	-1.29847	5	0.250784	0.533471	NA	0	0	14.3928	14.4181	14.4055	A0A6P5LIQ3_PHACI	Rho GDP-dissociation inhibitor 1 (Rho-GDI alpha)	ARHGDIA	Phascolarctos cinereus (Koala)	204
811	A0A6P5JHT3	A vs P	0.0640858	0.164714	0.389074	5	0.71324	0.850659	NA	0.0925926	0.0925926	14.4114	14.4181	14.4147	A0A6P5JHT3_PHACI	B-cell receptor-associated protein (BCR-associated protein)	BCAP31	Phascolarctos cinereus (Koala)	243
2567	A0A6P5M0J9	A vs P	0.166986	0.197773	0.844328	5	0.437008	0.682313	NA	0.111111	0.111111	14.5616	14.4137	14.4876	A0A6P5M0J9_PHACI	Succinate--CoA ligase [GDP-forming] subunit beta, mitochondrial (EC 6.2.1.4) (GTP-specific succinyl-CoA synthetase subunit beta) (G-SCS) (GTPSCS) (Succinyl-CoA synthetase beta-G chain) (SCS-betaG)	SUCLG2	Phascolarctos cinereus (Koala)	433
2451	A0A6P5LUH2	A vs P	0.0679276	0.074901	0.906899	5	0.406044	0.660198	NA	0.141026	0.141026	14.4447	14.4123	14.4285	A0A6P5LUH2_PHACI	Histidine--tRNA ligase, cytoplasmic (EC 6.1.1.21) (Histidyl-tRNA synthetase)	HARS	Phascolarctos cinereus (Koala)	511
714	A0A6P5JBB9	A vs P	-0.578264	0.413527	-1.39837	5	0.220863	0.510893	NA	0.154762	0.154762	13.8978	14.4052	14.1515	A0A6P5JBB9_PHACI	Hemopexin	HPX	Phascolarctos cinereus (Koala)	463
868	A0A6P5JKW2	A vs P	0.105718	0.244369	0.432615	3	0.694508	0.840812	NA	0.166667	0	14.3421	14.4014	14.3718	A0A6P5JKW2_PHACI	U6 snRNA-associated Sm-like protein LSm6	LSM6	Phascolarctos cinereus (Koala)	80
677	A0A6P5J9K4	A vs P	-0.205607	0.0953709	-2.15587	5	0.0836224	0.393758	NA	0.146667	0.146667	14.1581	14.3934	14.2757	A0A6P5J9K4_PHACI	Hexokinase-1 (EC 2.7.1.1) (Hexokinase type I)	HK1	Phascolarctos cinereus (Koala)	920
38	A0A6P5IC20	A vs P	0.107878	0.14613	0.738228	4	0.501344	0.716461	NA	0.416667	0.333333	14.4521	14.3934	14.4227	A0A6P5IC20_PHACI	Mitotic checkpoint protein BUB3	BUB3	Phascolarctos cinereus (Koala)	333
2427	A0A6P5LTE0	A vs P	0.0862082	0.160637	0.536664	5	0.614509	0.79501	NA	0.0555556	0.0555556	14.3918	14.3916	14.3917	A0A6P5LTE0_PHACI	Voltage-dependent anion-selective channel protein 2	VDAC2	Phascolarctos cinereus (Koala)	294
1326	A0A6P5K9E4	A vs P	-0.404208	0.198948	-2.03173	5	0.0978952	0.399776	NA	0.130952	0.130952	13.9496	14.3902	14.1699	A0A6P5K9E4_PHACI	Proteasome subunit alpha type	PSMA3	Phascolarctos cinereus (Koala)	255
2409	A0A6P5LSM6	A vs P	0.19799	0.143001	1.38454	5	0.224797	0.513578	NA	0.159722	0.159722	14.7204	14.3894	14.5549	A0A6P5LSM6_PHACI	LOW QUALITY PROTEIN: ras-related protein R-Ras	RRAS	Phascolarctos cinereus (Koala)	255
1399	A0A6P5KDP1	A vs P	-0.0741474	0.249882	-0.29673	0	NA	NA	NA	0.5	0	14.3019	14.3878	14.3449	A0A6P5KDP1_PHACI	Nephrocystin-1 isoform X1	NPHP1	Phascolarctos cinereus (Koala)	746
2528	A0A6P5LYK8	A vs P	-0.306571	0.183402	-1.67158	5	0.15547	0.454335	NA	0.291667	0.291667	14.0788	14.3831	14.2309	A0A6P5LYK8_PHACI	LOW QUALITY PROTEIN: eIF-2-alpha kinase activator GCN1	GCN1	Phascolarctos cinereus (Koala)	2673
141	A0A6P5IJK0	A vs P	0.523334	0.250448	2.08959	5	0.0909475	0.39531	NA	0.121795	0.121795	14.8281	14.378	14.6031	A0A6P5IJK0_PHACI	Fructose-bisphosphate aldolase (EC 4.1.2.13)	ALDOC	Phascolarctos cinereus (Koala)	364
1139	A0A6P5K180	A vs P	0.0480915	0.076531	0.628393	5	0.55733	0.75731	NA	0.149123	0.149123	14.3397	14.3775	14.3586	A0A6P5K180_PHACI	Heterogeneous nuclear ribonucleoprotein R isoform X2	HNRNPR	Phascolarctos cinereus (Koala)	633			two pweptide groups ?
2183	A0A6P5LG08	A vs P	-0.626969	0.361811	-1.73286	5	0.14366	0.444591	NA	0.173333	0.173333	13.6305	14.3744	14.0025	A0A6P5LG08_PHACI	peptidylprolyl isomerase (EC 5.2.1.8)	FKBP4	Phascolarctos cinereus (Koala)	461
1410	A0A6P5KE85	A vs P	-1.62569	0.579598	-2.80487	5	0.0377762	0.329941	NA	0	0	12.6186	14.3742	13.4964	A0A6P5KE85_PHACI	Tetraspanin	TSPAN1	Phascolarctos cinereus (Koala)	238
2430	A0A6P5LTI4	A vs P	-0.0132027	0.0787086	-0.167742	5	0.87336	0.939261	NA	0.0681818	0.0681818	14.3064	14.3678	14.3371	A0A6P5LTI4_PHACI	Small ribosomal subunit protein uS4 (40S ribosomal protein S9)	RPS9	Phascolarctos cinereus (Koala)	194
2350	A0A6P5LPS7	A vs P	0.126455	0.0566432	2.23248	5	0.0759279	0.381997	NA	0.0757576	0.0757576	14.4018	14.3668	14.3843	A0A6P5LPS7_PHACI	Arp2/3 complex 34 kDa subunit	ARPC2	Phascolarctos cinereus (Koala)	300
244	A0A6P5IP32	A vs P	-0.104729	0.0673323	-1.55541	5	0.180571	0.477703	NA	0.0833333	0.0833333	14.1626	14.3657	14.2641	A0A6P5IP32_PHACI	Coronin	CORO1B	Phascolarctos cinereus (Koala)	495
986	A0A6P5JST8	A vs P	0.409799	0.180189	2.27427	5	0.0720526	0.375811	NA	0.208333	0.208333	14.8761	14.365	14.6206	A0A6P5JST8_PHACI	Tumor protein D54 isoform X7	TPD52L2	Phascolarctos cinereus (Koala)	230
2024	A0A6P5L8S9	A vs P	0.175739	0.101074	1.73871	5	0.142581	0.444159	NA	0.3	0.3	14.5326	14.3644	14.4485	A0A6P5L8S9_PHACI	Serine/arginine-rich splicing factor 6	SRSF6	Phascolarctos cinereus (Koala)	341
423	A0A6P5IX54	A vs P	-0.114663	0.138372	-0.828657	5	0.44504	0.687842	NA	0.14881	0.14881	14.338	14.3564	14.3472	A0A6P5IX54_PHACI	Large ribosomal subunit protein uL30 (60S ribosomal protein L7)	RPL7	Phascolarctos cinereus (Koala)	247
1657	A0A6P5KQF6	A vs P	-0.49931	0.171121	-2.91788	5	0.0330952	0.313907	NA	0.189394	0.189394	13.9159	14.3531	14.1345	A0A6P5KQF6_PHACI	Proteasome subunit alpha type	PSMA6	Phascolarctos cinereus (Koala)	246
1379	A0A6P5KCF2	A vs P	-0.0211474	0.253262	-0.0835002	5	0.936694	0.971386	NA	0.229167	0.229167	14.3991	14.3511	14.3751	A0A6P5KCF2_PHACI	A-kinase anchor protein 12	AKAP12	Phascolarctos cinereus (Koala)	1385
596	A0A6P5J6E3	A vs P	0.304848	0.185172	1.64629	5	0.160621	0.458808	NA	0.0925926	0.0925926	14.6407	14.3443	14.4925	A0A6P5J6E3_PHACI	ES1 protein homolog, mitochondrial-like isoform X2	LOC110198798	Phascolarctos cinereus (Koala)	198
2535	A0A6P5LYQ3	A vs P	-0.439678	0.127379	-3.45174	5	0.0182036	0.267114	NA	0.0740741	0.0740741	13.624	14.344	13.984	A0A6P5LYQ3_PHACI	Sulfotransferase (EC 2.8.2.-)	LOC110221987	Phascolarctos cinereus (Koala)	295
1619	A0A6P5KNH0	A vs P	0.364494	0.0835293	4.36367	5	0.00726517	0.22354	NA	0.0606061	0.0606061	14.8336	14.3438	14.5887	A0A6P5KNH0_PHACI	Hepatoma-derived growth factor isoform X1	HDGF	Phascolarctos cinereus (Koala)	248
2060	A0A6P5LAX5	A vs P	-0.31767	0.343976	-0.923524	2	0.453229	0.690709	NA	0.25	0	14.2077	14.3437	14.2757	A0A6P5LAX5_PHACI	LOW QUALITY PROTEIN: regulator of nonsense transcripts 2	UPF2	Phascolarctos cinereus (Koala)	1314
2178	A0A6P5LFT4	A vs P	-0.074835	0.144908	-0.516432	5	0.627573	0.801695	NA	0.109649	0.109649	14.3066	14.3418	14.3242	A0A6P5LFT4_PHACI	Adenosylhomocysteinase (EC 3.13.2.1)	AHCY	Phascolarctos cinereus (Koala)	433
379	A0A6P5IUU3	A vs P	0.0652173	0.088855	0.733975	5	0.495918	0.712446	NA	0.0744048	0.0744048	14.3853	14.3392	14.3623	A0A6P5IUU3_PHACI	Calcium-transporting ATPase (EC 7.2.2.10)	ATP2A2	Phascolarctos cinereus (Koala)	997
1956	A0A6P5L5G6	A vs P	-0.190742	0.144168	-1.32305	5	0.243092	0.52499	NA	0.0763889	0.0763889	14.2109	14.3343	14.2726	A0A6P5L5G6_PHACI	26S proteasome regulatory subunit 8 (26S proteasome AAA-ATPase subunit RPT6) (Proteasome 26S subunit ATPase 5) (Proteasome subunit p45) (p45/SUG)	PSMC5	Phascolarctos cinereus (Koala)	406
2386	A0A6P5LRG8	A vs P	-0.326311	0.200493	-1.62755	5	0.16455	0.46074	NA	0.0972222	0.0972222	14.1071	14.3268	14.217	A0A6P5LRG8_PHACI	Proteasome subunit alpha type	PSMA1	Phascolarctos cinereus (Koala)	263
2264	A0A6P5LJV3	A vs P	0.483385	0.145828	3.31475	5	0.0211298	0.27374	NA	0.0735294	0.0735294	14.8739	14.3267	14.6003	A0A6P5LJV3_PHACI	LOW QUALITY PROTEIN: leiomodin-1	LMOD1	Phascolarctos cinereus (Koala)	573
1574	A0A6P5KLV1	A vs P	0.202871	0.170827	1.18758	5	0.288334	0.570207	NA	0.0625	0.0625	14.6536	14.3265	14.49	A0A6P5KLV1_PHACI	Ras-related protein Rab-18	RAB18	Phascolarctos cinereus (Koala)	232
718	A0A6P5JBG6	A vs P	0.0820596	0.140497	0.584066	5	0.584532	0.774588	NA	0.125	0.125	14.4247	14.3202	14.3725	A0A6P5JBG6_PHACI	Elongation factor 1-beta	EEF1B2	Phascolarctos cinereus (Koala)	226
990	A0A6P5JSX0	A vs P	0.299683	0.143433	2.08937	2	0.171867	0.468163	NA	0.333333	0	14.4955	14.3161	14.4058	A0A6P5JSX0_PHACI	Myelin transcription factor 1 isoform X3	MYT1	Phascolarctos cinereus (Koala)	1214
726	A0A6P5JBQ9	A vs P	-0.0292951	0.0390946	-0.749339	5	0.487389	0.708715	NA	0	0	14.252	14.3126	14.2823	A0A6P5JBQ9_PHACI	Small COPII coat GTPase SAR1A (EC 3.6.5.2)	SAR1A	Phascolarctos cinereus (Koala)	198
1563	A0A6P5KLB0	A vs P	0.0795682	0.18485	0.430448	5	0.684793	0.836765	NA	0.0416667	0.0416667	14.3502	14.3057	14.3279	A0A6P5KLB0_PHACI	Glucosamine-6-phosphate isomerase (EC 3.5.99.6) (Glucosamine-6-phosphate deaminase)	GNPDA2	Phascolarctos cinereus (Koala)	276
1815	A0A6P5KY24	A vs P	-1.32255	0.449326	-2.94341	5	0.0321294	0.313229	NA	0.325758	0.325758	12.9747	14.3038	13.6393	A0A6P5KY24_PHACI	Hippocalcin-like protein 1	HPCAL1	Phascolarctos cinereus (Koala)	193
1488	A0A6P5KHW9	A vs P	-0.0672965	0.22512	-0.298935	5	0.777015	0.888861	NA	0.0416667	0.0416667	14.2837	14.3023	14.293	A0A6P5KHW9_PHACI	Membrane-associated progesterone receptor component 2	PGRMC2	Phascolarctos cinereus (Koala)	228
1967	A0A6P5L5Y0	A vs P	-0.766991	0.314129	-2.44164	5	0.0585352	0.361632	NA	0.116667	0.116667	13.8456	14.3023	14.0739	A0A6P5L5Y0_PHACI	Keratin, type I cytoskeletal 10 (Cytokeratin-10) (Keratin-10)	LOC110215768	Phascolarctos cinereus (Koala)	610
2153	A0A6P5LES3	A vs P	-1.99298	0.537646	-3.70687	2	0.0656863	0.371915	NA	0.527778	0.277778	11.969	14.3006	13.1348	A0A6P5LES3_PHACI	mannosyl-glycoprotein endo-beta-N-acetylglucosaminidase (EC 3.2.1.96)	ENGASE	Phascolarctos cinereus (Koala)	738
209	A0A6P5IME9	A vs P	-0.23595	0.113349	-2.08162	5	0.0918727	0.39718	NA	0	0	14.158	14.2951	14.2265	A0A6P5IME9_PHACI	Large ribosomal subunit protein uL29 (60S ribosomal protein L35)	RPL35	Phascolarctos cinereus (Koala)	123
531	A0A6P5J270	A vs P	0.000350264	0.596525	0.000587174	5	0.999554	0.999554	NA	0	0	14.726	14.2946	14.5103	A0A6P5J270_PHACI	Keratin, type I cytoskeletal 9	KRT9	Phascolarctos cinereus (Koala)	608
790	A0A6P5JG22	A vs P	-0.0775864	0.190771	-0.406698	5	0.701053	0.844668	NA	0.25	0.25	14.2603	14.2939	14.2771	A0A6P5JG22_PHACI	S-methyl-5'-thioadenosine phosphorylase (EC 2.4.2.28) (5'-methylthioadenosine phosphorylase) (MTA phosphorylase) (MTAP) (MTAPase)	MTAP	Phascolarctos cinereus (Koala)	283
1650	A0A6P5KPZ5	A vs P	0.250512	0.1546	1.62039	5	0.166075	0.462516	NA	0.0961538	0.0961538	14.457	14.2937	14.3753	A0A6P5KPZ5_PHACI	Non-selective voltage-gated ion channel VDAC1 (Voltage-dependent anion-selective channel protein 1)	VDAC1	Phascolarctos cinereus (Koala)	283
2312	A0A6P5LN00	A vs P	0.271148	0.131859	2.05635	5	0.0948723	0.399776	NA	0.174242	0.174242	14.5965	14.2923	14.4444	A0A6P5LN00_PHACI	ATP synthase subunit b	ATP5F1	Phascolarctos cinereus (Koala)	258
1788	A0A6P5KWX5	A vs P	-0.163447	0.116484	-1.40317	5	0.219514	0.509238	NA	0.09375	0.09375	14.1816	14.2911	14.2364	A0A6P5KWX5_PHACI	Large ribosomal subunit protein uL2 (60S ribosomal protein L8)	RPL8	Phascolarctos cinereus (Koala)	257
2670	A0A6P5M6G0	A vs P	-0.00068422	0.055823	-0.012257	5	0.990695	0.995552	NA	0.0357143	0.0357143	14.3048	14.2872	14.296	A0A6P5M6G0_PHACI	LOW QUALITY PROTEIN: RNA-binding protein FUS	FUS	Phascolarctos cinereus (Koala)	524
2318	A0A6P5LN76	A vs P	-0.142127	0.168523	-0.84337	5	0.437496	0.682313	NA	0.0909091	0.0909091	14.3065	14.2867	14.2966	A0A6P5LN76_PHACI	Small ribosomal subunit protein eS19 (40S ribosomal protein S19)	RPS19	Phascolarctos cinereus (Koala)	145
125	A0A6P5IIN8	A vs P	0.145107	0.182674	0.794348	5	0.463011	0.697142	NA	0.0625	0.0625	14.4113	14.2829	14.3471	A0A6P5IIN8_PHACI	Cytochrome b-c1 complex subunit 2, mitochondrial	LOC110193476	Phascolarctos cinereus (Koala)	372
1589	A0A6P5KM83	A vs P	0.0386	0.273629	0.141067	5	0.893324	0.95309	NA	0.0625	0.0625	14.4148	14.28	14.3474	A0A6P5KM83_PHACI	thioredoxin-dependent peroxiredoxin (EC 1.11.1.24)	PRDX4	Phascolarctos cinereus (Koala)	284
1438	A0A6P5KF72	A vs P	-0.117438	0.155566	-0.754909	5	0.484323	0.707246	NA	0.203704	0.203704	14.0547	14.2766	14.1657	A0A6P5KF72_PHACI	Gamma-adducin isoform X1	ADD3	Phascolarctos cinereus (Koala)	706
1337	A0A6P5KA46	A vs P	0.468303	0.118802	3.94189	5	0.0109392	0.245844	NA	0.125	0.125	14.6118	14.2763	14.4441	A0A6P5KA46_PHACI	Ezrin (Cytovillin) (Villin-2) (p81)	EZR	Phascolarctos cinereus (Koala)	586
2419	A0A6P5LT16	A vs P	0.113502	0.242548	0.467954	5	0.659505	0.824553	NA	0.0833333	0.0833333	14.3027	14.2755	14.2891	A0A6P5LT16_PHACI	Annexin	ANXA11	Phascolarctos cinereus (Koala)	508
2103	A0A6P5LCJ3	A vs P	NA	NA	NA	NA	NA	NA	NA	NA	NA	14.4785	14.2721	14.3753	A0A6P5LCJ3_PHACI	Echinoderm microtubule-associated protein-like 5 isoform X3	EML5	Phascolarctos cinereus (Koala)	1977
2140	A0A6P5LE02	A vs P	-1.71408	0.914064	-1.87523	1	0.311884	0.589763	NA	0.416667	0	13.1803	14.2703	13.7253	A0A6P5LE02_PHACI	Fatty acid synthase (EC 1.1.1.100) (EC 1.3.1.39) (EC 2.3.1.38) (EC 2.3.1.39) (EC 2.3.1.41) (EC 2.3.1.85) (EC 3.1.2.14) (EC 4.2.1.59)	FASN	Phascolarctos cinereus (Koala)	2512
1357	A0A6P5KB91	A vs P	-0.0484451	0.181021	-0.267621	5	0.79968	0.905752	NA	0.166667	0.166667	14.176	14.2683	14.2222	A0A6P5KB91_PHACI	40S ribosomal protein S12	RPS12	Phascolarctos cinereus (Koala)	132
2175	A0A6P5LFN4	A vs P	0.0857212	0.0818393	1.04743	5	0.342869	0.614306	NA	0.111111	0.111111	14.3599	14.2672	14.3135	A0A6P5LFN4_PHACI	Large ribosomal subunit protein eL24 (60S ribosomal protein L24)	RPL24	Phascolarctos cinereus (Koala)	157
1223	A0A6P5K4I1	A vs P	0.122209	0.174878	0.698823	1	0.611703	0.792777	NA	0.416667	0	14.4123	14.265	14.3387	A0A6P5K4I1_PHACI	Probable G-protein coupled receptor 22	GPR22	Phascolarctos cinereus (Koala)	433
1378	A0A6P5KCC2	A vs P	-0.471048	0.256112	-1.83922	5	0.125273	0.423082	NA	0.177083	0.177083	13.6442	14.2648	13.9545	A0A6P5KCC2_PHACI	Plasminogen (EC 3.4.21.7)	PLG	Phascolarctos cinereus (Koala)	806
723	A0A6P5JBL9	A vs P	0.0286863	0.296867	0.09663	4	0.927668	0.967443	NA	0.4375	0.270833	13.9681	14.2629	14.1155	A0A6P5JBL9_PHACI	Cellular retinoic acid-binding protein 1 (Cellular retinoic acid-binding protein I)	CRABP1	Phascolarctos cinereus (Koala)	137
392	A0A6P5IVM8	A vs P	-0.83515	0.248134	-3.36573	4	0.028155	0.301321	NA	0.357143	0.27381	13.6254	14.2624	13.9439	A0A6P5IVM8_PHACI	Calcyclin-binding protein	CACYBP	Phascolarctos cinereus (Koala)	229
1689	A0A6P5KS29	A vs P	-0.175644	0.261988	-0.670429	5	0.5323	0.74263	NA	0.161458	0.161458	13.9081	14.26	14.0841	A0A6P5KS29_PHACI	Transforming growth factor-beta-induced protein ig-h3	TGFBI	Phascolarctos cinereus (Koala)	683
1898	A0A6P5L275	A vs P	-0.340606	0.251167	-1.35609	5	0.233095	0.518816	NA	0.29386	0.29386	13.5308	14.2594	13.8951	A0A6P5L275_PHACI	Complement component C9	C9	Phascolarctos cinereus (Koala)	598
1932	A0A6P5L432	A vs P	0.180006	0.0508639	3.53897	5	0.0165807	0.267114	NA	0.166667	0.166667	14.4335	14.2586	14.3461	A0A6P5L432_PHACI	Importin subunit beta-1	KPNB1	Phascolarctos cinereus (Koala)	876
680	A0A6P5J9N8	A vs P	-0.40116	0.209437	-1.91543	5	0.113593	0.409883	NA	0.0833333	0.0833333	13.9799	14.2576	14.1188	A0A6P5J9N8_PHACI	Inorganic pyrophosphatase (EC 3.6.1.1) (Pyrophosphate phospho-hydrolase)	PPA1	Phascolarctos cinereus (Koala)	289
415	A0A6P5IWJ0	A vs P	-0.302564	0.319595	-0.946712	5	0.387257	0.647131	NA	0	0	13.8582	14.2558	14.057	A0A6P5IWJ0_PHACI	Hemoglobin subunit beta-like	LOC110195023	Phascolarctos cinereus (Koala)	147
487	A0A6P5J0K0	A vs P	-0.128961	0.181121	-0.712015	5	0.50829	0.72387	NA	0.208333	0.208333	14.1223	14.2552	14.1887	A0A6P5J0K0_PHACI	Eukaryotic translation initiation factor 5	EIF5	Phascolarctos cinereus (Koala)	431
241	A0A6P5IP13	A vs P	-0.372814	0.223446	-1.66848	5	0.156093	0.454423	NA	0.296296	0.296296	13.805	14.2511	14.0281	A0A6P5IP13_PHACI	Proteasome activator complex subunit 2 (Proteasome activator 28 subunit beta)	PSME2	Phascolarctos cinereus (Koala)	239
660	A0A6P5J8X2	A vs P	-21.7497	5.34349	-4.07032	3	0.0267571	0.293705	NA	0.416667	0.25	-14.2628	14.2484	-0.0071953	A0A6P5J8X2_PHACI	Lysosome-associated membrane glycoprotein 2 isoform X2	LAMP2	Phascolarctos cinereus (Koala)	414	This protein has been removed from all analyses due to a match of less than two unique peptide sequences
2291	A0A6P5LLC6	A vs P	-1.43747	0.518763	-2.77095	5	0.0393209	0.333397	NA	0.461988	0.461988	12.8743	14.2477	13.561	A0A6P5LLC6_PHACI	Fatty acid synthase (EC 1.1.1.100) (EC 1.3.1.39) (EC 2.3.1.38) (EC 2.3.1.39) (EC 2.3.1.41) (EC 2.3.1.85) (EC 3.1.2.14) (EC 4.2.1.59)	FASN	Phascolarctos cinereus (Koala)	2506
1241	A0A6P5K5I4	A vs P	-0.415521	0.325429	-1.27684	3	0.291523	0.57305	NA	0.527778	0.277778	13.4627	14.2467	13.8547	A0A6P5K5I4_PHACI	aldehyde oxidase (EC 1.2.3.1)	AOX1	Phascolarctos cinereus (Koala)	1342
1013	A0A6P5JU79	A vs P	0.460559	0.395076	1.16575	4	0.308488	0.588953	NA	0.388889	0.305556	15.1086	14.2457	14.6772	A0A6P5JU79_PHACI	Golgi resident protein GCP60	ACBD3	Phascolarctos cinereus (Koala)	527
2201	A0A6P5LH27	A vs P	0.38869	0.205945	1.88735	5	0.117761	0.414829	NA	0.3	0.3	14.8689	14.2438	14.5563	A0A6P5LH27_PHACI	Pyridoxal-dependent decarboxylase domain-containing protein 1	PDXDC1	Phascolarctos cinereus (Koala)	835
2371	A0A6P5LQZ2	A vs P	-0.758656	0.407668	-1.86096	4	0.136248	0.439792	NA	0.319444	0.236111	13.0312	14.2394	13.6353	A0A6P5LQZ2_PHACI	Alpha-1-antichymotrypsin-like	LOC110220921	Phascolarctos cinereus (Koala)	417
80	A0A6P5IFF1	A vs P	0.266526	0.139159	1.91526	5	0.113618	0.409883	NA	0.166667	0.166667	14.4739	14.2371	14.3555	A0A6P5IFF1_PHACI	ATP synthase subunit gamma	ATP5C1	Phascolarctos cinereus (Koala)	298
814	A0A6P5JHY1	A vs P	0.402995	0.0536857	7.50656	5	0.00066355	0.199729	NA	0.123563	0.123563	14.7464	14.2331	14.4897	A0A6P5JHY1_PHACI	Heterogeneous nuclear ribonucleoprotein M isoform X4	HNRNPM	Phascolarctos cinereus (Koala)	704
1172	A0A6P5K2B4	A vs P	0.26751	0.367722	0.727477	1	0.599611	0.785989	NA	0.5	0	14.2378	14.2328	14.2353	A0A6P5K2B4_PHACI	Fatty acid-binding protein, heart (Fatty acid-binding protein 3) (Heart-type fatty acid-binding protein)	FABP3	Phascolarctos cinereus (Koala)	134
2610	A0A6P5M2V1	A vs P	0.0980922	0.106932	0.917334	5	0.401051	0.658301	NA	0.12963	0.12963	14.3002	14.2277	14.2639	A0A6P5M2V1_PHACI	H(+)-transporting two-sector ATPase (EC 7.1.2.2)	ATP6V1A	Phascolarctos cinereus (Koala)	617
1414	A0A6P5KEA5	A vs P	0.698816	0.175654	3.97836	5	0.010548	0.244226	NA	0.375	0.375	14.8391	14.2268	14.5329	A0A6P5KEA5_PHACI	LOW QUALITY PROTEIN: BAG family molecular chaperone regulator 3	BAG3	Phascolarctos cinereus (Koala)	590
1874	A0A6P5L0V3	A vs P	0.000930016	0.392616	0.00236877	5	0.998202	0.999031	NA	0.159722	0.159722	14.0705	14.2263	14.1484	A0A6P5L0V3_PHACI	Acetyl-CoA acetyltransferase, mitochondrial (EC 2.3.1.9) (Acetoacetyl-CoA thiolase)	ACAT1	Phascolarctos cinereus (Koala)	425
15	A0A6P5IA96	A vs P	0.217997	0.133348	1.63479	5	0.16302	0.460242	NA	0.325	0.325	14.5137	14.2232	14.3684	A0A6P5IA96_PHACI	Splicing factor 3B subunit 3	SF3B3	Phascolarctos cinereus (Koala)	1217
2623	A0A6P5M3F7	A vs P	0.0774551	0.263627	0.293805	5	0.780712	0.891077	NA	0.263889	0.263889	14.2428	14.2213	14.232	A0A6P5M3F7_PHACI	aldehyde dehydrogenase (NAD(+)) (EC 1.2.1.3)	LOC110223863	Phascolarctos cinereus (Koala)	495
1146	A0A6P5K1F8	A vs P	0.278008	0.0703122	3.95391	5	0.0108084	0.245535	NA	0.116667	0.116667	14.574	14.2209	14.3974	A0A6P5K1F8_PHACI	Chloride intracellular channel protein	CLIC4	Phascolarctos cinereus (Koala)	253
2408	A0A6P5LSL5	A vs P	0.0469795	0.0608334	0.772265	5	0.474858	0.7019	NA	0.119048	0.119048	14.265	14.2179	14.2414	A0A6P5LSL5_PHACI	Serine/threonine-protein phosphatase 2A 65 kDa regulatory subunit A alpha isoform	PPP2R1A	Phascolarctos cinereus (Koala)	589
1934	A0A6P5L467	A vs P	0.098255	0.132498	0.741559	5	0.491694	0.710582	NA	0	0	14.4118	14.2134	14.3126	A0A6P5L467_PHACI	Elongation factor 1-delta	EEF1D	Phascolarctos cinereus (Koala)	735
2195	A0A6P5LGS9	A vs P	-0.356166	0.108623	-3.27891	5	0.021981	0.278581	NA	0.272727	0.272727	14.102	14.213	14.1575	A0A6P5LGS9_PHACI	3-hydroxyacyl-CoA dehydrogenase (EC 1.1.1.35)	HADH	Phascolarctos cinereus (Koala)	317
1008	A0A6P5JU26	A vs P	0.224501	0.00903078	24.8595	1	0.0255949	0.292911	NA	0.333333	0	14.2192	14.2111	14.2151	A0A6P5JU26_PHACI	snRNA-activating protein complex subunit 4 isoform X4	SNAPC4	Phascolarctos cinereus (Koala)	1450
338	A0A6P5ITE4	A vs P	-0.312942	0.179912	-1.73942	5	0.142451	0.444159	NA	0.25	0.25	14.0755	14.2109	14.1432	A0A6P5ITE4_PHACI	LOW QUALITY PROTEIN: vacuolar protein sorting-associated protein 13C	VPS13C	Phascolarctos cinereus (Koala)	3762
1185	A0A6P5K2X2	A vs P	0.393986	0.00155089	254.038	0	NA	NA	NA	0.5	0	14.6653	14.2085	14.4369	A0A6P5K2X2_PHACI	Protein phosphatase 1G (EC 3.1.3.16)	PPM1G	Phascolarctos cinereus (Koala)	519
2079	A0A6P5LBH9	A vs P	0.22708	0.886026	0.25629	5	0.807937	0.908005	NA	0.416667	0.416667	14.3956	14.2064	14.301	A0A6P5LBH9_PHACI	Collagen alpha-2(I) chain	COL1A2	Phascolarctos cinereus (Koala)	1367
872	A0A6P5JL06	A vs P	0.238439	0.198557	1.20086	5	0.283585	0.566699	NA	0.0444444	0.0444444	14.537	14.2059	14.3714	A0A6P5JL06_PHACI	Testin	TES	Phascolarctos cinereus (Koala)	421
1303	A0A6P5K8E7	A vs P	-0.177671	0.14859	-1.19572	5	0.285417	0.568004	NA	0.208333	0.208333	13.9619	14.2038	14.0828	A0A6P5K8E7_PHACI	Exportin-1	XPO1	Phascolarctos cinereus (Koala)	1071
838	A0A6P5JIY7	A vs P	-0.207282	0.183487	-1.12969	5	0.309871	0.589763	NA	0.128788	0.128788	14.1267	14.1966	14.1617	A0A6P5JIY7_PHACI	60S ribosomal protein L5 isoform X1	RPL5	Phascolarctos cinereus (Koala)	297
1822	A0A6P5KYC2	A vs P	-0.169226	0.151832	-1.11456	5	0.315726	0.589812	NA	0.111111	0.111111	13.9961	14.1903	14.0932	A0A6P5KYC2_PHACI	phenylalanine--tRNA ligase (EC 6.1.1.20)	FARSA	Phascolarctos cinereus (Koala)	497
2034	A0A6P5L963	A vs P	0.122263	0.118194	1.03442	5	0.348353	0.618153	NA	0.030303	0.030303	14.3653	14.1888	14.2771	A0A6P5L963_PHACI	Prohibitin	PHB	Phascolarctos cinereus (Koala)	272
1239	A0A6P5K5D7	A vs P	0.269091	0.402367	0.668772	5	0.533272	0.743135	NA	0	0	14.1803	14.1864	14.1833	A0A6P5K5D7_PHACI	Thy-1 membrane glycoprotein	THY1	Phascolarctos cinereus (Koala)	162
1729	A0A6P5KUH9	A vs P	0.0365438	0.0613122	0.596029	5	0.577111	0.771173	NA	0.283333	0.283333	14.2834	14.1834	14.2334	A0A6P5KUH9_PHACI	Glutamate--cysteine ligase (EC 6.3.2.2) (Gamma-ECS) (Gamma-glutamylcysteine synthetase)	GCLC	Phascolarctos cinereus (Koala)	637
1107	A0A6P5JZP5	A vs P	-0.180879	0.0924121	-1.95731	5	0.107658	0.407612	NA	0.1	0.1	14.1387	14.1828	14.1607	A0A6P5JZP5_PHACI	Large ribosomal subunit protein uL3 (60S ribosomal protein L3)	RPL3	Phascolarctos cinereus (Koala)	403
2052	A0A6P5LAL0	A vs P	-1.86005	0.164577	-11.302	0	NA	NA	NA	0.75	0	12.2784	14.1813	13.2298	A0A6P5LAL0_PHACI	Neutrophilic granule protein-like	LOC110217133	Phascolarctos cinereus (Koala)	162
1177	A0A6P5K2K6	A vs P	-0.262433	0.178075	-1.47372	5	0.200556	0.492679	NA	0.192308	0.192308	13.8167	14.1799	13.9983	A0A6P5K2K6_PHACI	Adenylyl cyclase-associated protein	CAP1	Phascolarctos cinereus (Koala)	475
356	A0A6P5IU34	A vs P	0.0909204	0.258495	0.351729	5	0.739379	0.863446	NA	0.166667	0.166667	14.0088	14.1753	14.092	A0A6P5IU34_PHACI	Dynein light chain	LOC110196609	Phascolarctos cinereus (Koala)	89
1883	A0A6P5L175	A vs P	-0.20779	0.222086	-0.935625	5	0.392418	0.650786	NA	0.192308	0.192308	13.8462	14.1718	14.009	A0A6P5L175_PHACI	Succinyl-CoA:3-ketoacid-coenzyme A transferase (EC 2.8.3.5)	OXCT1	Phascolarctos cinereus (Koala)	524
2483	A0A6P5LVU4	A vs P	-0.157495	0.154898	-1.01677	5	0.355911	0.625115	NA	0.0944444	0.0944444	13.9503	14.1713	14.0608	A0A6P5LVU4_PHACI	T-complex protein 1 subunit zeta (CCT-zeta)	CCT6A	Phascolarctos cinereus (Koala)	531
503	A0A6P5J1A7	A vs P	-0.205097	0.182351	-1.12474	5	0.311777	0.589763	NA	0.03125	0.03125	13.9647	14.1697	14.0672	A0A6P5J1A7_PHACI	Large ribosomal subunit protein eL30 (60S ribosomal protein L30)	RPL30	Phascolarctos cinereus (Koala)	115
1003	A0A6P5JTW5	A vs P	-1.58166	0.195722	-8.08117	0	NA	NA	NA	0.75	0.0833333	12.5803	14.1619	13.3711	A0A6P5JTW5_PHACI	Neutrophil gelatinase-associated lipocalin-like	LOC110205308	Phascolarctos cinereus (Koala)	222
1914	A0A6P5L316	A vs P	0.329222	0.169172	1.94608	5	0.109217	0.408292	NA	0.0791667	0.0791667	14.5357	14.1547	14.3452	A0A6P5L316_PHACI	Integrin alpha-1 isoform X1	ITGA1	Phascolarctos cinereus (Koala)	1178
617	A0A6P5J7G5	A vs P	0.258446	0.0274907	9.40119	1	0.0674632	0.373593	NA	0.708333	0.125	14.6399	14.1522	14.3961	A0A6P5J7G5_PHACI	La-related protein 1 isoform X1	LARP1	Phascolarctos cinereus (Koala)	1075
597	A0A6P5J6E9	A vs P	0.14196	0.233384	0.608268	5	0.569579	0.766001	NA	0.454545	0.454545	14.333	14.1515	14.2422	A0A6P5J6E9_PHACI	DNA topoisomerase 2 (EC 5.6.2.2)	TOP2B	Phascolarctos cinereus (Koala)	1628
2102	A0A6P5LCI7	A vs P	0.448385	0.147943	3.03081	5	0.0290546	0.304854	NA	0.0166667	0.0166667	14.5678	14.1483	14.3581	A0A6P5LCI7_PHACI	Cytochrome c oxidase subunit NDUFA4	NDUFA4	Phascolarctos cinereus (Koala)	82
2269	A0A6P5LK20	A vs P	1.2787	0.262507	4.87113	5	0.00458836	0.211345	NA	0.0902778	0.0902778	15.3394	14.1421	14.7407	A0A6P5LK20_PHACI	Aldo-keto reductase family 1 member B1 (EC 1.1.1.21) (EC 1.1.1.300) (Aldose reductase)	AKR1B1	Phascolarctos cinereus (Koala)	316
733	A0A6P5JCF9	A vs P	0.294101	0.120442	2.44185	5	0.05852	0.361632	NA	0.114583	0.114583	14.5317	14.1355	14.3336	A0A6P5JCF9_PHACI	Dolichyl-diphosphooligosaccharide--protein glycosyltransferase 48 kDa subunit (Oligosaccharyl transferase 48 kDa subunit)	DDOST	Phascolarctos cinereus (Koala)	456
2086	A0A6P5LBR6	A vs P	-0.280773	0.109231	-2.57047	5	0.050007	0.351104	NA	0.0555556	0.0555556	13.8937	14.1341	14.0139	A0A6P5LBR6_PHACI	LOW QUALITY PROTEIN: copine-1	CPNE1	Phascolarctos cinereus (Koala)	537
640	A0A6P5J8A4	A vs P	0.209171	0.170708	1.22532	5	0.275021	0.559807	NA	0.104167	0.104167	14.328	14.1293	14.2287	A0A6P5J8A4_PHACI	Fermitin family homolog 2 isoform X4	FERMT2	Phascolarctos cinereus (Koala)	691
1435	A0A6P5KF59	A vs P	0.0584454	0.149017	0.392206	5	0.711067	0.84976	NA	0.154762	0.154762	14.1569	14.1278	14.1424	A0A6P5KF59_PHACI	Glutathione S-transferase omega (GSTO) (EC 1.20.4.2) (EC 1.8.5.1) (EC 2.5.1.18) (Glutathione-dependent dehydroascorbate reductase) (Monomethylarsonic acid reductase)	LOC110209480	Phascolarctos cinereus (Koala)	242
2441	A0A6P5LU81	A vs P	0.332542	0.161551	2.05844	5	0.094621	0.399776	NA	0.15	0.15	14.378	14.1275	14.2527	A0A6P5LU81_PHACI	E2 ubiquitin-conjugating enzyme (EC 2.3.2.23)	UBE2N	Phascolarctos cinereus (Koala)	152
355	A0A6P5IU26	A vs P	1.05597	0.522108	2.02252	4	0.113172	0.409883	NA	0.430556	0.347222	15.4241	14.1267	14.7754	A0A6P5IU26_PHACI	Carboxypeptidase Q (Plasma glutamate carboxypeptidase)	CPQ	Phascolarctos cinereus (Koala)	471
1021	A0A6P5JUK5	A vs P	-0.0689772	0.632935	-0.10898	5	0.917457	0.963247	NA	0.0416667	0.0416667	13.4797	14.1197	13.7997	A0A6P5JUK5_PHACI	Microsomal glutathione S-transferase 3	MGST3	Phascolarctos cinereus (Koala)	152
2508	A0A6P5LXR7	A vs P	0.242874	0.252708	0.961082	5	0.380651	0.641432	NA	0.0714286	0.0714286	14.1818	14.1176	14.1497	A0A6P5LXR7_PHACI	PDZ and LIM domain protein 3	PDLIM3	Phascolarctos cinereus (Koala)	315
2664	A0A6P5M5S9	A vs P	0.15553	0.290286	0.535781	5	0.615076	0.79501	NA	0.25	0.25	14.2428	14.1162	14.1795	A0A6P5M5S9_PHACI	aldehyde dehydrogenase (NAD(+)) (EC 1.2.1.3)	LOC110223863	Phascolarctos cinereus (Koala)	514
1267	A0A6P5K6T4	A vs P	-0.15574	0.101632	-1.5324	5	0.185996	0.479015	NA	0.0471014	0.0471014	13.8886	14.1125	14.0006	A0A6P5K6T4_PHACI	T-complex protein 1 subunit delta	CCT4	Phascolarctos cinereus (Koala)	539
2115	A0A6P5LD11	A vs P	-1.08563	0.567954	-1.91148	3	0.151905	0.453269	NA	0.5	0.25	13.1759	14.1113	13.6436	A0A6P5LD11_PHACI	Zinc-alpha-2-glycoprotein-like	LOC110217724	Phascolarctos cinereus (Koala)	194
1903	A0A6P5L2E8	A vs P	0.212828	0.133111	1.59888	5	0.170742	0.466681	NA	0.160714	0.160714	14.336	14.1075	14.2217	A0A6P5L2E8_PHACI	proton-translocating NAD(P)(+) transhydrogenase (EC 7.1.1.1)	NNT	Phascolarctos cinereus (Koala)	1086
828	A0A6P5JII7	A vs P	-0.272629	0.0680186	-4.00816	5	0.0102402	0.244143	NA	0.166667	0.166667	13.7533	14.0998	13.9265	A0A6P5JII7_PHACI	Eukaryotic translation initiation factor 3 subunit B (eIF3b) (Eukaryotic translation initiation factor 3 subunit 9) (eIF-3-eta)	EIF3B EIF3S9	Phascolarctos cinereus (Koala)	835
1332	A0A6P5K9U2	A vs P	-0.152748	0.648164	-0.235662	3	0.828866	0.919612	NA	0.583333	0.333333	13.1289	14.0973	13.6131	A0A6P5K9U2_PHACI	Sugar phosphate phosphatase (EC 2.1.1.-) (EC 3.1.3.-)	LOC110208550	Phascolarctos cinereus (Koala)	444
428	A0A6P5IXD6	A vs P	-0.37313	0.163228	-2.28594	5	0.0710085	0.374015	NA	0.133333	0.133333	13.7682	14.0938	13.931	A0A6P5IXD6_PHACI	Proteasome subunit beta	PSMB7	Phascolarctos cinereus (Koala)	277
1572	A0A6P5KLU0	A vs P	0.0303495	0.142188	0.213446	5	0.839409	0.925619	NA	0.141667	0.141667	14.1646	14.0903	14.1274	A0A6P5KLU0_PHACI	Pyruvate dehydrogenase E1 component subunit alpha (EC 1.2.4.1)	PDHA1	Phascolarctos cinereus (Koala)	390
712	A0A6P5JBA5	A vs P	-0.514509	0.0901919	-5.70461	5	0.00231131	0.200434	NA	0.130952	0.130952	13.6713	14.0896	13.8805	A0A6P5JBA5_PHACI	Junction plakoglobin	JUP	Phascolarctos cinereus (Koala)	743
1531	A0A6P5KJV5	A vs P	-0.157449	0.139139	-1.1316	5	0.309138	0.589393	NA	0.194444	0.194444	13.8775	14.0812	13.9793	A0A6P5KJV5_PHACI	T-complex protein 1 subunit beta (CCT-beta)	CCT2	Phascolarctos cinereus (Koala)	535
2526	A0A6P5LYE0	A vs P	0.205422	0.204412	1.00494	3	0.388965	0.649083	NA	0.166667	0	14.1348	14.0783	14.1066	A0A6P5LYE0_PHACI	Membrane cofactor protein-like	LOC110222718	Phascolarctos cinereus (Koala)	346
2197	A0A6P5LGW5	A vs P	0.59098	0.109169	5.41343	5	0.0029105	0.200434	NA	0.203704	0.203704	14.5698	14.078	14.3239	A0A6P5LGW5_PHACI	Calcium/calmodulin-dependent protein kinase type II subunit delta (EC 2.7.11.17)	CAMK2D	Phascolarctos cinereus (Koala)	504
758	A0A6P5JEL2	A vs P	-0.35791	0.149395	-2.39573	5	0.0619467	0.367945	NA	0.138889	0.138889	13.6593	14.0768	13.868	A0A6P5JEL2_PHACI	Cystatin-B	CSTB	Phascolarctos cinereus (Koala)	98
1257	A0A6P5K6H7	A vs P	0.0548696	0.174582	0.314292	5	0.76599	0.88234	NA	0.125	0.125	13.9213	14.072	13.9966	A0A6P5K6H7_PHACI	Phosphatidate cytidylyltransferase (EC 2.7.7.41)	CDS2	Phascolarctos cinereus (Koala)	467
1100	A0A6P5JZG6	A vs P	-0.195574	0.138749	-1.40955	5	0.217732	0.506461	NA	0.0625	0.0625	13.7369	14.0706	13.9037	A0A6P5JZG6_PHACI	Eukaryotic translation initiation factor 3 subunit D (eIF3d) (Eukaryotic translation initiation factor 3 subunit 7) (eIF-3-zeta)	EIF3D EIF3S7	Phascolarctos cinereus (Koala)	547
692	A0A6P5JAG1	A vs P	0.476969	0.273452	1.74425	5	0.141568	0.443792	NA	0.09375	0.09375	14.6506	14.0697	14.3601	A0A6P5JAG1_PHACI	Sodium/potassium-transporting ATPase subunit beta	ATP1B1	Phascolarctos cinereus (Koala)	304
601	A0A6P5J6M6	A vs P	-0.244385	0.195684	-1.24888	5	0.266994	0.552409	NA	0.144444	0.144444	13.3497	14.0666	13.7081	A0A6P5J6M6_PHACI	Complement factor B (EC 3.4.21.47) (C3/C5 convertase)	CFB	Phascolarctos cinereus (Koala)	701
130	A0A6P5IIV2	A vs P	0.0381018	0.118963	0.320282	5	0.761707	0.880129	NA	0.0416667	0.0416667	14.1787	14.0619	14.1203	A0A6P5IIV2_PHACI	Ras-related C3 botulinum toxin substrate 1 (EC 3.6.5.2) (p21-Rac1)	RAC1	Phascolarctos cinereus (Koala)	211
1118	A0A6P5K065	A vs P	0.373527	0.124395	3.00275	5	0.0300043	0.304854	NA	0.333333	0.333333	14.4282	14.0603	14.2443	A0A6P5K065_PHACI	Sorting and assembly machinery component 50 homolog	SAMM50	Phascolarctos cinereus (Koala)	469
2159	A0A6P5LEY9	A vs P	-0.207818	0.126613	-1.64136	5	0.161645	0.460242	NA	0.127451	0.127451	13.8753	14.0598	13.9675	A0A6P5LEY9_PHACI	T-complex protein 1 subunit eta (TCP-1-eta) (CCT-eta)	CCT7	Phascolarctos cinereus (Koala)	542
1000	A0A6P5JTN6	A vs P	0.0382922	0.157753	0.242735	5	0.817853	0.913447	NA	0.0625	0.0625	14.2218	14.0582	14.14	A0A6P5JTN6_PHACI	Guanine nucleotide-binding protein G(I)/G(S)/G(T) subunit beta-2	GNB2	Phascolarctos cinereus (Koala)	340
1231	A0A6P5K515	A vs P	0.336967	0.195247	1.72585	5	0.144966	0.445114	NA	0.291667	0.291667	14.4083	14.0556	14.2319	A0A6P5K515_PHACI	ATP synthase subunit	ATP5L	Phascolarctos cinereus (Koala)	103
1445	A0A6P5KFW3	A vs P	-0.693699	1.19478	-0.580607	1	0.665114	0.826416	NA	0.714286	0.214286	12.1928	14.052	13.1224	A0A6P5KFW3_PHACI	Guanylate-binding protein 1-like	LOC110209978	Phascolarctos cinereus (Koala)	594
2579	A0A6P5M1B4	A vs P	-0.289438	0.211235	-1.37022	5	0.228938	0.516641	NA	0.388889	0.388889	13.8651	14.0515	13.9583	A0A6P5M1B4_PHACI	Small ribosomal subunit protein uS19 (40S ribosomal protein S15)	RPS15	Phascolarctos cinereus (Koala)	191
61	A0A6P5IDV5	A vs P	0.154081	0.211817	0.727426	5	0.499585	0.714371	NA	0	0	14.32	14.0506	14.1853	A0A6P5IDV5_PHACI	SH3 domain-binding glutamic acid-rich-like protein	SH3BGRL	Phascolarctos cinereus (Koala)	114
1311	A0A6P5K8S5	A vs P	0.230275	0.0880561	2.6151	5	0.0473772	0.348019	NA	0.149123	0.149123	14.2813	14.0445	14.1629	A0A6P5K8S5_PHACI	Coatomer subunit beta'	COPB2	Phascolarctos cinereus (Koala)	912
2220	A0A6P5LI37	A vs P	-2.00927	0.308467	-6.51374	1	0.0969778	0.399776	NA	0.583333	0	11.9745	14.0385	13.0065	A0A6P5LI37_PHACI	Podocalyxin (Podocalyxin-like protein 1)	PODXL	Phascolarctos cinereus (Koala)	744
1023	A0A6P5JUL0	A vs P	-0.448235	0.196433	-2.28187	5	0.071371	0.374425	NA	0.1875	0.1875	13.3979	14.0382	13.718	A0A6P5JUL0_PHACI	5'-3' exonuclease PLD3 (EC 3.1.16.1) (Choline phosphatase 3) (Phosphatidylcholine-hydrolyzing phospholipase D3) (Phospholipase D3)	PLD3	Phascolarctos cinereus (Koala)	485
1527	A0A6P5KJM6	A vs P	0.00432434	0.1296	0.0333668	5	0.974673	0.988632	NA	0.153333	0.153333	14.0365	14.0248	14.0306	A0A6P5KJM6_PHACI	Cullin-associated NEDD8-dissociated protein 1 (Cullin-associated and neddylation-dissociated protein 1)	CAND1	Phascolarctos cinereus (Koala)	1230
245	A0A6P5IP56	A vs P	-0.734526	0.17676	-4.1555	5	0.00886266	0.232646	NA	0.416667	0.416667	12.9712	14.0244	13.4978	A0A6P5IP56_PHACI	EGF-containing fibulin-like extracellular matrix protein 2 isoform X2	EFEMP2	Phascolarctos cinereus (Koala)	482
1811	A0A6P5KXX9	A vs P	-0.288221	0.231182	-1.24673	5	0.267717	0.553305	NA	0.238889	0.238889	13.8765	14.0235	13.95	A0A6P5KXX9_PHACI	Prosaposin	PSAP	Phascolarctos cinereus (Koala)	524
1466	A0A6P5KGM9	A vs P	0.226835	0.0625553	3.62615	5	0.0151216	0.263861	NA	0.0208333	0.0208333	14.1266	14.0206	14.0736	A0A6P5KGM9_PHACI	NAD(P)H dehydrogenase [quinone] 1 (EC 1.6.5.2) (Azoreductase) (DT-diaphorase) (Menadione reductase) (NAD(P)H:quinone oxidoreductase 1) (Phylloquinone reductase) (Quinone reductase 1)	NQO1	Phascolarctos cinereus (Koala)	369
277	A0A6P5IQK7	A vs P	0.510385	0.10795	4.72799	5	0.00520543	0.211345	NA	0.261905	0.261905	14.5856	14.0182	14.3019	A0A6P5IQK7_PHACI	Guanine nucleotide-binding protein G(o) subunit alpha	GNAO1	Phascolarctos cinereus (Koala)	354
2558	A0A6P5LZV8	A vs P	0.0710107	0.0441486	1.60845	5	0.168649	0.463845	NA	0	0	14.154	14.0182	14.0861	A0A6P5LZV8_PHACI	S-(hydroxymethyl)glutathione dehydrogenase (EC 1.1.1.284)	LOC110223057	Phascolarctos cinereus (Koala)	374
1795	A0A6P5KX83	A vs P	-0.539266	0.230234	-2.34225	5	0.0661946	0.371915	NA	0.3	0.3	13.4993	14.0178	13.7586	A0A6P5KX83_PHACI	5-oxoprolinase	OPLAH	Phascolarctos cinereus (Koala)	1286
2249	A0A6P5LJ63	A vs P	0.0773143	0.303212	0.254984	5	0.808891	0.908005	NA	0.186404	0.186404	14.1385	14.016	14.0773	A0A6P5LJ63_PHACI	Fibronectin	FN1	Phascolarctos cinereus (Koala)	2461
2109	A0A6P5LCT1	A vs P	-0.229546	0.151957	-1.5106	5	0.191282	0.485872	NA	0	0	13.8192	14.0111	13.9152	A0A6P5LCT1_PHACI	Ribosomal protein L19	RPL19	Phascolarctos cinereus (Koala)	196
896	A0A6P5JMG7	A vs P	0.275318	0.175465	1.56907	5	0.177423	0.475616	NA	0.142157	0.142157	14.3966	14.0109	14.2037	A0A6P5JMG7_PHACI	Echinoderm microtubule-associated protein-like 2 isoform X3	EML2	Phascolarctos cinereus (Koala)	649
318	A0A6P5ISG1	A vs P	-0.78385	0.243001	-3.22571	5	0.0233168	0.28357	NA	0.229167	0.229167	13.3552	14.0095	13.6824	A0A6P5ISG1_PHACI	Cysteine sulfinic acid decarboxylase isoform X1	CSAD	Phascolarctos cinereus (Koala)	492
1083	A0A6P5JYR2	A vs P	-2.22296	1.05348	-2.11012	2	0.169309	0.463845	NA	0.566667	0.233333	12.1758	14.0055	13.0907	A0A6P5JYR2_PHACI	Galectin	LOC110205588	Phascolarctos cinereus (Koala)	135
1178	A0A6P5K2N0	A vs P	-0.0957572	0.195702	-0.4893	2	0.67303	0.829931	NA	0.458333	0.125	14.1079	14.0046	14.0562	A0A6P5K2N0_PHACI	CAD protein isoform X2	CAD	Phascolarctos cinereus (Koala)	2242
197	A0A6P5IM03	A vs P	0.219503	0.391949	0.56003	1	0.674998	0.830707	NA	0.583333	0.25	13.1503	14.0028	13.5765	A0A6P5IM03_PHACI	SPARC (Osteonectin) (Secreted protein acidic and rich in cysteine)	LOC110192833	Phascolarctos cinereus (Koala)	303
627	A0A6P5J7S3	A vs P	-0.0422997	0.159194	-0.265712	5	0.801069	0.906473	NA	0.0555556	0.0555556	14.0472	14.0014	14.0243	A0A6P5J7S3_PHACI	Translationally-controlled tumor protein	TPT1	Phascolarctos cinereus (Koala)	172
864	A0A6P5JKS1	A vs P	-0.695373	0.127517	-5.45316	5	0.00281885	0.200434	NA	0.145833	0.145833	13.6197	14.0001	13.8099	A0A6P5JKS1_PHACI	Flavin reductase (NADPH)	BLVRB	Phascolarctos cinereus (Koala)	205
2101	A0A6P5LCG3	A vs P	-0.14226	0.10777	-1.32003	5	0.244026	0.526052	NA	0.138889	0.138889	13.8289	13.9997	13.9143	A0A6P5LCG3_PHACI	26S protease regulatory subunit 4	PSMC1	Phascolarctos cinereus (Koala)	440
884	A0A6P5JLB7	A vs P	0.158594	0.137639	1.15224	5	0.301317	0.582474	NA	0.233333	0.233333	14.1441	13.9988	14.0715	A0A6P5JLB7_PHACI	Chitinase domain-containing protein 1	CHID1	Phascolarctos cinereus (Koala)	393
2631	A0A6P5M3U4	A vs P	0.203762	0.0749133	2.71998	5	0.0417761	0.334268	NA	0.2625	0.2625	14.1664	13.9948	14.0806	A0A6P5M3U4_PHACI	Lamin-B1	LMNB1	Phascolarctos cinereus (Koala)	587
425	A0A6P5IX83	A vs P	-1.3861	0.402809	-3.44107	5	0.018414	0.267114	NA	0	0	12.5802	13.9936	13.2869	A0A6P5IX83_PHACI	Nuclear receptor subfamily 1 group D member 2 isoform X1	NR1D2	Phascolarctos cinereus (Koala)	575
1830	A0A6P5KYK8	A vs P	0.0656877	0.056491	1.1628	5	0.297387	0.577548	NA	0.153509	0.153509	13.9736	13.9902	13.9819	A0A6P5KYK8_PHACI	Interleukin enhancer-binding factor 3 isoform X3	ILF3	Phascolarctos cinereus (Koala)	707
1647	A0A6P5KPU0	A vs P	-0.238963	0.10038	-2.38059	5	0.0631188	0.369595	NA	0.181373	0.181373	13.7405	13.9901	13.8653	A0A6P5KPU0_PHACI	Heat shock 70 kDa protein 4	HSPA4	Phascolarctos cinereus (Koala)	840
1753	A0A6P5KVK3	A vs P	0.13419	0.108078	1.2416	5	0.26945	0.555036	NA	0.0416667	0.0416667	14.1572	13.9893	14.0732	A0A6P5KVK3_PHACI	Prohibitin	PHB2	Phascolarctos cinereus (Koala)	297
1282	A0A6P5K7B0	A vs P	1.43747	0.525181	2.7371	5	0.0409332	0.334268	NA	0.223333	0.223333	15.5109	13.9883	14.7496	A0A6P5K7B0_PHACI	Carboxylic ester hydrolase (EC 3.1.1.-)	LOC110207506	Phascolarctos cinereus (Koala)	563
1981	A0A6P5L6P7	A vs P	-0.0958291	0.226668	-0.422773	5	0.690027	0.838761	NA	0.260417	0.260417	13.2709	13.9859	13.6284	A0A6P5L6P7_PHACI	High mobility group protein B2 (High mobility group protein 2)	HMGB2	Phascolarctos cinereus (Koala)	207
1073	A0A6P5JY40	A vs P	0.149442	0.0725237	2.0606	5	0.0943613	0.399776	NA	0.106667	0.106667	14.1023	13.9823	14.0423	A0A6P5JY40_PHACI	Calpain-2 catalytic subunit (EC 3.4.22.53) (Calcium-activated neutral proteinase 2) (Calpain M-type) (Calpain-2 large subunit) (Millimolar-calpain)	CAPN2	Phascolarctos cinereus (Koala)	701
641	A0A6P5J8A9	A vs P	1.43151	0.687015	2.08366	5	0.0916344	0.396863	NA	0	0	15.4293	13.9768	14.703	A0A6P5J8A9_PHACI	Cysteine-rich protein 1	LOC110199875	Phascolarctos cinereus (Koala)	77
1192	A0A6P5K346	A vs P	0.303418	0.10399	2.91777	5	0.0330995	0.313907	NA	0.1	0.1	14.2476	13.9767	14.1121	A0A6P5K346_PHACI	Serine/threonine-protein phosphatase (EC 3.1.3.16)	PPP1CB	Phascolarctos cinereus (Koala)	327
2129	A0A6P5LDQ7	A vs P	0.37504	0.149978	2.50063	5	0.0544481	0.359375	NA	0.133333	0.133333	14.4457	13.9766	14.2112	A0A6P5LDQ7_PHACI	mannose-1-phosphate guanylyltransferase (EC 2.7.7.13)	GMPPB	Phascolarctos cinereus (Koala)	361
1034	A0A6P5JV62	A vs P	-0.060481	0.285661	-0.211723	5	0.840683	0.925619	NA	0.166667	0.166667	13.7077	13.9765	13.8421	A0A6P5JV62_PHACI	U1 small nuclear ribonucleoprotein A	SNRPA	Phascolarctos cinereus (Koala)	281
1409	A0A6P5KE76	A vs P	0.397404	0.150815	2.63505	5	0.0462512	0.348019	NA	0.03125	0.03125	14.4355	13.9755	14.2055	A0A6P5KE76_PHACI	Thioredoxin-dependent peroxide reductase, mitochondrial (EC 1.11.1.24) (Thioredoxin-dependent peroxiredoxin 3)	PRDX3	Phascolarctos cinereus (Koala)	255
2577	A0A6P5M191	A vs P	0.188076	0.168	1.1195	5	0.313803	0.589763	NA	0.125	0.125	14.1539	13.9737	14.0638	A0A6P5M191_PHACI	Polypyrimidine tract-binding protein 1	PTBP1	Phascolarctos cinereus (Koala)	531
1417	A0A6P5KEL1	A vs P	0.0726484	0.113113	0.642266	5	0.548986	0.75154	NA	0.115385	0.115385	14.1079	13.9696	14.0387	A0A6P5KEL1_PHACI	Catenin beta-1 (Beta-catenin)	CTNNB1	Phascolarctos cinereus (Koala)	781
2569	A0A6P5M0L0	A vs P	0.625444	0.160444	3.8982	5	0.01143	0.245844	NA	0	0	14.5985	13.969	14.2837	A0A6P5M0L0_PHACI	ATP synthase subunit f, mitochondrial (ATP synthase membrane subunit f)	ATP5J2	Phascolarctos cinereus (Koala)	92
2497	A0A6P5LWI5	A vs P	-0.292116	0.148575	-1.96611	5	0.106452	0.40753	NA	0	0	13.8088	13.9675	13.8882	A0A6P5LWI5_PHACI	Small ribosomal subunit protein uS14 (40S ribosomal protein S29)	RPS29	Phascolarctos cinereus (Koala)	56
2704	Q1MWJ6	A vs P	0.648687	0.225589	2.87553	5	0.0347692	0.317137	NA	0.1875	0.1875	14.6007	13.9675	14.2841	Q1MWJ6_PHACI	Cytochrome c oxidase subunit 2	CO2 COX2 KEG32_p10	Phascolarctos cinereus (Koala)	227
2461	A0A6P5LV62	A vs P	0.0696928	0.114561	0.608348	5	0.56953	0.766001	NA	0	0	14.0665	13.9644	14.0155	A0A6P5LV62_PHACI	Enoyl-CoA delta isomerase 1, mitochondrial isoform X2	ECI1	Phascolarctos cinereus (Koala)	261
2622	A0A6P5M3E4	A vs P	0.12099	0.202355	0.597911	5	0.575948	0.770919	NA	0	0	13.8349	13.9643	13.8996	A0A6P5M3E4_PHACI	vitamin-K-epoxide reductase (warfarin-sensitive) (EC 1.17.4.4)	VKORC1	Phascolarctos cinereus (Koala)	169
1591	A0A6P5KMF1	A vs P	0.10688	0.0687443	1.55474	5	0.180726	0.477703	NA	0.0625	0.0625	14.0001	13.9642	13.9822	A0A6P5KMF1_PHACI	Serine/threonine-protein phosphatase (EC 3.1.3.16)	PPP2CA	Phascolarctos cinereus (Koala)	309
1673	A0A6P5KR66	A vs P	0.202347	0.119889	1.6878	5	0.152254	0.453644	NA	0.25	0.25	14.1583	13.9631	14.0607	A0A6P5KR66_PHACI	Ubiquitin-conjugating enzyme E2 variant 2	UBE2V2	Phascolarctos cinereus (Koala)	145
1685	A0A6P5KRW0	A vs P	-1.80336	0.455591	-3.95828	0	NA	NA	NA	0.75	0	11.9579	13.9614	12.9597	A0A6P5KRW0_PHACI	Myeloperoxidase-like	LOC110212135	Phascolarctos cinereus (Koala)	727
1648	A0A6P5KPX9	A vs P	-1.77567	1.18476	-1.49876	2	0.272676	0.557862	NA	0.611111	0.194444	11.7764	13.9574	12.8669	A0A6P5KPX9_PHACI	Protein S100-A9 (Calgranulin-B) (S100 calcium-binding protein A9)	S100A9	Phascolarctos cinereus (Koala)	109
639	A0A6P5J890	A vs P	-0.263629	0.147923	-1.78221	5	0.134811	0.439792	NA	0.140152	0.140152	13.4613	13.9572	13.7092	A0A6P5J890_PHACI	Complement factor H-like isoform X1	LOC110197677	Phascolarctos cinereus (Koala)	1240
857	A0A6P5JK64	A vs P	-0.477024	0.292735	-1.62954	5	0.164127	0.46074	NA	0.25	0.25	13.2488	13.9572	13.603	A0A6P5JK64_PHACI	Peroxisomal multifunctional enzyme type 2	HSD17B4	Phascolarctos cinereus (Koala)	736
1831	A0A6P5KYM6	A vs P	#NAME?	NA	NA	NA	NA	0	oneConditionMissing	NA	NA	NA	13.9565	13.9565	A0A6P5KYM6_PHACI	Tigger transposable element-derived protein 4	TIGD4	Phascolarctos cinereus (Koala)	511
606	A0A6P5J6T4	A vs P	0.0424304	0.106305	0.399137	5	0.706269	0.847382	NA	0.216667	0.216667	14.0291	13.955	13.9921	A0A6P5J6T4_PHACI	Ribosomal protein L15	RPL15	Phascolarctos cinereus (Koala)	204
45	A0A6P5ICQ9	A vs P	-0.705268	0.226694	-3.1111	5	0.0265177	0.292911	NA	0.393939	0.393939	13.0089	13.9538	13.4814	A0A6P5ICQ9_PHACI	LOW QUALITY PROTEIN: myoferlin	MYOF	Phascolarctos cinereus (Koala)	2066
2695	A0A6P5MAA9	A vs P	0.0146757	0.132147	0.111056	5	0.915892	0.963247	NA	0.0686275	0.0686275	14.0879	13.9515	14.0197	A0A6P5MAA9_PHACI	Aspartate--tRNA ligase, cytoplasmic (EC 6.1.1.12) (Aspartyl-tRNA synthetase)	DARS	Phascolarctos cinereus (Koala)	499
1096	A0A6P5JZB6	A vs P	0.0983383	0.128401	0.765866	5	0.478332	0.702537	NA	0.205882	0.205882	14.1917	13.951	14.0714	A0A6P5JZB6_PHACI	RNA-splicing ligase RtcB homolog (EC 6.5.1.8) (3'-phosphate/5'-hydroxy nucleic acid ligase)	RTCB	Phascolarctos cinereus (Koala)	505
1012	A0A6P5JU70	A vs P	-0.651163	0.00144486	-450.677	0	NA	NA	NA	0.5	0	13.4473	13.9469	13.6971	A0A6P5JU70_PHACI	Presenilin (EC 3.4.23.-)	PSEN2	Phascolarctos cinereus (Koala)	456
127	A0A6P5IIR8	A vs P	-0.142094	0.145549	-0.976262	5	0.373771	0.640129	NA	0	0	13.748	13.9462	13.8471	A0A6P5IIR8_PHACI	Coatomer subunit zeta	COPZ1	Phascolarctos cinereus (Koala)	177
2362	A0A6P5LQE3	A vs P	0.0940739	0.141455	0.665044	5	0.535464	0.745316	NA	0.117424	0.117424	14.1328	13.9457	14.0392	A0A6P5LQE3_PHACI	Stress-70 protein, mitochondrial (75 kDa glucose-regulated protein) (Heat shock 70 kDa protein 9)	HSPA9	Phascolarctos cinereus (Koala)	678
1632	A0A6P5KNW6	A vs P	0.276689	0.121116	2.28449	5	0.0711375	0.374015	NA	0.0833333	0.0833333	14.1432	13.9439	14.0435	A0A6P5KNW6_PHACI	LOW QUALITY PROTEIN: protein FAM98B	FAM98B	Phascolarctos cinereus (Koala)	475
1386	A0A6P5KCL4	A vs P	0.178501	0.0757845	2.35538	5	0.0651238	0.371915	NA	0.263889	0.263889	14.1315	13.9424	14.0369	A0A6P5KCL4_PHACI	Uroporphyrinogen decarboxylase (EC 4.1.1.37)	UROD	Phascolarctos cinereus (Koala)	393
2317	A0A6P5LN69	A vs P	0.376345	0.23317	1.61403	5	0.16744	0.463845	NA	0	0	14.4074	13.9387	14.1731	A0A6P5LN69_PHACI	Protein kinase C (EC 2.7.11.13)	PRKCG	Phascolarctos cinereus (Koala)	701
1861	A0A6P5L045	A vs P	0.392034	0.143429	2.7333	5	0.0411186	0.334268	NA	0.229167	0.229167	14.0617	13.9344	13.998	A0A6P5L045_PHACI	Amine oxidase (EC 1.4.3.-)	LOC110214856	Phascolarctos cinereus (Koala)	504
2040	A0A6P5L9J5	A vs P	-0.260554	0.141576	-1.84038	5	0.125086	0.423043	NA	0.119048	0.119048	13.6548	13.9312	13.793	A0A6P5L9J5_PHACI	14-3-3 protein eta	YWHAH	Phascolarctos cinereus (Koala)	247
2417	A0A6P5LSW6	A vs P	-0.600865	0.116937	-5.13836	5	0.00365036	0.202866	NA	0.158333	0.158333	13.3179	13.9284	13.6231	A0A6P5LSW6_PHACI	AP complex subunit beta	AP2B1	Phascolarctos cinereus (Koala)	951
417	A0A6P5IWQ9	A vs P	NA	NA	NA	NA	NA	NA	NA	NA	NA	13.8316	13.9272	13.8794	A0A6P5IWQ9_PHACI	U2 snRNP-associated SURP motif-containing protein isoform X1	U2SURP	Phascolarctos cinereus (Koala)	1052
2059	A0A6P5LAU5	A vs P	#NAME?	NA	NA	NA	NA	0	oneConditionMissing	NA	NA	NA	13.9243	13.9243	A0A6P5LAU5_PHACI	Tissue factor (TF)	F3	Phascolarctos cinereus (Koala)	292
1281	A0A6P5K7A7	A vs P	0.0372075	0.0167405	2.22261	0	NA	NA	NA	0.416667	0	13.8417	13.9213	13.8815	A0A6P5K7A7_PHACI	Coiled-coil domain-containing protein 127 isoform X2	CCDC127	Phascolarctos cinereus (Koala)	260
541	A0A6P5J2P5	A vs P	-0.765393	0.389094	-1.96711	5	0.106316	0.40753	NA	0.388889	0.388889	12.6552	13.9203	13.2877	A0A6P5J2P5_PHACI	Macrophage-capping protein	CAPG	Phascolarctos cinereus (Koala)	349
470	A0A6P5IZN2	A vs P	0.150269	0.0891969	1.68469	5	0.152865	0.453644	NA	0.22549	0.22549	14.0458	13.9199	13.9829	A0A6P5IZN2_PHACI	Transcription intermediary factor 1-beta	TRIM28	Phascolarctos cinereus (Koala)	873
1522	A0A6P5KJF4	A vs P	0.0380141	0.129961	0.292503	5	0.781651	0.891623	NA	0.0952381	0.0952381	14.0498	13.918	13.9839	A0A6P5KJF4_PHACI	Cadherin-1 (Epithelial cadherin)	CDH1	Phascolarctos cinereus (Koala)	894
1441	A0A6P5KFM2	A vs P	-0.0648381	0.15224	-0.425894	5	0.687896	0.838673	NA	0.25	0.25	13.82	13.9175	13.8688	A0A6P5KFM2_PHACI	Heat shock 70 kDa protein 12A isoform X1	HSPA12A	Phascolarctos cinereus (Koala)	675
276	A0A6P5IQI8	A vs P	-0.0436093	0.0670897	-0.650016	5	0.54436	0.749608	NA	0	0	14.0119	13.9174	13.9646	A0A6P5IQI8_PHACI	40S ribosomal protein S27	RPS27L	Phascolarctos cinereus (Koala)	84
904	A0A6P5JMY9	A vs P	0.273033	0.10463	2.60951	5	0.0476979	0.348019	NA	0.130208	0.130208	14.3041	13.9171	14.1106	A0A6P5JMY9_PHACI	ATP-dependent 6-phosphofructokinase (ATP-PFK) (Phosphofructokinase) (EC 2.7.1.11) (Phosphohexokinase)	PFKL	Phascolarctos cinereus (Koala)	788
1720	A0A6P5KTY0	A vs P	-0.0057963	0.233611	-0.0248118	5	0.981165	0.989797	NA	0.320833	0.320833	13.9891	13.9145	13.9518	A0A6P5KTY0_PHACI	Signal transducer and activator of transcription	STAT1	Phascolarctos cinereus (Koala)	750
128	A0A6P5IIS1	A vs P	-0.448766	0.179419	-2.50122	5	0.0544087	0.359375	NA	0.229167	0.229167	13.3788	13.9142	13.6465	A0A6P5IIS1_PHACI	Proteasome subunit beta	PSMB5	Phascolarctos cinereus (Koala)	263
1225	A0A6P5K4R1	A vs P	0.293461	0.313544	0.935949	5	0.392266	0.650786	NA	0.138889	0.138889	14.0289	13.9137	13.9713	A0A6P5K4R1_PHACI	Transmembrane emp24 domain-containing protein 4 isoform X1	TMED4	Phascolarctos cinereus (Koala)	229
2329	A0A6P5LNZ9	A vs P	-0.509444	0.242442	-2.1013	5	0.0896052	0.39446	NA	0.333333	0.333333	13.1287	13.9104	13.5196	A0A6P5LNZ9_PHACI	Integrin beta	ITGB4	Phascolarctos cinereus (Koala)	1879
1519	A0A6P5KJC1	A vs P	-0.0981519	0.142276	-0.689868	5	0.520982	0.732356	NA	0.4	0.4	13.5505	13.9067	13.7286	A0A6P5KJC1_PHACI	Prolow-density lipoprotein receptor-related protein 1	LRP1	Phascolarctos cinereus (Koala)	4541
1511	A0A6P5KJ26	A vs P	0.119234	0.0633457	1.88227	5	0.118531	0.415462	NA	0.0520833	0.0520833	14.0721	13.9055	13.9888	A0A6P5KJ26_PHACI	small monomeric GTPase (EC 3.6.5.2)	RAB5B	Phascolarctos cinereus (Koala)	215
2565	A0A6P5M0H5	A vs P	0.206295	0.104634	1.97159	5	0.105709	0.40753	NA	0.208333	0.208333	14.1126	13.905	14.0088	A0A6P5M0H5_PHACI	Plasminogen receptor (KT)	PLGRKT	Phascolarctos cinereus (Koala)	147
2453	A0A6P5LUL2	A vs P	-0.246245	0.160092	-1.53814	5	0.184627	0.478561	NA	0.0555556	0.0555556	13.597	13.8968	13.7469	A0A6P5LUL2_PHACI	Proteasome subunit beta	PSMB4	Phascolarctos cinereus (Koala)	264
1203	A0A6P5K3J1	A vs P	0.136046	0.184223	0.738482	5	0.493405	0.711874	NA	0.0897436	0.0897436	13.9027	13.8923	13.8975	A0A6P5K3J1_PHACI	Trifunctional enzyme subunit beta, mitochondrial (EC 2.3.1.155) (EC 2.3.1.16) (TP-beta)	HADHB	Phascolarctos cinereus (Koala)	474
1188	A0A6P5K311	A vs P	0.170914	0.327577	0.521751	5	0.624123	0.800664	NA	0.294872	0.294872	13.8097	13.8893	13.8495	A0A6P5K311_PHACI	LOW QUALITY PROTEIN: EMILIN-1	EMILIN1	Phascolarctos cinereus (Koala)	1009
2132	A0A6P5LDS2	A vs P	0.241542	0.16846	1.43383	5	0.211075	0.500158	NA	0.108333	0.108333	14.2734	13.8882	14.0808	A0A6P5LDS2_PHACI	N-acyl-aliphatic-L-amino acid amidohydrolase (EC 3.5.1.14) (N-acyl-L-amino-acid amidohydrolase)	ACY1	Phascolarctos cinereus (Koala)	412
196	A0A6P5ILY7	A vs P	0.328433	0.0873017	3.76204	5	0.0131299	0.254258	NA	0.102564	0.102564	14.2582	13.8829	14.0705	A0A6P5ILY7_PHACI	Heterogeneous nuclear ribonucleoprotein H isoform X3	LOC110192822	Phascolarctos cinereus (Koala)	472
1989	A0A6P5L770	A vs P	-0.697038	0.331591	-2.1021	5	0.089514	0.39446	NA	0.303922	0.303922	13.0712	13.8801	13.4756	A0A6P5L770_PHACI	Leukocyte elastase inhibitor	SERPINB1	Phascolarctos cinereus (Koala)	379
1375	A0A6P5KC95	A vs P	0.100088	0.325069	0.307897	5	0.770574	0.884465	NA	0.116667	0.116667	13.3583	13.8781	13.6182	A0A6P5KC95_PHACI	Sorcin isoform X1	SRI	Phascolarctos cinereus (Koala)	197
1905	A0A6P5L2H1	A vs P	-0.474207	0.174654	-2.71512	5	0.0420187	0.334268	NA	0.107143	0.107143	13.2693	13.876	13.5726	A0A6P5L2H1_PHACI	EGF-containing fibulin-like extracellular matrix protein 1 isoform X2	EFEMP1	Phascolarctos cinereus (Koala)	455
332	A0A6P5IT93	A vs P	0.1655	0.139662	1.185	5	0.289265	0.57141	NA	0.233333	0.233333	13.7901	13.8708	13.8304	A0A6P5IT93_PHACI	PC4 and SFRS1-interacting protein (Lens epithelium-derived growth factor)	PSIP1	Phascolarctos cinereus (Koala)	532
539	A0A6P5J2M4	A vs P	-0.0189418	0.143398	-0.132093	5	0.900062	0.956349	NA	0.125	0.125	13.7759	13.8704	13.8231	A0A6P5J2M4_PHACI	Phosphomannomutase (EC 5.4.2.8)	PMM2	Phascolarctos cinereus (Koala)	246
767	A0A6P5JEZ2	A vs P	0.121876	0.277578	0.43907	1	0.736613	0.862475	NA	0.583333	0.166667	13.9575	13.869	13.9132	A0A6P5JEZ2_PHACI	RNA helicase (EC 3.6.4.13)	DDX23	Phascolarctos cinereus (Koala)	818
1218	A0A6P5K496	A vs P	-0.0968914	0.217595	-0.445282	5	0.674733	0.830707	NA	0.116071	0.116071	13.643	13.8661	13.7545	A0A6P5K496_PHACI	Laminin subunit gamma-1	LAMC1	Phascolarctos cinereus (Koala)	1601
2006	A0A6P5L7V5	A vs P	0.395564	0.813351	0.486339	3	0.660041	0.824687	NA	0.333333	0	13.4358	13.866	13.6509	A0A6P5L7V5_PHACI	Serine protease inhibitor Kazal-type 1-like	LOC110216749	Phascolarctos cinereus (Koala)	76
2429	A0A6P5LTG5	A vs P	0.00322528	0.137182	0.023511	5	0.982152	0.990378	NA	0.125	0.125	14.0404	13.862	13.9512	A0A6P5LTG5_PHACI	40S ribosomal protein S24	RPS24	Phascolarctos cinereus (Koala)	142
2574	A0A6P5M133	A vs P	-0.173568	0.0845514	-2.05281	5	0.0953012	0.399776	NA	0.0833333	0.0833333	13.6415	13.862	13.7517	A0A6P5M133_PHACI	Eukaryotic translation initiation factor 3 subunit C (eIF3c) (Eukaryotic translation initiation factor 3 subunit 8) (eIF3 p110)	LOC110221876 EIF3C EIF3S8	Phascolarctos cinereus (Koala)	912
304	A0A6P5IS38	A vs P	0.485138	0.269325	1.80131	4	0.146015	0.445114	NA	0.5	0.416667	14.1806	13.8612	14.0209	A0A6P5IS38_PHACI	Ras-related protein Rab-8A (EC 3.6.5.2)	RAB8A	Phascolarctos cinereus (Koala)	207
2603	A0A6P5M2I1	A vs P	0.320089	0.237101	1.35001	5	0.234905	0.519531	NA	0.0833333	0.0833333	14.1479	13.86	14.0039	A0A6P5M2I1_PHACI	Synaptopodin-2 isoform X1	SYNPO2	Phascolarctos cinereus (Koala)	1253
2046	A0A6P5LA48	A vs P	0.0824875	0.162773	0.506765	5	0.633871	0.805042	NA	0.111111	0.111111	13.9975	13.8579	13.9277	A0A6P5LA48_PHACI	Cytochrome b-c1 complex subunit 1, mitochondrial	LOC110217023	Phascolarctos cinereus (Koala)	480
1534	A0A6P5KJY8	A vs P	-0.544193	0.414161	-1.31396	5	0.245911	0.528237	NA	0.166667	0.166667	13.6196	13.8578	13.7387	A0A6P5KJY8_PHACI	vesicle-fusing ATPase (EC 3.6.4.6)	VPS4A	Phascolarctos cinereus (Koala)	437
2391	A0A6P5LRR1	A vs P	-0.245609	0.119495	-2.05539	5	0.094989	0.399776	NA	0.177083	0.177083	13.5474	13.848	13.6977	A0A6P5LRR1_PHACI	AP-2 complex subunit mu (AP-2 mu chain) (Clathrin assembly protein complex 2 mu medium chain) (Clathrin coat assembly protein AP50) (Clathrin coat-associated protein AP50) (Plasma membrane adaptor AP-2 50 kDa protein)	AP2M1	Phascolarctos cinereus (Koala)	435
922	A0A6P5JPB8	A vs P	0.371828	0.132779	2.80035	5	0.037978	0.329941	NA	0.113095	0.113095	14.2752	13.8469	14.0611	A0A6P5JPB8_PHACI	Coatomer subunit alpha	COPA	Phascolarctos cinereus (Koala)	1224
915	A0A6P5JNU5	A vs P	-0.30719	0.157419	-1.95141	5	0.108474	0.408292	NA	0.0416667	0.0416667	13.496	13.8414	13.6687	A0A6P5JNU5_PHACI	Ribonuclease inhibitor (Ribonuclease/angiogenin inhibitor 1)	RNH1	Phascolarctos cinereus (Koala)	457
1652	A0A6P5KQ10	A vs P	-0.813942	0.659754	-1.2337	5	0.272139	0.557862	NA	0	0	12.8094	13.84	13.3247	A0A6P5KQ10_PHACI	Protein S100-P isoform X1	S100P	Phascolarctos cinereus (Koala)	348
834	A0A6P5JIR0	A vs P	-0.35694	0.177797	-2.00756	5	0.10096	0.403249	NA	0.0833333	0.0833333	13.4051	13.8395	13.6223	A0A6P5JIR0_PHACI	Multifunctional protein ADE2	PAICS	Phascolarctos cinereus (Koala)	425
2355	A0A6P5LQ20	A vs P	0.122957	0.137598	0.893595	5	0.41248	0.664891	NA	0.108025	0.108025	13.9846	13.8392	13.9119	A0A6P5LQ20_PHACI	Staphylococcal nuclease domain-containing protein (EC 3.1.31.1)	SND1	Phascolarctos cinereus (Koala)	910
1578	A0A6P5KLW3	A vs P	0.110957	0.150992	0.734849	5	0.495429	0.712446	NA	0.229167	0.229167	14.0518	13.8359	13.9439	A0A6P5KLW3_PHACI	Lupus La protein	SSB	Phascolarctos cinereus (Koala)	406
266	A0A6P5IPZ4	A vs P	0.0797803	0.107342	0.743235	5	0.490765	0.710582	NA	0.202381	0.202381	13.8754	13.8341	13.8548	A0A6P5IPZ4_PHACI	Alpha-centractin	ACTR1A	Phascolarctos cinereus (Koala)	376
1915	A0A6P5L3A2	A vs P	-0.167625	0.181827	-0.921896	5	0.398884	0.656536	NA	0.047619	0.047619	13.4748	13.8293	13.6521	A0A6P5L3A2_PHACI	Glutamate dehydrogenase 1, mitochondrial (EC 1.4.1.3)	GLUD1	Phascolarctos cinereus (Koala)	552
1342	A0A6P5KAD9	A vs P	0.289117	0.134915	2.14295	5	0.0849993	0.393758	NA	0.214912	0.214912	14.0454	13.8292	13.9373	A0A6P5KAD9_PHACI	methylmalonate-semialdehyde dehydrogenase (CoA acylating) (EC 1.2.1.27)	ALDH6A1	Phascolarctos cinereus (Koala)	536
167	A0A6P5IKP4	A vs P	-0.26342	0.131206	-2.00768	5	0.100945	0.403249	NA	0.208333	0.208333	13.6947	13.8286	13.7616	A0A6P5IKP4_PHACI	Alanine--tRNA ligase (EC 6.1.1.7) (Protein lactyltransferase AARS1)	AARS	Phascolarctos cinereus (Koala)	968
572	A0A6P5J4P5	A vs P	0.350315	0.237844	1.47288	5	0.200773	0.492679	NA	0.0416667	0.0416667	13.9591	13.8279	13.8935	A0A6P5J4P5_PHACI	Actin-related protein 2/3 complex subunit 3	ARPC3	Phascolarctos cinereus (Koala)	178
1262	A0A6P5K6N5	A vs P	0.172096	0.112532	1.5293	5	0.186738	0.480057	NA	0.0833333	0.0833333	13.9906	13.8268	13.9087	A0A6P5K6N5_PHACI	Ras-related protein Rab-1A	RAB1A	Phascolarctos cinereus (Koala)	204
133	A0A6P5IJ18	A vs P	-0.108928	0.279311	-0.389989	5	0.712604	0.850659	NA	0.152778	0.152778	13.9675	13.8268	13.8971	A0A6P5IJ18_PHACI	Peripherin	PRPH	Phascolarctos cinereus (Koala)	466
1699	A0A6P5KSX0	A vs P	-0.124081	0.112342	-1.1045	5	0.319673	0.593409	NA	0.0333333	0.0333333	13.7558	13.8243	13.79	A0A6P5KSX0_PHACI	Large ribosomal subunit protein uL6 (60S ribosomal protein L9)	RPL9	Phascolarctos cinereus (Koala)	192
893	A0A6P5JM68	A vs P	-0.0186808	0.171808	-0.108731	5	0.917645	0.963247	NA	0.25	0.25	13.7307	13.8234	13.7771	A0A6P5JM68_PHACI	Non-POU domain-containing octamer-binding protein	NONO	Phascolarctos cinereus (Koala)	479
340	A0A6P5ITI4	A vs P	-0.156714	0.201979	-0.775892	5	0.472898	0.7019	NA	0.2	0.2	13.5283	13.8208	13.6746	A0A6P5ITI4_PHACI	Hypoxanthine-guanine phosphoribosyltransferase (EC 2.4.2.8)	HPRT1	Phascolarctos cinereus (Koala)	475
132	A0A6P5IIY2	A vs P	-0.207097	0.125003	-1.65674	5	0.158474	0.454837	NA	0.0555556	0.0555556	13.5818	13.8194	13.7006	A0A6P5IIY2_PHACI	Translin (Component 3 of promoter of RISC)	TSN	Phascolarctos cinereus (Koala)	228
530	A0A6P5J266	A vs P	0.197352	0.0529587	3.72652	5	0.0136199	0.254258	NA	0.105556	0.105556	14.0996	13.8188	13.9592	A0A6P5J266_PHACI	RNA-binding motif protein, X chromosome isoform X1	RBMX	Phascolarctos cinereus (Koala)	413
1504	A0A6P5KIQ9	A vs P	-0.406619	0.171195	-2.37518	5	0.0635433	0.369595	NA	0.166667	0.166667	13.4492	13.8179	13.6336	A0A6P5KIQ9_PHACI	protein-synthesizing GTPase (EC 3.6.5.3)	EIF2S3	Phascolarctos cinereus (Koala)	472
573	A0A6P5J515	A vs P	-0.270197	0.000609903	-443.016	0	NA	NA	NA	0.5	0	13.5026	13.816	13.6593	A0A6P5J515_PHACI	Microfibrillar-associated protein 2 isoform X2	MFAP2	Phascolarctos cinereus (Koala)	167
178	A0A6P5IKY5	A vs P	0.441985	0.226639	1.95017	5	0.108646	0.408292	NA	0.136364	0.136364	14.1441	13.8153	13.9797	A0A6P5IKY5_PHACI	Integrin alpha-5	ITGA5	Phascolarctos cinereus (Koala)	1108
1962	A0A6P5L5Q8	A vs P	-0.173405	0.0697119	-2.48745	5	0.0553336	0.361254	NA	0.191667	0.191667	13.7133	13.8142	13.7638	A0A6P5L5Q8_PHACI	AP complex subunit beta	AP1B1	Phascolarctos cinereus (Koala)	959
732	A0A6P5JCF7	A vs P	-0.0278174	0.567722	-0.0489983	5	0.962818	0.983651	NA	0.321429	0.321429	13.5239	13.8142	13.669	A0A6P5JCF7_PHACI	Prostaglandin reductase 1 (EC 1.3.1.48) (EC 1.3.1.74) (15-oxoprostaglandin 13-reductase) (Dithiolethione-inducible gene 1 protein) (Leukotriene B4 12-hydroxydehydrogenase) (NAD(P)H-dependent alkenal/one oxidoreductase)	PTGR1	Phascolarctos cinereus (Koala)	330
429	A0A6P5IXD9	A vs P	-0.24793	0.0745129	-3.32735	5	0.0208395	0.27374	NA	0.05	0.05	13.633	13.8134	13.7232	A0A6P5IXD9_PHACI	Basic leucine zipper and W2 domain-containing protein 1 isoform X1	BZW1	Phascolarctos cinereus (Koala)	450
1849	A0A6P5KZB6	A vs P	-0.183494	0.23191	-0.791226	5	0.464673	0.697355	NA	0.111111	0.111111	13.7309	13.8115	13.7712	A0A6P5KZB6_PHACI	Protein kinase C (EC 2.7.11.13)	PRKCB	Phascolarctos cinereus (Koala)	671
2219	A0A6P5LI25	A vs P	0.180694	0.161348	1.1199	5	0.313646	0.589763	NA	0.15625	0.15625	13.9247	13.8069	13.8658	A0A6P5LI25_PHACI	Calumenin	CALU	Phascolarctos cinereus (Koala)	315
603	A0A6P5J6S2	A vs P	-0.156281	0.146286	-1.06832	5	0.334216	0.606692	NA	0.125	0.125	13.6863	13.8066	13.7465	A0A6P5J6S2_PHACI	Catenin delta-1 isoform X5	CTNND1	Phascolarctos cinereus (Koala)	864
2290	A0A6P5LL48	A vs P	0.231265	0.198077	1.16755	5	0.29563	0.577355	NA	0.236111	0.236111	13.9504	13.8064	13.8784	A0A6P5LL48_PHACI	NADH dehydrogenase [ubiquinone] 1 alpha subcomplex subunit 9, mitochondrial (Complex I-39kD) (NADH-ubiquinone oxidoreductase 39 kDa subunit)	NDUFA9	Phascolarctos cinereus (Koala)	377
1593	A0A6P5KMG9	A vs P	0.477359	0.208894	2.28517	5	0.0710769	0.374015	NA	0.166667	0.166667	14.0894	13.8061	13.9478	A0A6P5KMG9_PHACI	PDZ and LIM domain protein 4	PDLIM4	Phascolarctos cinereus (Koala)	366
2656	A0A6P5M523	A vs P	1.11351	0.145429	7.65674	2	0.016633	0.267114	NA	0.333333	0	14.9699	13.8047	14.3873	A0A6P5M523_PHACI	LOW QUALITY PROTEIN: T-box transcription factor TBX3	TBX3	Phascolarctos cinereus (Koala)	740
935	A0A6P5JQ65	A vs P	-0.375899	0.277657	-1.35382	5	0.233769	0.518816	NA	0.166667	0.166667	13.5116	13.8042	13.6579	A0A6P5JQ65_PHACI	Transgelin	TAGLN2	Phascolarctos cinereus (Koala)	199
2490	A0A6P5LVW9	A vs P	-0.606013	0.315444	-1.92114	4	0.127104	0.426872	NA	0.583333	0.5	12.7163	13.795	13.2557	A0A6P5LVW9_PHACI	Pigment epithelium-derived factor	SERPINF1	Phascolarctos cinereus (Koala)	417
1005	A0A6P5JTZ8	A vs P	0.157342	0.170833	0.92103	5	0.399294	0.656763	NA	0.263889	0.263889	13.9973	13.7923	13.8948	A0A6P5JTZ8_PHACI	Fumarate hydratase, mitochondrial (EC 4.2.1.2)	FH	Phascolarctos cinereus (Koala)	504
556	A0A6P5J3P7	A vs P	0.562153	0.276473	2.0333	5	0.097699	0.399776	NA	0.149123	0.149123	14.4471	13.7899	14.1185	A0A6P5J3P7_PHACI	3-ketoacyl-CoA thiolase, mitochondrial isoform X2	ACAA2	Phascolarctos cinereus (Koala)	397
296	A0A6P5IRP9	A vs P	0.36622	0.118829	3.08191	5	0.0274102	0.295981	NA	0.141026	0.141026	13.9864	13.7897	13.8881	A0A6P5IRP9_PHACI	Septin-9 isoform X2	SEPT9	Phascolarctos cinereus (Koala)	590
671	A0A6P5J9A3	A vs P	-0.374132	0.210183	-1.78003	5	0.13519	0.439792	NA	0.0138889	0.0138889	13.4359	13.7895	13.6127	A0A6P5J9A3_PHACI	Proteasome subunit beta	PSMB1	Phascolarctos cinereus (Koala)	244
1658	A0A6P5KQJ4	A vs P	0.329001	0.225571	1.45852	5	0.204502	0.496155	NA	0.125	0.125	13.9952	13.7875	13.8913	A0A6P5KQJ4_PHACI	NAD(P)H-hydrate epimerase (EC 5.1.99.6) (Apolipoprotein A-I-binding protein) (AI-BP) (NAD(P)HX epimerase)	NAXE AIBP APOA1BP	Phascolarctos cinereus (Koala)	284
473	A0A6P5IZR3	A vs P	-0.149038	0.173074	-0.861122	5	0.428524	0.676646	NA	0.238095	0.238095	13.7	13.7875	13.7437	A0A6P5IZR3_PHACI	Small ribosomal subunit protein uS7 (40S ribosomal protein S5)	RPS5	Phascolarctos cinereus (Koala)	204
1819	A0A6P5KY76	A vs P	0.0232364	0.0906954	0.256202	5	0.808002	0.908005	NA	0.0277778	0.0277778	13.7817	13.7834	13.7826	A0A6P5KY76_PHACI	Asparagine--tRNA ligase, cytoplasmic (EC 6.1.1.22) (Asparaginyl-tRNA synthetase)	NARS	Phascolarctos cinereus (Koala)	559
2025	A0A6P5L8T1	A vs P	0.395568	0.199276	1.98503	5	0.103908	0.407508	NA	0.0729167	0.0729167	14.0987	13.7827	13.9407	A0A6P5L8T1_PHACI	Vesicular integral-membrane protein VIP36	LMAN2	Phascolarctos cinereus (Koala)	364
147	A0A6P5IJW4	A vs P	0.141701	0.30972	0.457513	4	0.67105	0.829931	NA	0.194444	0.111111	13.7011	13.7822	13.7417	A0A6P5IJW4_PHACI	Niban-like protein 1	FAM129B	Phascolarctos cinereus (Koala)	776
2525	A0A6P5LYD3	A vs P	-0.546727	0.378014	-1.44631	5	0.207727	0.497224	NA	0.104167	0.104167	12.979	13.7814	13.3802	A0A6P5LYD3_PHACI	Protein S100 (S100 calcium-binding protein)	S100A11	Phascolarctos cinereus (Koala)	106
297	A0A6P5IRR8	A vs P	0.102336	0.143032	0.715479	5	0.506324	0.721864	NA	0.130952	0.130952	13.937	13.7803	13.8586	A0A6P5IRR8_PHACI	Ras-related protein Rab-1B	RAB1B	Phascolarctos cinereus (Koala)	201
972	A0A6P5JRX4	A vs P	0.185203	0.132661	1.39606	5	0.221516	0.511421	NA	0.111111	0.111111	14.0255	13.7781	13.9018	A0A6P5JRX4_PHACI	Ras-related protein Rab-7a	RAB7A	Phascolarctos cinereus (Koala)	207
2176	A0A6P5LFS2	A vs P	0.999883	0.287889	3.47316	5	0.0177889	0.267114	NA	0.192708	0.192708	14.9481	13.7776	14.3629	A0A6P5LFS2_PHACI	Prostaglandin-E(2) 9-reductase-like isoform X4	LOC110218692	Phascolarctos cinereus (Koala)	327
48	A0A6P5ICW3	A vs P	-1.11233	0.234576	-4.74186	3	0.0177877	0.267114	NA	0.583333	0.333333	12.5922	13.7755	13.1838	A0A6P5ICW3_PHACI	Alpha-galactosidase (EC 3.2.1.-)	GLA	Phascolarctos cinereus (Koala)	442
2657	A0A6P5M543	A vs P	0.204188	0.151653	1.34642	5	0.235982	0.519531	NA	0.30303	0.30303	13.9617	13.7737	13.8677	A0A6P5M543_PHACI	Neutral alpha-glucosidase C	GANC	Phascolarctos cinereus (Koala)	914
2032	A0A6P5L8Z4	A vs P	-0.17013	0.0626298	-2.71644	5	0.0419527	0.334268	NA	0.141026	0.141026	13.6367	13.7719	13.7043	A0A6P5L8Z4_PHACI	Mitogen-activated protein kinase (EC 2.7.11.24)	MAPK1	Phascolarctos cinereus (Koala)	362
432	A0A6P5IXH1	A vs P	-1.11945	0.207223	-5.40214	5	0.00293717	0.200434	NA	0.138889	0.138889	12.5992	13.7648	13.182	A0A6P5IXH1_PHACI	Copine-3	CPNE3	Phascolarctos cinereus (Koala)	533
1421	A0A6P5KEP4	A vs P	0.119106	0.0929248	1.28175	3	0.290014	0.572212	NA	0.166667	0	14.007	13.7647	13.8858	A0A6P5KEP4_PHACI	Protein mago nashi homolog	MAGOH	Phascolarctos cinereus (Koala)	146
1454	A0A6P5KG91	A vs P	-0.126493	0.129624	-0.975843	5	0.373959	0.640129	NA	0.145833	0.145833	13.4544	13.7607	13.6075	A0A6P5KG91_PHACI	Annexin	ANXA3	Phascolarctos cinereus (Koala)	323
1014	A0A6P5JUD0	A vs P	0.509748	0.193104	2.63976	5	0.0459896	0.348019	NA	0.208333	0.208333	14.3627	13.7564	14.0596	A0A6P5JUD0_PHACI	Surfeit locus protein 4	SURF4	Phascolarctos cinereus (Koala)	269
1336	A0A6P5KA45	A vs P	0.13437	0.0953429	1.40933	5	0.217792	0.506461	NA	0.0833333	0.0833333	14.0105	13.7559	13.8832	A0A6P5KA45_PHACI	Large ribosomal subunit protein eL33 (60S ribosomal protein L35a)	RPL35A	Phascolarctos cinereus (Koala)	110
1287	A0A6P5K7L0	A vs P	0.150798	0.14458	1.043	5	0.344728	0.614782	NA	0.0980392	0.0980392	13.9808	13.7541	13.8674	A0A6P5K7L0_PHACI	Succinate dehydrogenase [ubiquinone] flavoprotein subunit, mitochondrial (EC 1.3.5.1)	SDHA	Phascolarctos cinereus (Koala)	665
93	A0A6P5IG61	A vs P	0.662351	0.300761	2.20225	4	0.0924208	0.397798	NA	0.297619	0.214286	14.5099	13.7537	14.1318	A0A6P5IG61_PHACI	LOW QUALITY PROTEIN: villin-like protein	VILL	Phascolarctos cinereus (Koala)	993
2209	A0A6P5LHG5	A vs P	0.282206	0.146572	1.92537	5	0.112154	0.409883	NA	0.0972222	0.0972222	14.119	13.7485	13.9337	A0A6P5LHG5_PHACI	Alpha-parvin isoform X2	PARVA	Phascolarctos cinereus (Koala)	336
1653	A0A6P5KQ51	A vs P	0.0385151	0.167174	0.230389	5	0.826919	0.91846	NA	0.354167	0.354167	13.7686	13.7433	13.756	A0A6P5KQ51_PHACI	Alpha-2-macroglobulin receptor-associated protein	LRPAP1	Phascolarctos cinereus (Koala)	382
2233	A0A6P5LIH9	A vs P	0.152758	0.152861	0.999327	2	0.422909	0.67086	NA	0.416667	0.166667	13.9248	13.7414	13.8331	A0A6P5LIH9_PHACI	Guanine nucleotide-binding protein subunit alpha-13	GNA13	Phascolarctos cinereus (Koala)	377
480	A0A6P5J036	A vs P	0.523236	0.117444	4.45519	5	0.00667012	0.218692	NA	0.047619	0.047619	14.3468	13.7393	14.0431	A0A6P5J036_PHACI	Quinone oxidoreductase	CRYZ	Phascolarctos cinereus (Koala)	330
1528	A0A6P5KJN8	A vs P	0.0113607	0.165664	0.0685769	5	0.947984	0.977749	NA	0.354167	0.354167	13.8133	13.7392	13.7762	A0A6P5KJN8_PHACI	Serpin H1 (Collagen-binding protein)	SERPINH1	Phascolarctos cinereus (Koala)	415
748	A0A6P5JDW8	A vs P	0.058872	0.107889	0.54567	5	0.608745	0.791072	NA	0.180556	0.180556	13.8826	13.739	13.8108	A0A6P5JDW8_PHACI	Agrin	AGRN	Phascolarctos cinereus (Koala)	2119
2258	A0A6P5LJM9	A vs P	-0.204998	0.219363	-0.934514	5	0.392938	0.6512	NA	0.180556	0.180556	13.086	13.7386	13.4123	A0A6P5LJM9_PHACI	Olfactomedin-like protein 3	OLFML3	Phascolarctos cinereus (Koala)	406
2548	A0A6P5LZD5	A vs P	0.246164	0.113441	2.16998	5	0.0821447	0.393107	NA	0.0984848	0.0984848	14.015	13.7354	13.8752	A0A6P5LZD5_PHACI	Ras-related protein Rab-2A (EC 3.6.5.2)	RAB2A	Phascolarctos cinereus (Koala)	212
1734	A0A6P5KUX5	A vs P	0.226563	0.0677014	3.3465	5	0.0204068	0.273016	NA	0.157407	0.157407	13.9701	13.734	13.8521	A0A6P5KUX5_PHACI	Serine/arginine-rich splicing factor 1 (Splicing factor, arginine/serine-rich 1)	SRSF1	Phascolarctos cinereus (Koala)	249
2668	A0A6P5M6A2	A vs P	-0.305507	0.228947	-1.3344	5	0.239614	0.521691	NA	0.125	0.125	13.5987	13.7331	13.6659	A0A6P5M6A2_PHACI	Prothrombin (EC 3.4.21.5) (Coagulation factor II)	F2	Phascolarctos cinereus (Koala)	656
334	A0A6P5ITA4	A vs P	0.486141	0.211758	2.29574	5	0.0701444	0.374015	NA	0.0833333	0.0833333	14.2147	13.7308	13.9727	A0A6P5ITA4_PHACI	Voltage-dependent anion-selective channel protein 3	VDAC3	Phascolarctos cinereus (Koala)	283
1244	A0A6P5K5U1	A vs P	-0.230247	0.141752	-1.6243	5	0.165241	0.4616	NA	0.0833333	0.0833333	13.6111	13.728	13.6696	A0A6P5K5U1_PHACI	Xaa-Pro dipeptidase (EC 3.4.13.9) (Imidodipeptidase) (Peptidase D) (Proline dipeptidase)	PEPD	Phascolarctos cinereus (Koala)	494
649	A0A6P5J8M3	A vs P	-0.0691734	0.132691	-0.521313	5	0.624407	0.800664	NA	0	0	13.6333	13.7248	13.679	A0A6P5J8M3_PHACI	High mobility group protein B3	HMGB3	Phascolarctos cinereus (Koala)	201
525	A0A6P5J207	A vs P	0.133975	0.195323	0.685916	5	0.52327	0.734713	NA	0.0208333	0.0208333	13.8328	13.7236	13.7782	A0A6P5J207_PHACI	Amine oxidase (EC 1.4.3.-)	AOC3	Phascolarctos cinereus (Koala)	761
1224	A0A6P5K4M2	A vs P	0.519272	0.223235	2.32612	5	0.0675368	0.373593	NA	0	0	14.3859	13.7221	14.054	A0A6P5K4M2_PHACI	Cytochrome c oxidase subunit 5B, mitochondrial (Cytochrome c oxidase polypeptide Vb)	LOC110206557	Phascolarctos cinereus (Koala)	128
391	A0A6P5IVG4	A vs P	-0.0975471	0.0246108	-3.9636	0	NA	NA	NA	0.666667	0	13.6248	13.7219	13.6733	A0A6P5IVG4_PHACI	Flavin-containing monooxygenase (EC 1.-.-.-)	LOC110196967	Phascolarctos cinereus (Koala)	532
785	A0A6P5JFV4	A vs P	-0.160517	0.176302	-0.910466	5	0.404332	0.659395	NA	0.224747	0.224747	13.4672	13.7187	13.593	A0A6P5JFV4_PHACI	Complement C4-A	C4A	Phascolarctos cinereus (Koala)	1744
1390	A0A6P5KD33	A vs P	0.392786	0.121477	3.23341	5	0.0231179	0.28357	NA	0.233333	0.233333	13.9612	13.7173	13.8393	A0A6P5KD33_PHACI	Adenylyl cyclase-associated protein	CAP2	Phascolarctos cinereus (Koala)	477
1078	A0A6P5JYH3	A vs P	0.186026	0.136967	1.35818	5	0.232475	0.518816	NA	0.222222	0.222222	13.747	13.7153	13.7312	A0A6P5JYH3_PHACI	Endothelial differentiation-related factor 1	EDF1	Phascolarctos cinereus (Koala)	148
89	A0A6P5IFX5	A vs P	-0.221441	0.182885	-1.21082	5	0.28007	0.561478	NA	0.383333	0.383333	13.6075	13.715	13.6612	A0A6P5IFX5_PHACI	Eukaryotic translation initiation factor 3 subunit H (eIF3h) (Eukaryotic translation initiation factor 3 subunit 3) (eIF-3 gamma) (eIF3 p40 subunit)	EIF3H EIF3S3	Phascolarctos cinereus (Koala)	353
1175	A0A6P5K2J1	A vs P	0.747911	0.208115	3.59374	1	0.172776	0.469722	NA	0.333333	0	13.967	13.7149	13.8409	A0A6P5K2J1_PHACI	Smad nuclear-interacting protein 1	SNIP1	Phascolarctos cinereus (Koala)	425
688	A0A6P5JAB0	A vs P	0.28211	0.062796	4.49249	5	0.00644397	0.215515	NA	0.0416667	0.0416667	13.93	13.7119	13.8209	A0A6P5JAB0_PHACI	Rab GDP dissociation inhibitor	GDI1	Phascolarctos cinereus (Koala)	447
1605	A0A6P5KMW7	A vs P	-0.364408	0.205289	-1.7751	4	0.150542	0.452	NA	0.0833333	0	13.268	13.7111	13.4896	A0A6P5KMW7_PHACI	Methionine--tRNA ligase, cytoplasmic (EC 6.1.1.10) (Methionyl-tRNA synthetase)	MARS	Phascolarctos cinereus (Koala)	907
1841	A0A6P5KZ20	A vs P	-0.126267	0.145394	-0.868443	5	0.424865	0.672694	NA	0.0833333	0.0833333	13.4364	13.7105	13.5735	A0A6P5KZ20_PHACI	Elongin-B	ELOB	Phascolarctos cinereus (Koala)	118
536	A0A6P5J2I3	A vs P	0.568164	0.253436	2.24185	2	0.154223	0.453998	NA	0.333333	0	14.1219	13.706	13.914	A0A6P5J2I3_PHACI	LOW QUALITY PROTEIN: vomeronasal type-2 receptor 26-like	LOC110197833	Phascolarctos cinereus (Koala)	704
826	A0A6P5JIF8	A vs P	-0.137293	0.127093	-1.08025	5	0.329359	0.603115	NA	0.222222	0.222222	13.5753	13.7043	13.6398	A0A6P5JIF8_PHACI	Eukaryotic peptide chain release factor GTP-binding subunit ERF3A isoform X1	GSPT1	Phascolarctos cinereus (Koala)	640
1489	A0A6P5KHX2	A vs P	-0.00896373	0.0691809	-0.129569	5	0.901958	0.956791	NA	0.0833333	0.0833333	13.6328	13.7039	13.6684	A0A6P5KHX2_PHACI	Ras-related protein Rab-6A isoform X3	RAB6A	Phascolarctos cinereus (Koala)	208
892	A0A6P5JM64	A vs P	0.330254	0.155402	2.12516	5	0.086935	0.393758	NA	0.197917	0.197917	14.3328	13.7032	14.018	A0A6P5JM64_PHACI	2,4-dienoyl-CoA reductase [(3E)-enoyl-CoA-producing] (EC 1.3.1.124)	DECR1	Phascolarctos cinereus (Koala)	334
1798	A0A6P5KXB4	A vs P	0.193813	0.209728	0.924114	5	0.397834	0.655255	NA	0.0714286	0.0714286	13.6423	13.7028	13.6726	A0A6P5KXB4_PHACI	Serum deprivation-response protein	CAVIN2	Phascolarctos cinereus (Koala)	427
2309	A0A6P5LMU2	A vs P	0.164447	0.214062	0.76822	5	0.477052	0.7019	NA	0.240741	0.240741	13.7748	13.7018	13.7383	A0A6P5LMU2_PHACI	Aminopeptidase B isoform X1	RNPEP	Phascolarctos cinereus (Koala)	728
1376	A0A6P5KCA4	A vs P	-0.635609	0.382106	-1.66344	5	0.157111	0.454837	NA	0.354167	0.354167	13.3747	13.6998	13.5373	A0A6P5KCA4_PHACI	Acid sphingomyelinase-like phosphodiesterase	SMPDL3A	Phascolarctos cinereus (Koala)	460
2506	A0A6P5LXM9	A vs P	0.214178	0.250121	0.856297	5	0.430949	0.678105	NA	0.105556	0.105556	14.0032	13.6991	13.8511	A0A6P5LXM9_PHACI	Sorbin and SH3 domain-containing protein 2 isoform X11	SORBS2	Phascolarctos cinereus (Koala)	924
973	A0A6P5JRX6	A vs P	-0.369148	0.219147	-1.68448	5	0.152906	0.453644	NA	0.316667	0.316667	13.4616	13.6978	13.5797	A0A6P5JRX6_PHACI	rRNA 2'-O-methyltransferase fibrillarin (Histone-glutamine methyltransferase)	FBL	Phascolarctos cinereus (Koala)	324
734	A0A6P5JCM0	A vs P	-0.0770335	0.119186	-0.646331	5	0.546556	0.750347	NA	0.106061	0.106061	13.6567	13.6973	13.677	A0A6P5JCM0_PHACI	Heterogeneous nuclear ribonucleoprotein Q isoform X4	SYNCRIP	Phascolarctos cinereus (Koala)	562
1963	A0A6P5L5R0	A vs P	0.232462	0.152561	1.52373	5	0.18808	0.481293	NA	0	0	13.9977	13.6956	13.8467	A0A6P5L5R0_PHACI	Cytochrome c1, heme protein, mitochondrial	LOC110214368	Phascolarctos cinereus (Koala)	320
466	A0A6P5IZ69	A vs P	0.491061	0.241384	2.03436	5	0.0975679	0.399776	NA	0.25	0.25	14.1786	13.6942	13.9364	A0A6P5IZ69_PHACI	Reticulon	RTN3	Phascolarctos cinereus (Koala)	238
2448	A0A6P5LUD7	A vs P	-0.113405	0.0619283	-1.83123	5	0.126566	0.426445	NA	0	0	13.6205	13.6937	13.6571	A0A6P5LUD7_PHACI	Large ribosomal subunit protein eL28 (60S ribosomal protein L28)	RPL28	Phascolarctos cinereus (Koala)	137
1636	A0A6P5KPF0	A vs P	-0.124563	0.153302	-0.812533	5	0.45342	0.690709	NA	0.148148	0.148148	13.5295	13.6907	13.6101	A0A6P5KPF0_PHACI	26S proteasome non-ATPase regulatory subunit 5	PSMD5	Phascolarctos cinereus (Koala)	504
1827	A0A6P5KYD6	A vs P	0.0777412	0.280367	0.277283	2	0.807595	0.908005	NA	0.388889	0.138889	13.4979	13.6869	13.5924	A0A6P5KYD6_PHACI	threonine--tRNA ligase (EC 6.1.1.3) (Threonyl-tRNA synthetase)	TARS	Phascolarctos cinereus (Koala)	736
829	A0A6P5JIJ6	A vs P	0.0313719	0.321946	0.0974447	5	0.926159	0.966925	NA	0.35	0.35	14.0068	13.6848	13.8458	A0A6P5JIJ6_PHACI	SUMO-activating enzyme subunit 1 (Ubiquitin-like 1-activating enzyme E1A)	SAE1	Phascolarctos cinereus (Koala)	346
2008	A0A6P5L7Y1	A vs P	-0.180412	0.311247	-0.579642	5	0.587292	0.775354	NA	0.277778	0.277778	13.6162	13.6792	13.6477	A0A6P5L7Y1_PHACI	Charged multivesicular body protein 4b	CHMP4B	Phascolarctos cinereus (Koala)	225
2399	A0A6P5LS05	A vs P	0.128975	0.101375	1.27226	5	0.259236	0.543873	NA	0.166667	0.166667	13.9498	13.6789	13.8143	A0A6P5LS05_PHACI	RuvB-like helicase (EC 3.6.4.12)	RUVBL2	Phascolarctos cinereus (Koala)	463
669	A0A6P5J977	A vs P	0.146883	0.179487	0.81835	5	0.450383	0.690463	NA	0.263889	0.263889	13.5815	13.6761	13.6288	A0A6P5J977_PHACI	Core histone macro-H2A	LOC110200089	Phascolarctos cinereus (Koala)	372
2021	A0A6P5L8M1	A vs P	-0.00903912	0.100937	-0.0895525	5	0.932119	0.968847	NA	0.075	0.075	13.5201	13.6751	13.5976	A0A6P5L8M1_PHACI	cAMP-dependent protein kinase type II-alpha regulatory subunit	PRKAR2A	Phascolarctos cinereus (Koala)	377
1474	A0A6P5KH74	A vs P	0.0852544	0.26166	0.325822	5	0.757753	0.877245	NA	0	0	13.7374	13.6747	13.7061	A0A6P5KH74_PHACI	Nuclear transport factor 2 (NTF-2)	NUTF2	Phascolarctos cinereus (Koala)	127
2064	A0A6P5LB48	A vs P	0.462748	0.20416	2.2666	5	0.0727479	0.375856	NA	0.0166667	0.0166667	14.2654	13.6705	13.9679	A0A6P5LB48_PHACI	Lactoylglutathione lyase (EC 4.4.1.5) (Glyoxalase I)	GLO1	Phascolarctos cinereus (Koala)	184
1314	A0A6P5K8X2	A vs P	0.124387	0.102066	1.21869	5	0.277319	0.560423	NA	0.0416667	0.0416667	13.7202	13.6685	13.6943	A0A6P5K8X2_PHACI	Dihydrolipoyllysine-residue succinyltransferase component of 2-oxoglutarate dehydrogenase complex, mitochondrial (EC 2.3.1.61) (E2K)	DLST	Phascolarctos cinereus (Koala)	458
1890	A0A6P5L1L6	A vs P	0.885555	0.191056	4.63506	5	0.00565784	0.211345	NA	0.131944	0.131944	14.6963	13.668	14.1821	A0A6P5L1L6_PHACI	LOW QUALITY PROTEIN: protein ERGIC-53	LMAN1	Phascolarctos cinereus (Koala)	517
2254	A0A6P5LJB2	A vs P	-0.295904	0.157368	-1.88033	5	0.118826	0.41589	NA	0.104167	0.104167	13.3361	13.6674	13.5017	A0A6P5LJB2_PHACI	Large ribosomal subunit protein eL38 (60S ribosomal protein L38)	RPL38	Phascolarctos cinereus (Koala)	82
2627	A0A6P5M3H2	A vs P	0.141918	0.210048	0.675646	5	0.529246	0.739226	NA	0.229167	0.229167	13.7148	13.6653	13.69	A0A6P5M3H2_PHACI	Receptor expression-enhancing protein	REEP5	Phascolarctos cinereus (Koala)	189
1355	A0A6P5KB51	A vs P	-0.34245	0.259101	-1.32169	5	0.243514	0.525431	NA	0.416667	0.416667	12.9287	13.6653	13.297	A0A6P5KB51_PHACI	Band 4.1-like protein 2 isoform X6	EPB41L2	Phascolarctos cinereus (Koala)	1069
1858	A0A6P5KZV7	A vs P	0.0146383	0.213921	0.0684288	4	0.948728	0.97797	NA	0.0833333	0	13.7368	13.663	13.6999	A0A6P5KZV7_PHACI	Mitogen-activated protein kinase 15 (EC 2.7.11.24)	MAPK15	Phascolarctos cinereus (Koala)	579
2570	A0A6P5M0L9	A vs P	0.436738	0.145327	3.00521	5	0.0299195	0.304854	NA	0.1	0.1	13.931	13.6589	13.7949	A0A6P5M0L9_PHACI	Actin-related protein 2/3 complex subunit	ARPC1A	Phascolarctos cinereus (Koala)	370
1216	A0A6P5K486	A vs P	0.054384	0.0207567	2.62007	0	NA	NA	NA	0.666667	0	13.5466	13.6572	13.6019	A0A6P5K486_PHACI	Immediate early response gene 5 protein	IER5	Phascolarctos cinereus (Koala)	302
347	A0A6P5ITQ1	A vs P	0.154171	0.199024	0.774634	5	0.473577	0.7019	NA	0.177083	0.177083	13.8669	13.6567	13.7618	A0A6P5ITQ1_PHACI	L-gulonate 3-dehydrogenase (EC 1.1.1.45) (L-gulonate 3-dehydrogenase)	CRYL1	Phascolarctos cinereus (Koala)	319
1365	A0A6P5KBM2	A vs P	-0.677166	0.181719	-3.72644	5	0.013621	0.254258	NA	0.208333	0.208333	12.9066	13.6556	13.2811	A0A6P5KBM2_PHACI	Adipocyte plasma membrane-associated protein	APMAP	Phascolarctos cinereus (Koala)	415
1057	A0A6P5JWK4	A vs P	-0.43167	0.219425	-1.96728	3	0.143827	0.444591	NA	0.166667	0	13.2167	13.6463	13.4315	A0A6P5JWK4_PHACI	Mucin-16-like	LOC110204586 LOC110204727	Phascolarctos cinereus (Koala)	100
2679	A0A6P5M7X5	A vs P	0.163542	0.101927	1.60449	5	0.169511	0.463845	NA	0.138889	0.138889	13.7868	13.6401	13.7134	A0A6P5M7X5_PHACI	Guanine nucleotide-binding protein subunit alpha	GNA11	Phascolarctos cinereus (Koala)	359
2493	A0A6P5LW80	A vs P	-0.440404	0.396614	-1.11041	5	0.317348	0.5912	NA	0.194444	0.194444	12.7652	13.6391	13.2022	A0A6P5LW80_PHACI	Adiponectin	ADIPOQ	Phascolarctos cinereus (Koala)	249
628	A0A6P5J7T0	A vs P	-0.0946258	0.133546	-0.708563	5	0.510254	0.724549	NA	0.241667	0.241667	13.2504	13.6371	13.4437	A0A6P5J7T0_PHACI	Inter-alpha-trypsin inhibitor heavy chain H4-like	LOC110197543	Phascolarctos cinereus (Koala)	923
2162	A0A6P5LF31	A vs P	#NAME?	NA	NA	NA	NA	0	oneConditionMissing	NA	NA	NA	13.6365	13.6365	A0A6P5LF31_PHACI	Soluble lamin-associated protein of 75 kDa	FAM169A	Phascolarctos cinereus (Koala)	675
1518	A0A6P5KJ99	A vs P	-0.130648	0.1325	-0.986018	5	0.369404	0.636502	NA	0.0833333	0.0833333	13.4092	13.6357	13.5225	A0A6P5KJ99_PHACI	Nascent polypeptide-associated complex subunit alpha	NACA	Phascolarctos cinereus (Koala)	215
514	A0A6P5J1R4	A vs P	0.290847	0.199006	1.4615	5	0.203723	0.495519	NA	0.520833	0.520833	13.8767	13.6328	13.7547	A0A6P5J1R4_PHACI	Protein RCC2	RCC2	Phascolarctos cinereus (Koala)	547
809	A0A6P5JHQ5	A vs P	0.29563	0.165829	1.78274	5	0.134719	0.439792	NA	0.238095	0.238095	13.927	13.6315	13.7792	A0A6P5JHQ5_PHACI	ELAV-like protein	ELAVL1	Phascolarctos cinereus (Koala)	396
463	A0A6P5IZ39	A vs P	-0.107844	0.242118	-0.445419	1	0.733232	0.860385	NA	0.333333	0	13.4088	13.6252	13.517	A0A6P5IZ39_PHACI	Actin, alpha skeletal muscle-like	LOC110195421	Phascolarctos cinereus (Koala)	377
622	A0A6P5J7K5	A vs P	-0.543456	0.315294	-1.72365	3	0.183242	0.47784	NA	0.5	0.333333	13.1265	13.6252	13.3758	A0A6P5J7K5_PHACI	Leucine-rich alpha-2-glycoprotein	LRG1	Phascolarctos cinereus (Koala)	351
2642	A0A6P5M463	A vs P	-0.537081	0.306134	-1.7544	5	0.139728	0.442665	NA	0.277778	0.277778	13.1687	13.6235	13.3961	A0A6P5M463_PHACI	Glutathione peroxidase	GPX4	Phascolarctos cinereus (Koala)	197
285	A0A6P5IR30	A vs P	-0.19655	0.232984	-0.843622	5	0.437368	0.682313	NA	0.276882	0.276882	13.2749	13.6216	13.4483	A0A6P5IR30_PHACI	Filamin-B isoform X5	FLNB	Phascolarctos cinereus (Koala)	2591
2319	A0A6P5LN96	A vs P	0.0107147	0.0730655	0.146645	2	0.896859	0.955233	NA	0.458333	0.208333	13.6187	13.6205	13.6196	A0A6P5LN96_PHACI	Striatin-3 isoform X1	STRN3	Phascolarctos cinereus (Koala)	804
225	A0A6P5INA5	A vs P	-0.170198	0.156924	-1.08459	5	0.327608	0.602211	NA	0.133333	0.133333	13.4344	13.6193	13.5269	A0A6P5INA5_PHACI	Proteasome subunit alpha type	PSMA2	Phascolarctos cinereus (Koala)	234
1315	A0A6P5K917	A vs P	-0.694081	0.229252	-3.02759	5	0.0291617	0.304854	NA	0.0833333	0.0833333	13.0083	13.614	13.3111	A0A6P5K917_PHACI	Prostaglandin reductase 2 (EC 1.3.1.48) (15-oxoprostaglandin 13-reductase)	LOC110208347	Phascolarctos cinereus (Koala)	347
687	A0A6P5JA85	A vs P	0.163301	0.109352	1.49334	4	0.209643	0.498892	NA	0.333333	0.25	13.8933	13.6131	13.7532	A0A6P5JA85_PHACI	H/ACA ribonucleoprotein complex subunit DKC1 (Dyskerin)	DKC1	Phascolarctos cinereus (Koala)	594
1229	A0A6P5K4Y5	A vs P	-1.23742	0.253423	-4.8828	5	0.00454189	0.211345	NA	0.28125	0.28125	12.4319	13.6126	13.0222	A0A6P5K4Y5_PHACI	Protein Niban	FAM129A	Phascolarctos cinereus (Koala)	922
386	A0A6P5IV51	A vs P	-0.0891658	0.0890116	-1.00173	5	0.362457	0.633087	NA	0.208333	0.208333	13.5454	13.6124	13.5789	A0A6P5IV51_PHACI	Large ribosomal subunit protein eL42 (60S ribosomal protein L36a)	LOC110194680 LOC110194702	Phascolarctos cinereus (Koala)	106
1426	A0A6P5KEV2	A vs P	0.112197	0.14607	0.768104	5	0.477115	0.7019	NA	0.257576	0.257576	13.7528	13.6109	13.6819	A0A6P5KEV2_PHACI	Protein transport protein Sec31A (SEC31-like protein 1) (SEC31-related protein A)	SEC31A	Phascolarctos cinereus (Koala)	1263
1713	A0A6P5KTM3	A vs P	-0.22915	0.142424	-1.60893	5	0.168545	0.463845	NA	0.0833333	0.0833333	13.3516	13.6069	13.4792	A0A6P5KTM3_PHACI	Dihydropteridine reductase isoform X2	QDPR	Phascolarctos cinereus (Koala)	216
1765	A0A6P5KW26	A vs P	-0.265318	0.130603	-2.03148	4	0.112023	0.409883	NA	0.25	0.166667	13.3232	13.5994	13.4613	A0A6P5KW26_PHACI	deoxyribose-phosphate aldolase (EC 4.1.2.4) (2-deoxy-D-ribose 5-phosphate aldolase) (Phosphodeoxyriboaldolase)	DERA	Phascolarctos cinereus (Koala)	318
2087	A0A6P5LBT2	A vs P	-0.112908	0.168832	-0.66876	5	0.533279	0.743135	NA	0.0595238	0.0595238	13.2357	13.5986	13.4171	A0A6P5LBT2_PHACI	LIM and SH3 domain protein 1	LASP1	Phascolarctos cinereus (Koala)	230
2705	Q8HYL8	A vs P	NA	NA	NA	NA	NA	NA	NA	NA	NA	14.5486	13.5907	14.0696	ACOX1_PHACI	Peroxisomal acyl-coenzyme A oxidase 1 (AOX) (EC 1.3.3.6) (Palmitoyl-CoA oxidase) (Peroxisomal fatty acyl-CoA oxidase) (Straight-chain acyl-CoA oxidase)	ACOX1	Phascolarctos cinereus (Koala)	661
883	A0A6P5JLB5	A vs P	0.0567169	0.0598327	0.947926	5	0.386696	0.647081	NA	0.205882	0.205882	13.6604	13.5858	13.6231	A0A6P5JLB5_PHACI	Cytoplasmic aconitate hydratase (EC 4.2.1.3) (Citrate hydro-lyase) (Iron-responsive element-binding protein 1)	ACO1	Phascolarctos cinereus (Koala)	889
1779	A0A6P5KWK4	A vs P	0.387449	0.318553	1.21628	5	0.278159	0.560423	NA	0.0555556	0.0555556	13.8506	13.5852	13.7179	A0A6P5KWK4_PHACI	Pterin-4-alpha-carbinolamine dehydratase (EC 4.2.1.96) (4-alpha-hydroxy-tetrahydropterin dehydratase) (Dimerization cofactor of hepatocyte nuclear factor 1-alpha) (Phenylalanine hydroxylase-stimulating protein) (Pterin carbinolamine dehydratase)	PCBD1	Phascolarctos cinereus (Koala)	104
2691	A0A6P5M9H7	A vs P	0.352629	0.20454	1.72401	5	0.145309	0.445114	NA	0.0833333	0.0833333	14.0527	13.5852	13.8189	A0A6P5M9H7_PHACI	Histamine N-methyltransferase (EC 2.1.1.8)	HNMT	Phascolarctos cinereus (Koala)	292
312	A0A6P5ISB6	A vs P	0.311902	0.119202	2.61657	5	0.0472929	0.348019	NA	0.138889	0.138889	13.868	13.585	13.7265	A0A6P5ISB6_PHACI	NADH dehydrogenase [ubiquinone] 1 alpha subcomplex subunit 13	NDUFA13	Phascolarctos cinereus (Koala)	144
1212	A0A6P5K3Z1	A vs P	-0.0547701	0.0747845	-0.732372	5	0.496813	0.712446	NA	0.241667	0.241667	13.4188	13.582	13.5004	A0A6P5K3Z1_PHACI	RNA helicase (EC 3.6.4.13) (DEAH box protein 9) (Nuclear DNA helicase II)	DHX9	Phascolarctos cinereus (Koala)	1263
2447	A0A6P5LUC3	A vs P	0.447429	0.105228	4.25199	5	0.00807641	0.22354	NA	0.203704	0.203704	13.9414	13.581	13.7612	A0A6P5LUC3_PHACI	LOW QUALITY PROTEIN: thymopoietin	TMPO	Phascolarctos cinereus (Koala)	462
882	A0A6P5JLA9	A vs P	-0.271615	0.117634	-2.30899	5	0.0689939	0.374015	NA	0.132353	0.132353	13.2737	13.5792	13.4264	A0A6P5JLA9_PHACI	AP-2 complex subunit alpha	AP2A2	Phascolarctos cinereus (Koala)	965
895	A0A6P5JMC7	A vs P	-0.0357126	0.0806182	-0.442985	5	0.676286	0.831289	NA	0	0	13.5836	13.5765	13.58	A0A6P5JMC7_PHACI	Tubulin beta chain	TUBB2A	Phascolarctos cinereus (Koala)	445
2260	A0A6P5LJP2	A vs P	0.308313	0.199014	1.5492	5	0.182019	0.47784	NA	0.0208333	0.0208333	13.8013	13.5752	13.6883	A0A6P5LJP2_PHACI	Sepiapterin reductase (EC 1.1.1.153)	LOC110218401	Phascolarctos cinereus (Koala)	258
397	A0A6P5IVV2	A vs P	0.174483	0.242152	0.720552	5	0.503455	0.718624	NA	0.0714286	0.0714286	13.7492	13.5743	13.6617	A0A6P5IVV2_PHACI	Succinate--CoA ligase [ADP/GDP-forming] subunit alpha, mitochondrial (EC 6.2.1.4) (EC 6.2.1.5) (Succinyl-CoA synthetase subunit alpha) (SCS-alpha)	SUCLG1	Phascolarctos cinereus (Koala)	350
824	A0A6P5JIE0	A vs P	0.170441	0.122619	1.39	5	0.223234	0.512439	NA	0.159722	0.159722	13.8848	13.5734	13.7291	A0A6P5JIE0_PHACI	LOW QUALITY PROTEIN: heterogeneous nuclear ribonucleoprotein L	HNRNPL	Phascolarctos cinereus (Koala)	618
294	A0A6P5IRL1	A vs P	0.145493	0.258915	0.561934	5	0.598417	0.785279	NA	0.0833333	0.0833333	13.8154	13.5708	13.6931	A0A6P5IRL1_PHACI	Ubiquitin-like protein fubi and ribosomal protein S30	FAU	Phascolarctos cinereus (Koala)	133
2303	A0A6P5LLX4	A vs P	-0.23576	0.129156	-1.82539	5	0.127522	0.427679	NA	0.0555556	0.0555556	13.3273	13.5704	13.4488	A0A6P5LLX4_PHACI	type I protein arginine methyltransferase (EC 2.1.1.319)	PRMT1	Phascolarctos cinereus (Koala)	354
107	A0A6P5IHB2	A vs P	-0.939778	0.420671	-2.234	2	0.155069	0.454266	NA	0.458333	0.208333	12.3497	13.5681	12.9589	A0A6P5IHB2_PHACI	Lactadherin isoform X1	MFGE8	Phascolarctos cinereus (Koala)	473
700	A0A6P5JAT3	A vs P	0.14011	0.220772	0.634638	5	0.553564	0.753949	NA	0.111111	0.111111	13.7844	13.5676	13.676	A0A6P5JAT3_PHACI	Leucine-rich repeat-containing protein 59	LRRC59	Phascolarctos cinereus (Koala)	307
1130	A0A6P5K0P1	A vs P	-0.25138	0.201922	-1.24494	2	0.339244	0.611926	NA	0.583333	0.25	13.1714	13.5673	13.3693	A0A6P5K0P1_PHACI	Serine/arginine repetitive matrix protein 1 isoform X3	SRRM1	Phascolarctos cinereus (Koala)	915
665	A0A6P5J915	A vs P	0.343184	0.231285	1.48382	5	0.197975	0.492679	NA	0.177083	0.177083	13.9221	13.5669	13.7445	A0A6P5J915_PHACI	cGMP-dependent protein kinase (EC 2.7.11.12)	PRKG1	Phascolarctos cinereus (Koala)	671
2344	A0A6P5LPE9	A vs P	-0.0210119	0.081009	-0.259377	5	0.805685	0.908005	NA	0.152299	0.152299	13.677	13.565	13.621	A0A6P5LPE9_PHACI	C-1-tetrahydrofolate synthase, cytoplasmic (EC 1.5.1.5) (EC 3.5.4.9) (EC 6.3.4.3)	MTHFD1	Phascolarctos cinereus (Koala)	935
993	A0A6P5JT75	A vs P	-0.489424	0.220267	-2.22196	5	0.0769388	0.381997	NA	0.333333	0.333333	13.0078	13.5643	13.2861	A0A6P5JT75_PHACI	glycogenin glucosyltransferase (EC 2.4.1.186)	GYG1	Phascolarctos cinereus (Koala)	350
1217	A0A6P5K495	A vs P	0.00545004	0.0636249	0.0856588	5	0.935062	0.97053	NA	0.0909091	0.0909091	13.5197	13.5643	13.542	A0A6P5K495_PHACI	Exportin-2 (Chromosome segregation 1-like protein) (Importin-alpha re-exporter)	CSE1L	Phascolarctos cinereus (Koala)	971
906	A0A6P5JN24	A vs P	0.0103551	0.0922231	0.112283	5	0.914967	0.963247	NA	0.174242	0.174242	13.4949	13.5623	13.5286	A0A6P5JN24_PHACI	Prolyl endopeptidase (EC 3.4.21.-)	PREP	Phascolarctos cinereus (Koala)	710
188	A0A6P5ILF6	A vs P	0.332281	0.194728	1.70639	5	0.148647	0.448549	NA	0.0740741	0.0740741	14.0889	13.5607	13.8248	A0A6P5ILF6_PHACI	LIM and senescent cell antigen-like-containing domain protein	LIMS2	Phascolarctos cinereus (Koala)	336
2073	A0A6P5LBD5	A vs P	0.0124559	0.240226	0.0518505	5	0.960656	0.981858	NA	0.077381	0.077381	13.8299	13.5591	13.6945	A0A6P5LBD5_PHACI	CD166 antigen (Activated leukocyte cell adhesion molecule)	ALCAM	Phascolarctos cinereus (Koala)	610
2243	A0A6P5LIX1	A vs P	0.297398	0.128811	2.30878	5	0.0690119	0.374015	NA	0.125	0.125	13.8187	13.5566	13.6877	A0A6P5LIX1_PHACI	THO complex subunit 4	ALYREF	Phascolarctos cinereus (Koala)	243
268	A0A6P5IQ24	A vs P	-0.313276	0.244184	-1.28295	5	0.255758	0.540707	NA	0.130952	0.130952	13.0454	13.5559	13.3006	A0A6P5IQ24_PHACI	Proteasome activator complex subunit 1 (Proteasome activator 28 subunit alpha)	PSME1	Phascolarctos cinereus (Koala)	249
2070	A0A6P5LBB1	A vs P	-0.242842	0.216887	-1.11967	1	0.464096	0.697158	NA	0.583333	0	13.0554	13.5551	13.3052	A0A6P5LBB1_PHACI	Protein TFG isoform X1	TFG	Phascolarctos cinereus (Koala)	396
1856	A0A6P5KZT8	A vs P	-0.352116	0.144745	-2.43267	5	0.0591857	0.361632	NA	0.233333	0.233333	13.1401	13.5545	13.3473	A0A6P5KZT8_PHACI	Dynein light intermediate chain	DYNC1LI1	Phascolarctos cinereus (Koala)	519
1300	A0A6P5K881	A vs P	-2.449	0.00826129	-296.443	1	0.00214752	0.200434	NA	0.708333	0.208333	11.1036	13.5527	12.3282	A0A6P5K881_PHACI	Transferrin receptor protein 1	TFRC	Phascolarctos cinereus (Koala)	770
1109	A0A6P5JZS4	A vs P	-0.130549	0.112706	-1.15832	3	0.330569	0.603825	NA	0.583333	0.25	13.3925	13.5506	13.4715	A0A6P5JZS4_PHACI	LOW QUALITY PROTEIN: ran GTPase-activating protein 1	RANGAP1	Phascolarctos cinereus (Koala)	584
1159	A0A6P5K1Y8	A vs P	0.324621	0.222527	1.45879	5	0.204432	0.496155	NA	0.0885417	0.0885417	14.1306	13.5497	13.8402	A0A6P5K1Y8_PHACI	Adenylate kinase 2, mitochondrial (AK 2) (EC 2.7.4.3) (ATP-AMP transphosphorylase 2) (ATP:AMP phosphotransferase) (Adenylate monophosphate kinase)	AK2	Phascolarctos cinereus (Koala)	255
1761	A0A6P5KW02	A vs P	0.610617	0.147405	4.14244	5	0.00897573	0.232646	NA	0.229167	0.229167	14.3805	13.5456	13.963	A0A6P5KW02_PHACI	Anoctamin	ANO10	Phascolarctos cinereus (Koala)	660
475	A0A6P5IZU2	A vs P	0.154023	0.136666	1.127	5	0.310905	0.589763	NA	0.194444	0.194444	13.7242	13.543	13.6336	A0A6P5IZU2_PHACI	Paraspeckle component 1	PSPC1	Phascolarctos cinereus (Koala)	629
1389	A0A6P5KCW7	A vs P	0.118849	0.135174	0.879227	5	0.41952	0.670749	NA	0.0166667	0.0166667	13.5282	13.5418	13.535	A0A6P5KCW7_PHACI	UMP-CMP kinase (EC 2.7.4.14) (Deoxycytidylate kinase) (CK) (dCMP kinase) (Nucleoside-diphosphate kinase) (EC 2.7.4.6) (Uridine monophosphate/cytidine monophosphate kinase) (UMP/CMP kinase) (UMP/CMPK)	CMPK1 CMPK	Phascolarctos cinereus (Koala)	248
1646	A0A6P5KPT6	A vs P	-1.61335	1.42951	-1.1286	0	NA	NA	NA	0.75	0	12.3158	13.5386	12.9272	A0A6P5KPT6_PHACI	Protein S100-A7	S100A7	Phascolarctos cinereus (Koala)	123
1517	A0A6P5KJ96	A vs P	0.728366	0.361022	2.01751	3	0.136985	0.439792	NA	0.444444	0.194444	13.5459	13.5317	13.5388	A0A6P5KJ96_PHACI	Carboxylic ester hydrolase (EC 3.1.1.-)	LOC110210438	Phascolarctos cinereus (Koala)	616
2502	A0A6P5LX46	A vs P	-0.0617543	0.169958	-0.363351	5	0.7312	0.860385	NA	0	0	13.4473	13.531	13.4891	A0A6P5LX46_PHACI	Ubiquitin-conjugating enzyme E2 D2 (EC 2.3.2.23) (EC 2.3.2.24) ((E3-independent) E2 ubiquitin-conjugating enzyme D2) (E2 ubiquitin-conjugating enzyme D2) (Ubiquitin carrier protein D2) (Ubiquitin-protein ligase D2)	UBE2D2	Phascolarctos cinereus (Koala)	147
624	A0A6P5J7M7	A vs P	0.39956	0.293128	1.36309	2	0.306028	0.586249	NA	0.25	0	13.7838	13.5288	13.6563	A0A6P5J7M7_PHACI	Signal peptidase complex subunit 1 (Microsomal signal peptidase 12 kDa subunit)	SPCS1	Phascolarctos cinereus (Koala)	102
2652	A0A6P5M4S6	A vs P	-0.0808347	0.110389	-0.732272	5	0.49687	0.712446	NA	0.125	0.125	13.4656	13.5288	13.4972	A0A6P5M4S6_PHACI	Small ribosomal subunit protein uS12 (40S ribosomal protein S23)	LOC110222708 LOC110222717	Phascolarctos cinereus (Koala)	143
1347	A0A6P5KAK0	A vs P	0.108648	0.0934089	1.16315	5	0.297258	0.577548	NA	0.116667	0.116667	13.5104	13.5199	13.5152	A0A6P5KAK0_PHACI	Protein DEK	DEK	Phascolarctos cinereus (Koala)	374
23	A0A6P5IAM6	A vs P	0.220269	0.203664	1.08153	4	0.340307	0.61242	NA	0.4375	0.354167	13.6993	13.5186	13.609	A0A6P5IAM6_PHACI	Apoptotic chromatin condensation inducer in the nucleus isoform X2	ACIN1	Phascolarctos cinereus (Koala)	1208
454	A0A6P5IYP0	A vs P	-0.79388	0.284171	-2.79367	5	0.0382784	0.329941	NA	0.356481	0.356481	12.8855	13.5178	13.2017	A0A6P5IYP0_PHACI	Inter-alpha-trypsin inhibitor heavy chain H1	ITIH1	Phascolarctos cinereus (Koala)	903
744	A0A6P5JDM9	A vs P	-0.455389	0.0926593	-4.91466	4	0.00795982	0.22354	NA	0.275	0.191667	13.151	13.5141	13.3326	A0A6P5JDM9_PHACI	Acid ceramidase (EC 3.5.1.23)	ASAH1	Phascolarctos cinereus (Koala)	399
2684	A0A6P5M8Q9	A vs P	1.13525	0.624313	1.8184	3	0.166587	0.463212	NA	0.25	0	14.5435	13.5122	14.0278	A0A6P5M8Q9_PHACI	Beta-2-microglobulin	B2M	Phascolarctos cinereus (Koala)	121
650	A0A6P5J8N7	A vs P	-0.47141	0.215696	-2.18553	5	0.0805492	0.389588	NA	0.303922	0.303922	13.3325	13.5121	13.4223	A0A6P5J8N7_PHACI	Myosin-14	MYH14	Phascolarctos cinereus (Koala)	2009
2639	A0A6P5M450	A vs P	0.452159	0.418864	1.07949	1	0.475678	0.7019	NA	0.333333	0	14.103	13.5097	13.8064	A0A6P5M450_PHACI	Sorbin and SH3 domain-containing protein 2 isoform X14	SORBS2	Phascolarctos cinereus (Koala)	1026
376	A0A6P5IUQ4	A vs P	-0.120865	0.164725	-0.73374	5	0.496049	0.712446	NA	0.133333	0.133333	13.2134	13.5083	13.3608	A0A6P5IUQ4_PHACI	Protein FAM3D isoform X2	FAM3D	Phascolarctos cinereus (Koala)	204
975	A0A6P5JRY4	A vs P	-0.521265	0.146252	-3.56415	0	NA	NA	NA	0.5	0	12.9855	13.5064	13.2459	A0A6P5JRY4_PHACI	Zona pellucida sperm-binding protein 3 receptor-like	LOC110204167	Phascolarctos cinereus (Koala)	308
789	A0A6P5JG21	A vs P	-0.142416	0.292623	-0.486689	5	0.647062	0.815772	NA	0.25	0.25	13.1578	13.5029	13.3303	A0A6P5JG21_PHACI	Plasma protease C1 inhibitor	SERPING1	Phascolarctos cinereus (Koala)	526
121	A0A6P5III2	A vs P	0.0586067	0.14152	0.414123	5	0.69595	0.841712	NA	0.0833333	0.0833333	13.6475	13.5024	13.575	A0A6P5III2_PHACI	5'-AMP-activated protein kinase subunit gamma-1	PRKAG1	Phascolarctos cinereus (Koala)	320
582	A0A6P5J5E7	A vs P	-0.899105	0.412243	-2.18101	5	0.0810102	0.390927	NA	0.27381	0.27381	12.5	13.502	13.001	A0A6P5J5E7_PHACI	Pyridoxal kinase (EC 2.7.1.35) (Pyridoxine kinase)	PDXK	Phascolarctos cinereus (Koala)	312
2225	A0A6P5LI96	A vs P	-0.40517	0.208469	-1.94355	5	0.109571	0.408292	NA	0.047619	0.047619	13.1509	13.4942	13.3225	A0A6P5LI96_PHACI	Proteasome subunit alpha type	PSMA5	Phascolarctos cinereus (Koala)	241
2017	A0A6P5L893	A vs P	0.395865	0.264653	1.49579	5	0.194955	0.490302	NA	0.189815	0.189815	13.9614	13.4932	13.7273	A0A6P5L893_PHACI	Ras GTPase-activating-like protein IQGAP2 isoform X2	IQGAP2	Phascolarctos cinereus (Koala)	1569
311	A0A6P5ISA3	A vs P	0.0673311	0.134867	0.49924	5	0.638797	0.80842	NA	0.0833333	0.0833333	13.6752	13.4879	13.5816	A0A6P5ISA3_PHACI	peptidylprolyl isomerase (EC 5.2.1.8)	FKBP2	Phascolarctos cinereus (Koala)	139
255	A0A6P5IPM0	A vs P	0.391768	0.254396	1.53999	4	0.198404	0.492679	NA	0.444444	0.361111	14.3271	13.4818	13.9045	A0A6P5IPM0_PHACI	RNA-binding protein 14 isoform X1	LOC110195567	Phascolarctos cinereus (Koala)	675
1155	A0A6P5K1V3	A vs P	0.505856	0.51078	0.99036	3	0.395007	0.652833	NA	0.166667	0	14.7325	13.4808	14.1066	A0A6P5K1V3_PHACI	ATPase inhibitor, mitochondrial (ATP synthase F1 subunit epsilon)	ATPIF1	Phascolarctos cinereus (Koala)	116
1189	A0A6P5K316	A vs P	0.212865	0.158592	1.34222	5	0.237246	0.520329	NA	0.3125	0.3125	13.7568	13.4804	13.6186	A0A6P5K316_PHACI	VIP36-like protein isoform X2	LMAN2L	Phascolarctos cinereus (Koala)	354
1966	A0A6P5L5V6	A vs P	0.359476	0.229662	1.56524	5	0.1783	0.476439	NA	0.125	0.125	14.1521	13.4736	13.8128	A0A6P5L5V6_PHACI	Activated RNA polymerase II transcriptional coactivator p15 (SUB1 homolog)	SUB1	Phascolarctos cinereus (Koala)	126
395	A0A6P5IVP1	A vs P	0.439676	0.183136	2.40081	5	0.0615589	0.367945	NA	0.166667	0.166667	13.8817	13.4715	13.6766	A0A6P5IVP1_PHACI	Transmembrane emp24 domain-containing protein 7	TMED7	Phascolarctos cinereus (Koala)	214
1821	A0A6P5KY95	A vs P	-0.13258	0.214941	-0.61682	5	0.564353	0.762861	NA	0.1875	0.1875	13.2685	13.4714	13.3699	A0A6P5KY95_PHACI	GDP-L-fucose synthase (EC 1.1.1.271) (GDP-4-keto-6-deoxy-D-mannose-3,5-epimerase-4-reductase)	TSTA3	Phascolarctos cinereus (Koala)	321
724	A0A6P5JBP8	A vs P	0.085745	0.24191	0.35445	2	0.756886	0.877245	NA	0.333333	0	13.4155	13.4713	13.4434	A0A6P5JBP8_PHACI	Malignant T-cell-amplified sequence	MCTS1	Phascolarctos cinereus (Koala)	181
1392	A0A6P5KD60	A vs P	0.0573193	0.14637	0.391605	5	0.711483	0.849827	NA	0.194444	0.194444	13.2718	13.4712	13.3715	A0A6P5KD60_PHACI	Enoyl-CoA hydratase domain-containing protein 2, mitochondrial	ECHDC2	Phascolarctos cinereus (Koala)	299
1153	A0A6P5K1U0	A vs P	-0.155183	0.14243	-1.08954	5	0.325621	0.600839	NA	0.111111	0.111111	13.2908	13.468	13.3794	A0A6P5K1U0_PHACI	Histone deacetylase (EC 3.5.1.98)	HDAC1	Phascolarctos cinereus (Koala)	482
2377	A0A6P5LR66	A vs P	0.13368	0.133608	1.00054	5	0.362981	0.633087	NA	0.160714	0.160714	13.554	13.4668	13.5104	A0A6P5LR66_PHACI	Dynactin subunit 1	DCTN1	Phascolarctos cinereus (Koala)	1285
890	A0A6P5JM05	A vs P	-0.22613	0.105555	-2.1423	0	NA	NA	NA	0.708333	0.0416667	13.7153	13.4649	13.5901	A0A6P5JM05_PHACI	non-specific serine/threonine protein kinase (EC 2.7.11.1)	DCLK1	Phascolarctos cinereus (Koala)	729
885	A0A6P5JLH3	A vs P	-0.0713582	0.00567608	-12.5718	1	0.0505325	0.351104	NA	0.416667	0	13.6403	13.4642	13.5522	A0A6P5JLH3_PHACI	Centrosomal protein of 170 kDa protein B isoform X3	CEP170B	Phascolarctos cinereus (Koala)	1604
2253	A0A6P5LJA1	A vs P	0.43095	0.267725	1.60968	5	0.168383	0.463845	NA	0.166667	0.166667	13.6852	13.4632	13.5742	A0A6P5LJA1_PHACI	X-ray repair cross-complementing protein 5 (EC 3.6.4.-)	XRCC5	Phascolarctos cinereus (Koala)	730
1170	A0A6P5K292	A vs P	-0.0348211	0.0631676	-0.551249	5	0.60519	0.789989	NA	0.1875	0.1875	13.506	13.4591	13.4826	A0A6P5K292_PHACI	Sorting nexin-1	SNX1	Phascolarctos cinereus (Koala)	630
1579	A0A6P5KLW9	A vs P	0.728572	0.328634	2.21697	4	0.0909183	0.39531	NA	0.354167	0.270833	14.2104	13.4583	13.8344	A0A6P5KLW9_PHACI	SAP domain-containing ribonucleoprotein isoform X2	SARNP	Phascolarctos cinereus (Koala)	207
219	A0A6P5IMY1	A vs P	-0.340163	0.221455	-1.53603	4	0.199334	0.492679	NA	0.25	0.166667	13.0434	13.4551	13.2493	A0A6P5IMY1_PHACI	Rho-related GTP-binding protein RhoG	RHOG	Phascolarctos cinereus (Koala)	191
1039	A0A6P5JVK5	A vs P	0.435514	0.158437	2.74881	5	0.0403674	0.334037	NA	0	0	14.0498	13.4551	13.7524	A0A6P5JVK5_PHACI	Endoplasmic reticulum resident protein 29	ERP29	Phascolarctos cinereus (Koala)	265
654	A0A6P5J8R3	A vs P	-0.30669	0.105797	-2.89885	5	0.0338361	0.313907	NA	0.225	0.225	13.1836	13.455	13.3193	A0A6P5J8R3_PHACI	26S protease regulatory subunit 10B	PSMC6	Phascolarctos cinereus (Koala)	403
1649	A0A6P5KPZ3	A vs P	-0.616925	0.308695	-1.99849	5	0.102136	0.405178	NA	0.333333	0.333333	12.633	13.4531	13.0431	A0A6P5KPZ3_PHACI	Galectin	LGALS3	Phascolarctos cinereus (Koala)	283
2435	A0A6P5LU15	A vs P	-0.00261853	0.319131	-0.00820519	5	0.993771	0.996936	NA	0	0	13.9717	13.4517	13.7117	A0A6P5LU15_PHACI	Histone H2A	LOC110220185	Phascolarctos cinereus (Koala)	130
282	A0A6P5IQX3	A vs P	0.273687	0.148659	1.84103	5	0.124981	0.423043	NA	0.0833333	0.0833333	13.6722	13.4505	13.5614	A0A6P5IQX3_PHACI	Nucleosome assembly protein 1-like 1 isoform X1	NAP1L1	Phascolarctos cinereus (Koala)	392
1270	A0A6P5K6W0	A vs P	-0.260908	0.268648	-0.97119	3	0.403087	0.658589	NA	0.25	0	13.0288	13.4465	13.2377	A0A6P5K6W0_PHACI	Prion-like protein doppel	PRND	Phascolarctos cinereus (Koala)	207
2072	A0A6P5LBD2	A vs P	-0.234969	0.186529	-1.25969	0	NA	NA	NA	0.5	0	13.1686	13.4424	13.3055	A0A6P5LBD2_PHACI	diphosphoinositol-polyphosphate diphosphatase (EC 3.6.1.52)	NUDT3	Phascolarctos cinereus (Koala)	172
1613	A0A6P5KN92	A vs P	-0.103444	0.399657	-0.258832	2	0.819969	0.91496	NA	0.333333	0	13.8184	13.4423	13.6304	A0A6P5KN92_PHACI	Lipopolysaccharide-binding protein (LBP)	LOC110211440	Phascolarctos cinereus (Koala)	483
378	A0A6P5IUS4	A vs P	-0.0321119	0.162935	-0.197084	5	0.851523	0.929075	NA	0.0555556	0.0555556	13.5019	13.4423	13.4721	A0A6P5IUS4_PHACI	Eukaryotic translation initiation factor 3 subunit E (eIF3e) (Eukaryotic translation initiation factor 3 subunit 6) (eIF-3 p48)	EIF3E EIF3S6 INT6	Phascolarctos cinereus (Koala)	445
510	A0A6P5J1N8	A vs P	-0.201896	0.0952381	-2.1199	5	0.0875162	0.393758	NA	0.15625	0.15625	13.2156	13.4405	13.3281	A0A6P5J1N8_PHACI	Polyadenylate-binding protein (PABP)	PABPC1	Phascolarctos cinereus (Koala)	633
214	A0A6P5IML4	A vs P	NA	NA	NA	NA	NA	NA	NA	NA	NA	13.6639	13.4356	13.5498	A0A6P5IML4_PHACI	Essential for reactive oxygen species protein	CUNH17orf62	Phascolarctos cinereus (Koala)	190
982	A0A6P5JSK6	A vs P	0.133258	0.0984553	1.35349	0	NA	NA	NA	0.416667	0	13.3221	13.4333	13.3777	A0A6P5JSK6_PHACI	YTH domain-containing family protein	YTHDF1	Phascolarctos cinereus (Koala)	595
1042	A0A6P5JVM4	A vs P	-0.302673	0.384301	-0.787595	3	0.488427	0.709368	NA	0.25	0	13.2481	13.4308	13.3394	A0A6P5JVM4_PHACI	RNA helicase (EC 3.6.4.13)	DDX39A	Phascolarctos cinereus (Koala)	427
2305	A0A6P5LM91	A vs P	0.183475	0.0853973	2.14849	5	0.0844059	0.393758	NA	0.166667	0.166667	13.5346	13.4277	13.4812	A0A6P5LM91_PHACI	Basal cell adhesion molecule	BCAM	Phascolarctos cinereus (Koala)	634
256	A0A6P5IPM7	A vs P	-2.0234	0.527456	-3.83614	3	0.0312307	0.308397	NA	0.513889	0.347222	11.7612	13.4265	12.5939	A0A6P5IPM7_PHACI	Glutaminyl-peptide cyclotransferase (EC 2.3.2.5) (Glutaminyl cyclase) (Glutaminyl-tRNA cyclotransferase)	QPCT	Phascolarctos cinereus (Koala)	368
118	A0A6P5II88	A vs P	0.258765	0.244487	1.0584	5	0.338302	0.611126	NA	0.314103	0.314103	13.8112	13.4245	13.6178	A0A6P5II88_PHACI	Aminopeptidase (EC 3.4.11.-)	ANPEP	Phascolarctos cinereus (Koala)	967
878	A0A6P5JL58	A vs P	-0.00682487	0.210455	-0.0324291	5	0.975385	0.988695	NA	0.25	0.25	13.119	13.4228	13.2709	A0A6P5JL58_PHACI	Tetraspanin	CD151	Phascolarctos cinereus (Koala)	253
1801	A0A6P5KXF2	A vs P	0.244527	0.121586	2.01115	5	0.100499	0.403249	NA	0.107143	0.107143	13.7236	13.4223	13.573	A0A6P5KXF2_PHACI	Hsp90 co-chaperone Cdc37 (Hsp90 chaperone protein kinase-targeting subunit) [Cleaved into: Hsp90 co-chaperone Cdc37, N-terminally processed]	CDC37	Phascolarctos cinereus (Koala)	382
2491	A0A6P5LW32	A vs P	-0.0587981	0.12925	-0.454917	5	0.66824	0.828264	NA	0.183333	0.183333	13.4814	13.4214	13.4514	A0A6P5LW32_PHACI	Retinol dehydrogenase 11	RDH11	Phascolarctos cinereus (Koala)	317
2092	A0A6P5LC01	A vs P	0.167447	0.0776492	2.15646	5	0.0835602	0.393758	NA	0.217949	0.217949	13.6508	13.4172	13.534	A0A6P5LC01_PHACI	Vesicle-fusing ATPase (EC 3.6.4.6)	NSF	Phascolarctos cinereus (Koala)	797
1038	A0A6P5JVF8	A vs P	0.148176	0.08813	1.68134	5	0.153526	0.453998	NA	0.145833	0.145833	13.6571	13.4158	13.5364	A0A6P5JVF8_PHACI	Small nuclear ribonucleoprotein Sm D2 (Sm-D2) (snRNP core protein D2)	SNRPD2	Phascolarctos cinereus (Koala)	118
2498	A0A6P5LWU8	A vs P	0.279028	0.136657	2.04182	5	0.096645	0.399776	NA	0	0	13.8122	13.4134	13.6128	A0A6P5LWU8_PHACI	LOW QUALITY PROTEIN: echinoderm microtubule-associated protein-like 1	EML1	Phascolarctos cinereus (Koala)	833
763	A0A6P5JEV5	A vs P	-0.116269	0.171832	-0.676644	5	0.528664	0.738841	NA	0.333333	0.333333	13.2759	13.411	13.3435	A0A6P5JEV5_PHACI	Stomatin-like protein 2, mitochondrial	STOML2	Phascolarctos cinereus (Koala)	356
2665	A0A6P5M5U0	A vs P	-0.155926	0.103001	-1.51383	4	0.20463	0.496155	NA	0.0833333	0	13.1454	13.4065	13.2759	A0A6P5M5U0_PHACI	Protein kish	TMEM167A	Phascolarctos cinereus (Koala)	72
274	A0A6P5IQD1	A vs P	-0.032225	0.741961	-0.0434322	3	0.968086	0.986105	NA	0.166667	0	12.9906	13.4065	13.1985	A0A6P5IQD1_PHACI	Gamma-tubulin complex component 3	TUBGCP3	Phascolarctos cinereus (Koala)	906
1250	A0A6P5K682	A vs P	0.303945	0.181365	1.67588	5	0.154611	0.454003	NA	0.116667	0.116667	13.8629	13.4049	13.6339	A0A6P5K682_PHACI	Coatomer subunit delta	ARCN1	Phascolarctos cinereus (Koala)	511
1304	A0A6P5K8F5	A vs P	NA	NA	NA	NA	NA	NA	NA	NA	NA	14.032	13.4048	13.7184	A0A6P5K8F5_PHACI	Armadillo repeat-containing protein 8	ARMC8	Phascolarctos cinereus (Koala)	666
943	A0A6P5JQM1	A vs P	0.224253	0.0907348	2.47153	5	0.0564245	0.361254	NA	0.0555556	0.0555556	13.6104	13.4037	13.507	A0A6P5JQM1_PHACI	Small nuclear ribonucleoprotein Sm D3 (Sm-D3) (snRNP core protein D3)	SNRPD3	Phascolarctos cinereus (Koala)	126
1475	A0A6P5KH87	A vs P	0.454468	0.352281	1.29007	0	NA	NA	NA	0.583333	0	13.7205	13.4022	13.5614	A0A6P5KH87_PHACI	Shootin-1	SHTN1	Phascolarctos cinereus (Koala)	630
1416	A0A6P5KEI9	A vs P	0.108731	0.249018	0.436637	4	0.68491	0.836765	NA	0.111111	0.0277778	13.4093	13.4016	13.4055	A0A6P5KEI9_PHACI	Serine/threonine-protein phosphatase (EC 3.1.3.16)	PPP3CA	Phascolarctos cinereus (Koala)	521
2083	A0A6P5LBM0	A vs P	-0.301594	0.535932	-0.562748	5	0.597902	0.785032	NA	0.2	0.2	13.5379	13.4013	13.4696	A0A6P5LBM0_PHACI	Scinderin (Adseverin)	SCIN	Phascolarctos cinereus (Koala)	717
2263	A0A6P5LJR8	A vs P	-0.86224	0.418843	-2.05862	1	0.287874	0.570207	NA	0.416667	0	12.8747	13.4	13.1374	A0A6P5LJR8_PHACI	Kinesin-like protein KIF21B isoform X4	KIF21B	Phascolarctos cinereus (Koala)	1610
181	A0A6P5IL58	A vs P	0.327369	0.18246	1.79419	5	0.132746	0.436684	NA	0.185185	0.185185	13.8828	13.3992	13.641	A0A6P5IL58_PHACI	Reticulocalbin-1	RCN1	Phascolarctos cinereus (Koala)	327
962	A0A6P5JRL1	A vs P	-0.15034	0.159998	-0.939635	5	0.390545	0.650759	NA	0.319444	0.319444	13.3461	13.3982	13.3721	A0A6P5JRL1_PHACI	60S ribosomal protein L32	RPL32	Phascolarctos cinereus (Koala)	135
1972	A0A6P5L642	A vs P	-0.501171	0.333067	-1.50471	5	0.192733	0.48699	NA	0.263889	0.263889	12.9568	13.3975	13.1771	A0A6P5L642_PHACI	Ankyrin-3 isoform X3	ANK3	Phascolarctos cinereus (Koala)	4351
2638	A0A6P5M444	A vs P	0.288693	0.0927091	3.11396	5	0.026432	0.292911	NA	0.0833333	0.0833333	13.8079	13.3938	13.6009	A0A6P5M444_PHACI	Rho GTPase-activating protein 1 isoform X1	ARHGAP1	Phascolarctos cinereus (Koala)	439
2063	A0A6P5LB46	A vs P	-0.105814	0.174074	-0.607867	5	0.569825	0.766001	NA	0.09375	0.09375	13.2537	13.3929	13.3233	A0A6P5LB46_PHACI	Phosphoglycerate kinase (EC 2.7.2.3)	LOC110216465	Phascolarctos cinereus (Koala)	417
874	A0A6P5JL31	A vs P	#NAME?	NA	NA	NA	NA	0	oneConditionMissing	NA	NA	NA	13.3927	13.3927	A0A6P5JL31_PHACI	P53-induced death domain-containing protein 1 isoform X1	PIDD1	Phascolarctos cinereus (Koala)	924
2050	A0A6P5LAD6	A vs P	-0.753356	0.323183	-2.33105	2	0.145039	0.445114	NA	0.625	0.125	12.5119	13.3903	12.9511	A0A6P5LAD6_PHACI	Peptidase inhibitor 16 isoform X1	PI16	Phascolarctos cinereus (Koala)	384
1764	A0A6P5KW19	A vs P	-0.207999	0.403276	-0.515773	2	0.657369	0.822618	NA	0.333333	0	13.6186	13.3873	13.503	A0A6P5KW19_PHACI	Major facilitator superfamily domain-containing protein 10	MFSD10	Phascolarctos cinereus (Koala)	465
2380	A0A6P5LR99	A vs P	0.31461	0.141265	2.2271	5	0.0764434	0.381997	NA	0.233333	0.233333	13.7324	13.3851	13.5587	A0A6P5LR99_PHACI	Coatomer subunit beta (Beta-coat protein)	COPB1	Phascolarctos cinereus (Koala)	922
1651	A0A6P5KQ07	A vs P	0.277271	0.16736	1.65673	5	0.158475	0.454837	NA	0	0	13.5879	13.3838	13.4859	A0A6P5KQ07_PHACI	S-phase kinase-associated protein 1	SKP1	Phascolarctos cinereus (Koala)	163
2531	A0A6P5LYL7	A vs P	0.187495	0.163543	1.14646	5	0.303492	0.583246	NA	0.0925926	0.0925926	13.7159	13.3837	13.5498	A0A6P5LYL7_PHACI	Coronin	CORO1C	Phascolarctos cinereus (Koala)	475
1233	A0A6P5K545	A vs P	1.23044	0.218863	5.62197	5	0.00246527	0.200434	NA	0.112319	0.112319	14.8258	13.3829	14.1043	A0A6P5K545_PHACI	Hypoxia up-regulated protein 1	HYOU1	Phascolarctos cinereus (Koala)	1031
2348	A0A6P5LPS0	A vs P	-0.164886	0.351905	-0.468553	4	0.663784	0.826408	NA	0.375	0.291667	13.2461	13.3797	13.3129	A0A6P5LPS0_PHACI	Gephyrin isoform X1	GPHN	Phascolarctos cinereus (Koala)	833
974	A0A6P5JRX8	A vs P	0.285746	0.131759	2.1687	5	0.0822782	0.393107	NA	0.0555556	0.0555556	13.5711	13.3783	13.4747	A0A6P5JRX8_PHACI	Coatomer subunit gamma	COPG1	Phascolarctos cinereus (Koala)	874
1852	A0A6P5KZI5	A vs P	-0.154588	0.123268	-1.25408	5	0.26525	0.551098	NA	0.130952	0.130952	13.183	13.3777	13.2804	A0A6P5KZI5_PHACI	Inositol-1-monophosphatase (EC 3.1.3.25)	IMPA1	Phascolarctos cinereus (Koala)	305
2272	A0A6P5LK91	A vs P	0.951159	0.212154	4.48335	0	NA	NA	NA	0.416667	0	14.3456	13.3774	13.8615	A0A6P5LK91_PHACI	GRIP and coiled-coil domain-containing protein 1	GCC1	Phascolarctos cinereus (Koala)	772
2120	A0A6P5LD69	A vs P	-0.237316	0.175799	-1.34993	5	0.23493	0.519531	NA	0.166667	0.166667	13.2456	13.3772	13.3114	A0A6P5LD69_PHACI	serine--tRNA ligase (EC 6.1.1.11) (Seryl-tRNA synthetase) (Seryl-tRNA(Ser/Sec) synthetase)	SARS	Phascolarctos cinereus (Koala)	513
2645	A0A6P5M4B0	A vs P	0.149111	0.231548	0.643974	5	0.547964	0.750995	NA	0.0833333	0.0833333	13.5054	13.3759	13.4407	A0A6P5M4B0_PHACI	Translocon-associated protein subunit alpha (TRAP-alpha) (Signal sequence receptor subunit alpha)	SSR1	Phascolarctos cinereus (Koala)	285
2407	A0A6P5LSK3	A vs P	-0.0888448	0.321311	-0.276507	5	0.793224	0.900558	NA	0	0	13.2753	13.3755	13.3254	A0A6P5LSK3_PHACI	Claudin	CLDN4	Phascolarctos cinereus (Koala)	209
2265	A0A6P5LJW4	A vs P	0.126141	0.073171	1.72392	5	0.145326	0.445114	NA	0.208333	0.208333	13.5579	13.3755	13.4667	A0A6P5LJW4_PHACI	Heterogeneous nuclear ribonucleoproteins C1/C2 isoform X4	HNRNPC	Phascolarctos cinereus (Koala)	293
2010	A0A6P5L833	A vs P	0.208124	0.0884003	2.35433	5	0.0652082	0.371915	NA	0.0333333	0.0333333	13.412	13.3714	13.3917	A0A6P5L833_PHACI	Glutathione synthetase (GSH-S) (EC 6.3.2.3)	GSS	Phascolarctos cinereus (Koala)	481
74	A0A6P5IEY5	A vs P	-0.468292	0.207228	-2.25979	5	0.0733711	0.375856	NA	0.267857	0.267857	12.8212	13.3675	13.0943	A0A6P5IEY5_PHACI	Inter-alpha-trypsin inhibitor heavy chain H2	ITIH2	Phascolarctos cinereus (Koala)	954
1829	A0A6P5KYG7	A vs P	-0.165147	0.0551787	-2.99296	2	0.0958532	0.399776	NA	0.333333	0	13.2294	13.3621	13.2957	A0A6P5KYG7_PHACI	LOW QUALITY PROTEIN: transmembrane protein 131-like	TMEM131L	Phascolarctos cinereus (Koala)	1620
1641	A0A6P5KPN5	A vs P	#NAME?	NA	NA	NA	NA	0	oneConditionMissing	NA	NA	NA	13.3561	13.3561	A0A6P5KPN5_PHACI	LOW QUALITY PROTEIN: titin	TTN	Phascolarctos cinereus (Koala)	32922
1799	A0A6P5KXE7	A vs P	0.129638	0.295438	0.4388	1	0.736757	0.862475	NA	0.416667	0	13.6347	13.3555	13.4951	A0A6P5KXE7_PHACI	LOW QUALITY PROTEIN: ribonucleoprotein PTB-binding 1	RAVER1	Phascolarctos cinereus (Koala)	747
1027	A0A6P5JUR4	A vs P	-0.0858949	0.253911	-0.338288	5	0.748889	0.871171	NA	0.314815	0.314815	13.1733	13.3535	13.2634	A0A6P5JUR4_PHACI	LOW QUALITY PROTEIN: laminin subunit alpha-5	LAMA5	Phascolarctos cinereus (Koala)	3706
741	A0A6P5JD42	A vs P	0.0247985	0.189731	0.130703	5	0.901106	0.95673	NA	0.138889	0.138889	13.2284	13.3486	13.2885	A0A6P5JD42_PHACI	3-hydroxyacyl-CoA dehydrogenase type-2 isoform X2	HSD17B10	Phascolarctos cinereus (Koala)	251
371	A0A6P5IUF7	A vs P	0.0115191	0.254059	0.0453403	5	0.965591	0.984535	NA	0.0972222	0.0972222	13.1431	13.3478	13.2455	A0A6P5IUF7_PHACI	GDP-mannose 4,6-dehydratase (EC 4.2.1.47) (GDP-D-mannose dehydratase)	GMDS	Phascolarctos cinereus (Koala)	308
2584	A0A6P5M1I7	A vs P	-0.129048	0.162036	-0.796414	5	0.461914	0.696923	NA	0.0833333	0.0833333	13.1201	13.3471	13.2336	A0A6P5M1I7_PHACI	Coatomer subunit epsilon	COPE	Phascolarctos cinereus (Koala)	310
806	A0A6P5JHE7	A vs P	-0.196496	0.204418	-0.961242	5	0.380577	0.641432	NA	0.297619	0.297619	12.9813	13.3459	13.1636	A0A6P5JHE7_PHACI	LOW QUALITY PROTEIN: nidogen-2	NID2	Phascolarctos cinereus (Koala)	1365
1564	A0A6P5KLC0	A vs P	-0.324295	0.203348	-1.59478	0	NA	NA	NA	0.583333	0	13.7901	13.3419	13.566	A0A6P5KLC0_PHACI	COMM domain-containing protein 7 isoform X2	COMMD7	Phascolarctos cinereus (Koala)	199
839	A0A6P5JJ14	A vs P	-0.0371377	0.0819294	-0.453289	5	0.669334	0.829093	NA	0	0	13.219	13.3401	13.2796	A0A6P5JJ14_PHACI	RAS guanyl-releasing protein 4 isoform X2	RASGRP4	Phascolarctos cinereus (Koala)	560
679	A0A6P5J9L7	A vs P	-0.107654	0.0948869	-1.13455	5	0.308008	0.58891	NA	0.05	0.05	13.241	13.3392	13.2901	A0A6P5J9L7_PHACI	Vacuolar protein sorting-associated protein 26A isoform X1	VPS26A	Phascolarctos cinereus (Koala)	362
2416	A0A6P5LSW0	A vs P	0.331986	0.193173	1.71859	5	0.146327	0.44521	NA	0.0555556	0.0555556	13.7997	13.3386	13.5691	A0A6P5LSW0_PHACI	Sialic acid synthase	NANS	Phascolarctos cinereus (Koala)	359
243	A0A6P5IP28	A vs P	-0.0338332	0.197526	-0.171285	5	0.870716	0.939261	NA	0.541667	0.541667	13.1376	13.3377	13.2377	A0A6P5IP28_PHACI	Structural maintenance of chromosomes protein	SMC1A	Phascolarctos cinereus (Koala)	1233
1029	A0A6P5JUS0	A vs P	0.00666166	0.118535	0.0562	5	0.957359	0.981848	NA	0.183333	0.183333	13.4088	13.3375	13.3731	A0A6P5JUS0_PHACI	40S ribosomal protein S21	RPS21	Phascolarctos cinereus (Koala)	83
2700	A0A6P5MBI1	A vs P	-0.0438044	0.238681	-0.183527	5	0.861595	0.93588	NA	0.287037	0.287037	13.1544	13.3373	13.2459	A0A6P5MBI1_PHACI	protein disulfide-isomerase (EC 5.3.4.1)	TXNDC5	Phascolarctos cinereus (Koala)	424
737	A0A6P5JCU3	A vs P	-0.43761	0.469953	-0.931178	5	0.394503	0.652528	NA	0	0	12.8056	13.3354	13.0705	A0A6P5JCU3_PHACI	Protein MAL2	MAL2	Phascolarctos cinereus (Koala)	175
2518	A0A6P5LY21	A vs P	0.0216806	0.146106	0.148389	5	0.887835	0.948074	NA	0.25	0.25	13.509	13.3327	13.4209	A0A6P5LY21_PHACI	RNA-binding protein with serine-rich domain 1	RNPS1	Phascolarctos cinereus (Koala)	305
2476	A0A6P5LVK2	A vs P	0.114556	0.0801218	1.42977	5	0.212174	0.501389	NA	0.102564	0.102564	13.3926	13.3314	13.362	A0A6P5LVK2_PHACI	Platelet-activating factor acetylhydrolase IB subunit alpha (Lissencephaly-1 protein) (LIS-1) (PAF acetylhydrolase 45 kDa subunit) (PAF-AH 45 kDa subunit) (PAF-AH alpha) (PAFAH alpha)	PAFAH1B1 LIS1	Phascolarctos cinereus (Koala)	410
564	A0A6P5J413	A vs P	-0.315847	0.150182	-2.10309	5	0.0894019	0.39446	NA	0.130952	0.130952	12.9143	13.328	13.1212	A0A6P5J413_PHACI	EF-hand domain-containing protein D2	EFHD2	Phascolarctos cinereus (Koala)	249
1002	A0A6P5JTT4	A vs P	-0.254335	0.129523	-1.96362	5	0.106792	0.407612	NA	0.145833	0.145833	12.9051	13.324	13.1146	A0A6P5JTT4_PHACI	Transmembrane protein 43	TMEM43	Phascolarctos cinereus (Koala)	400
2667	A0A6P5M696	A vs P	-0.0413147	0.16204	-0.254966	5	0.808905	0.908005	NA	0.0416667	0.0416667	12.926	13.3238	13.1249	A0A6P5M696_PHACI	Very-long-chain 3-oxoacyl-CoA reductase (EC 1.1.1.330) (EC 1.1.1.62) (17-beta-hydroxysteroid dehydrogenase 12) (3-ketoacyl-CoA reductase) (Estradiol 17-beta-dehydrogenase 12)	HSD17B12	Phascolarctos cinereus (Koala)	312
852	A0A6P5JJY6	A vs P	-0.23741	0.175238	-1.35479	5	0.233482	0.518816	NA	0.208333	0.208333	13.0701	13.3229	13.1965	A0A6P5JJY6_PHACI	Dynamin-1-like protein (EC 3.6.5.5)	DNM1L	Phascolarctos cinereus (Koala)	748
1569	A0A6P5KLH7	A vs P	0.289637	0.170361	1.70014	5	0.14985	0.451049	NA	0.0625	0.0625	13.63	13.3205	13.4752	A0A6P5KLH7_PHACI	Dolichyl-diphosphooligosaccharide--protein glycosyltransferase subunit 2 (Ribophorin-2)	RPN2	Phascolarctos cinereus (Koala)	643
2113	A0A6P5LD07	A vs P	-0.236455	0.199438	-1.18561	4	0.301396	0.582474	NA	0.208333	0.125	12.7526	13.3193	13.036	A0A6P5LD07_PHACI	Glutathione peroxidase	GPX1	Phascolarctos cinereus (Koala)	194
2487	A0A6P5LVV5	A vs P	-0.107492	0.0962229	-1.11711	5	0.314732	0.589763	NA	0.28125	0.28125	13.0785	13.319	13.1987	A0A6P5LVV5_PHACI	Argininosuccinate lyase	ASL	Phascolarctos cinereus (Koala)	464
632	A0A6P5J812	A vs P	-0.609021	0.157168	-3.87497	5	0.0117013	0.245844	NA	0.357143	0.357143	12.7933	13.3183	13.0558	A0A6P5J812_PHACI	Protein kinase C delta type (EC 2.7.11.13) (nPKC-delta)	PRKCD	Phascolarctos cinereus (Koala)	677
2576	A0A6P5M168	A vs P	0.0813285	0.116199	0.699905	5	0.515204	0.72882	NA	0.166667	0.166667	13.4448	13.3173	13.3811	A0A6P5M168_PHACI	GTP:AMP phosphotransferase AK3, mitochondrial (EC 2.7.4.10) (Adenylate kinase 3) (AK 3) (Adenylate kinase 3 alpha-like 1)	AK3	Phascolarctos cinereus (Koala)	228
1006	A0A6P5JU03	A vs P	0.41653	0.267442	1.55746	0	NA	NA	NA	0.583333	0	13.8589	13.3165	13.5877	A0A6P5JU03_PHACI	SAFB-like transcription modulator isoform X1	SLTM	Phascolarctos cinereus (Koala)	1035
2373	A0A6P5LR19	A vs P	-0.125647	0.000529073	-237.486	0	NA	NA	NA	0.666667	0	13.1607	13.3154	13.2381	A0A6P5LR19_PHACI	Tumor susceptibility gene 101 protein isoform X1	TSG101	Phascolarctos cinereus (Koala)	392
1784	A0A6P5KWS3	A vs P	-0.671498	0.27093	-2.47849	5	0.0559445	0.361254	NA	0.240196	0.240196	12.9035	13.3144	13.109	A0A6P5KWS3_PHACI	Arginine--tRNA ligase, cytoplasmic (EC 6.1.1.19) (Arginyl-tRNA synthetase)	RARS	Phascolarctos cinereus (Koala)	662
1530	A0A6P5KJQ1	A vs P	-1.04532	1.21317	-0.86164	0	NA	NA	NA	0.75	0	11.7768	13.3112	12.544	A0A6P5KJQ1_PHACI	lysozyme (EC 3.2.1.17)	LYZ	Phascolarctos cinereus (Koala)	146
2544	A0A6P5LZ88	A vs P	-0.0456111	0.224095	-0.203534	5	0.846742	0.926434	NA	0.3	0.3	12.6459	13.3108	12.9784	A0A6P5LZ88_PHACI	Myristoylated alanine-rich C-kinase substrate	MARCKS	Phascolarctos cinereus (Koala)	363
1688	A0A6P5KS27	A vs P	0.511203	0.180527	2.83173	5	0.0366001	0.323386	NA	0.2	0.2	13.932	13.3088	13.6204	A0A6P5KS27_PHACI	Phosphoglucomutase-2	PGM2	Phascolarctos cinereus (Koala)	616
464	A0A6P5IZ55	A vs P	0.073769	0.17787	0.414735	4	0.699614	0.844023	NA	0.208333	0.125	13.3976	13.3071	13.3523	A0A6P5IZ55_PHACI	NEK6-subfamily protein kinase (EC 2.7.11.34)	NEK7	Phascolarctos cinereus (Koala)	302
317	A0A6P5ISF6	A vs P	-0.894727	0.428631	-2.0874	4	0.105139	0.40753	NA	0.388889	0.305556	12.6724	13.2977	12.985	A0A6P5ISF6_PHACI	Keratin, type II cytoskeletal 3	KRT3	Phascolarctos cinereus (Koala)	586
2356	A0A6P5LQ27	A vs P	0.581429	0.468035	1.24228	3	0.302394	0.582532	NA	0.611111	0.361111	14.0087	13.2962	13.6525	A0A6P5LQ27_PHACI	Tubulin alpha chain	LOC110219478	Phascolarctos cinereus (Koala)	452
2015	A0A6P5L872	A vs P	0.379303	0.267998	1.41532	0	NA	NA	NA	0.75	0	14.5709	13.2937	13.9323	A0A6P5L872_PHACI	Drebrin isoform X2	DBN1	Phascolarctos cinereus (Koala)	678
303	A0A6P5IRZ5	A vs P	0.106137	0.129174	0.82166	5	0.448662	0.690463	NA	0.194444	0.194444	13.4406	13.2921	13.3663	A0A6P5IRZ5_PHACI	Endoplasmic reticulum-Golgi intermediate compartment protein	ERGIC1	Phascolarctos cinereus (Koala)	290
73	A0A6P5IEY1	A vs P	0.408141	0.198783	2.05319	4	0.109293	0.408292	NA	0.416667	0.333333	13.6091	13.2919	13.4505	A0A6P5IEY1_PHACI	Propionyl-CoA carboxylase alpha chain, mitochondrial (EC 6.4.1.3) (Propanoyl-CoA:carbon dioxide ligase subunit alpha)	PCCA	Phascolarctos cinereus (Koala)	728
1606	A0A6P5KMX3	A vs P	-0.0178244	0.303239	-0.0587801	5	0.955404	0.981072	NA	0.0166667	0.0166667	13.4826	13.2905	13.3866	A0A6P5KMX3_PHACI	ADP-ribosylation factor 6	ARF6	Phascolarctos cinereus (Koala)	175
1612	A0A6P5KN56	A vs P	-0.118596	0.169938	-0.697878	5	0.516367	0.729554	NA	0.0833333	0.0833333	13.0675	13.2895	13.1785	A0A6P5KN56_PHACI	E2 ubiquitin-conjugating enzyme (EC 2.3.2.23)	UBE2K	Phascolarctos cinereus (Koala)	200
212	A0A6P5IMJ8	A vs P	-0.226436	0.168193	-1.34629	5	0.23602	0.519531	NA	0.166667	0.166667	12.778	13.2894	13.0337	A0A6P5IMJ8_PHACI	Proteasome subunit beta	PSMB6	Phascolarctos cinereus (Koala)	239
1575	A0A6P5KLV5	A vs P	0.183458	0.114283	1.60529	5	0.169338	0.463845	NA	0.152778	0.152778	13.599	13.2884	13.4437	A0A6P5KLV5_PHACI	Cytoplasmic dynein 1 intermediate chain 2 (Cytoplasmic dynein intermediate chain 2) (Dynein intermediate chain 2, cytosolic)	DYNC1I2	Phascolarctos cinereus (Koala)	610
1902	A0A6P5L2E4	A vs P	-0.363613	0.376794	-0.965018	3	0.405722	0.66012	NA	0.166667	0	12.7506	13.2873	13.019	A0A6P5L2E4_PHACI	Protein NipSnap homolog 1	NIPSNAP1	Phascolarctos cinereus (Koala)	394
2166	A0A6P5LF95	A vs P	0.416108	0.0149066	27.9143	0	NA	NA	NA	0.75	0	13.7016	13.2869	13.4942	A0A6P5LF95_PHACI	La-related protein 7 (La ribonucleoprotein domain family member 7)	LARP7	Phascolarctos cinereus (Koala)	594
1991	A0A6P5L7A6	A vs P	NA	NA	NA	NA	NA	NA	NA	NA	NA	12.4431	13.2848	12.8639	A0A6P5L7A6_PHACI	Glycoprotein endo-alpha-1,2-mannosidase (EC 3.2.1.130)	MANEA	Phascolarctos cinereus (Koala)	456
1509	A0A6P5KIZ2	A vs P	0.955576	0.395715	2.41481	0	NA	NA	NA	0.666667	0	14.184	13.2842	13.7341	A0A6P5KIZ2_PHACI	Proteasome subunit beta	PSMB10	Phascolarctos cinereus (Koala)	273
1639	A0A6P5KPM0	A vs P	0.0259197	0.148503	0.174541	5	0.868288	0.93887	NA	0.09375	0.09375	13.2197	13.2839	13.2518	A0A6P5KPM0_PHACI	Ubiquitin carboxyl-terminal hydrolase (EC 3.4.19.12)	UCHL1	Phascolarctos cinereus (Koala)	223
1945	A0A6P5L4U8	A vs P	-1.34061	0.358871	-3.73563	2	0.0647745	0.371374	NA	0.5625	0.229167	13.127	13.2809	13.2039	A0A6P5L4U8_PHACI	Matrilysin	MMP7	Phascolarctos cinereus (Koala)	291
699	A0A6P5JAQ8	A vs P	0.0509934	0.171919	0.296614	5	0.778688	0.889663	NA	0.0833333	0.0833333	13.2398	13.2803	13.2601	A0A6P5JAQ8_PHACI	Vesicle-associated membrane protein 3 (Synaptobrevin-3)	VAMP3	Phascolarctos cinereus (Koala)	104
1820	A0A6P5KY86	A vs P	0.436896	0.359482	1.21535	5	0.278484	0.560423	NA	0	0	13.6234	13.278	13.4507	A0A6P5KY86_PHACI	Glutathione S-transferase (EC 2.5.1.18)	LOC110213516	Phascolarctos cinereus (Koala)	220
1157	A0A6P5K1W5	A vs P	0.01765	0.166549	0.105974	5	0.919723	0.964138	NA	0.208333	0.208333	13.1389	13.2729	13.2059	A0A6P5K1W5_PHACI	LOW QUALITY PROTEIN: KH domain-containing, RNA-binding, signal transduction-associated protein 1	KHDRBS1	Phascolarctos cinereus (Koala)	450
137	A0A6P5IJ89	A vs P	0.131766	0.311134	0.423504	5	0.689528	0.838758	NA	0.233333	0.233333	13.2292	13.2713	13.2502	A0A6P5IJ89_PHACI	Kynurenine--oxoglutarate transaminase 1	KYAT1	Phascolarctos cinereus (Koala)	475
146	A0A6P5IJW3	A vs P	-0.138285	0.384109	-0.360016	5	0.733543	0.860385	NA	0.166667	0.166667	13.1597	13.2707	13.2152	A0A6P5IJW3_PHACI	Vitronectin	VTN	Phascolarctos cinereus (Koala)	479
35	A0A6P5IBN5	A vs P	-0.607119	0.347915	-1.74502	0	NA	NA	NA	0.666667	0	12.6489	13.2696	12.9593	A0A6P5IBN5_PHACI	Dedicator of cytokinesis protein 9 isoform X1	DOCK9	Phascolarctos cinereus (Koala)	2193
1706	A0A6P5KTG1	A vs P	0.709207	0.129837	5.46229	5	0.00279825	0.200434	NA	0.144928	0.144928	13.9298	13.2692	13.5995	A0A6P5KTG1_PHACI	Protein phosphatase 1 regulatory subunit	PPP1R12A	Phascolarctos cinereus (Koala)	1035
2198	A0A6P5LGX4	A vs P	-0.220427	0.153798	-1.43322	5	0.211238	0.500158	NA	0.194444	0.194444	12.9962	13.2684	13.1323	A0A6P5LGX4_PHACI	Eukaryotic translation initiation factor 3 subunit F (eIF3f) (Eukaryotic translation initiation factor 3 subunit 5) (eIF-3-epsilon) (eIF3 p47)	EIF3F EIF3S5	Phascolarctos cinereus (Koala)	343
1757	A0A6P5KVS0	A vs P	-0.148462	0.158476	-0.936816	5	0.39186	0.650759	NA	0.197917	0.197917	12.9725	13.2619	13.1172	A0A6P5KVS0_PHACI	Alpha-2-macroglobulin	A2M	Phascolarctos cinereus (Koala)	1479
1402	A0A6P5KDT6	A vs P	-0.559028	0.156162	-3.57979	5	0.0158784	0.267114	NA	0	0	12.8176	13.2612	13.0394	A0A6P5KDT6_PHACI	Syntaxin-7	STX7	Phascolarctos cinereus (Koala)	268
91	A0A6P5IG29	A vs P	-0.145903	0.0602162	-2.42298	5	0.0598967	0.36422	NA	0.211538	0.211538	13.1588	13.2571	13.2079	A0A6P5IG29_PHACI	isoleucine--tRNA ligase (EC 6.1.1.5) (Isoleucyl-tRNA synthetase)	IARS	Phascolarctos cinereus (Koala)	1284
745	A0A6P5JDQ8	A vs P	-0.20145	0.227523	-0.885406	5	0.416481	0.668145	NA	0	0	13.0382	13.2516	13.1449	A0A6P5JDQ8_PHACI	Tripeptidyl-peptidase 1 isoform X1	TPP1	Phascolarctos cinereus (Koala)	569
560	A0A6P5J3W4	A vs P	-0.392925	0.143834	-2.7318	5	0.041192	0.334268	NA	0.229167	0.229167	12.641	13.2487	12.9448	A0A6P5J3W4_PHACI	Collagen alpha-1(XVIII) chain isoform X4	COL18A1	Phascolarctos cinereus (Koala)	1466
1704	A0A6P5KTD2	A vs P	-0.507747	0.175618	-2.89121	5	0.0341387	0.313907	NA	0.21875	0.21875	12.7481	13.2485	12.9983	A0A6P5KTD2_PHACI	Glycerol-3-phosphate dehydrogenase [NAD(+)] (EC 1.1.1.8)	GPD1L	Phascolarctos cinereus (Koala)	351
168	A0A6P5IKP5	A vs P	0.186574	0.195488	0.954402	5	0.38371	0.643885	NA	0.225	0.225	13.7271	13.2471	13.4871	A0A6P5IKP5_PHACI	LIM domain and actin-binding protein 1	LIMA1	Phascolarctos cinereus (Koala)	766
342	A0A6P5ITK6	A vs P	-0.348626	0.103096	-3.38156	5	0.0196407	0.273016	NA	0.0625	0.0625	12.8506	13.246	13.0483	A0A6P5ITK6_PHACI	Apoptosis-inducing factor 1, mitochondrial	AIFM1	Phascolarctos cinereus (Koala)	613
129	A0A6P5IIT0	A vs P	-1.41287	0.636716	-2.21899	5	0.077226	0.381997	NA	0.573529	0.573529	12.6273	13.2454	12.9364	A0A6P5IIT0_PHACI	Keratin, type II cytoskeletal 5 (Cytokeratin-5) (Keratin-5) (Type-II keratin Kb5)	LOC110194102	Phascolarctos cinereus (Koala)	604
1112	A0A6P5JZX4	A vs P	-0.0237301	0.0995675	-0.238331	5	0.821084	0.915724	NA	0.175	0.175	13.1653	13.2433	13.2043	A0A6P5JZX4_PHACI	Protein kinase C and casein kinase substrate in neurons protein 2 isoform X3	PACSIN2	Phascolarctos cinereus (Koala)	447
365	A0A6P5IUC9	A vs P	-1.64199	0.638962	-2.56977	1	0.236256	0.519531	NA	0.666667	0.0833333	10.9592	13.2372	12.0982	A0A6P5IUC9_PHACI	Insulin receptor substrate 2 isoform X1	IRS2	Phascolarctos cinereus (Koala)	1451
2424	A0A6P5LTB0	A vs P	-0.656966	0.193981	-3.38675	1	0.18278	0.47784	NA	0.5	0	12.6351	13.2372	12.9361	A0A6P5LTB0_PHACI	Calcium uniporter protein	MCU	Phascolarctos cinereus (Koala)	386
2218	A0A6P5LI12	A vs P	-0.021941	0.128413	-0.170863	5	0.87103	0.939261	NA	0.15	0.15	13.2868	13.2314	13.2591	A0A6P5LI12_PHACI	Aspartyl/asparaginyl beta-hydroxylase isoform X2	ASPH	Phascolarctos cinereus (Koala)	787
1138	A0A6P5K149	A vs P	0.315645	0.164217	1.92212	5	0.112621	0.409883	NA	0	0	13.5143	13.2297	13.372	A0A6P5K149_PHACI	SH3 domain-binding glutamic acid-rich-like protein	SH3BGRL3	Phascolarctos cinereus (Koala)	93
2431	A0A6P5LTI6	A vs P	-0.0615854	0.284491	-0.216476	4	0.839209	0.925619	NA	0.333333	0.25	13.2174	13.229	13.2232	A0A6P5LTI6_PHACI	LOW QUALITY PROTEIN: isochorismatase domain-containing protein 2	ISOC2	Phascolarctos cinereus (Koala)	290
2433	A0A6P5LTW8	A vs P	0.265833	0.193551	1.37345	5	0.227997	0.515993	NA	0	0	13.2909	13.2275	13.2592	A0A6P5LTW8_PHACI	LOW QUALITY PROTEIN: transcriptional activator protein Pur-alpha	PURA	Phascolarctos cinereus (Koala)	315
2137	A0A6P5LDY9	A vs P	-0.0775477	0.113569	-0.682826	5	0.525063	0.735589	NA	0.191667	0.191667	13.0374	13.2272	13.1323	A0A6P5LDY9_PHACI	Adenosylhomocysteinase (EC 3.13.2.1)	AHCYL1	Phascolarctos cinereus (Koala)	533
300	A0A6P5IRW9	A vs P	0.0321148	0.325939	0.0985299	5	0.92534	0.966925	NA	0.291667	0.291667	13.5542	13.226	13.3901	A0A6P5IRW9_PHACI	Barrier-to-autointegration factor	BANF1	Phascolarctos cinereus (Koala)	89
1774	A0A6P5KWF8	A vs P	0.0311539	0.197588	0.15767	5	0.880886	0.943163	NA	0.185897	0.185897	13.2516	13.225	13.2383	A0A6P5KWF8_PHACI	Uncharacterized protein LOC110213619 isoform X2	LOC110213619	Phascolarctos cinereus (Koala)	661
194	A0A6P5ILW9	A vs P	0.392396	0.130467	3.00761	5	0.0298372	0.304854	NA	0.166667	0.166667	13.5096	13.2245	13.3671	A0A6P5ILW9_PHACI	Mitochondrial fission 1 protein	FIS1	Phascolarctos cinereus (Koala)	152
2069	A0A6P5LBB0	A vs P	-0.531272	0.212198	-2.50366	5	0.0542468	0.359375	NA	0.325	0.325	12.4386	13.2237	12.8312	A0A6P5LBB0_PHACI	Dihydropyrimidine dehydrogenase [NADP(+)] (DHPDHase) (DPD) (EC 1.3.1.2) (Dihydrothymine dehydrogenase) (Dihydrouracil dehydrogenase)	DPYD	Phascolarctos cinereus (Koala)	1025
1327	A0A6P5K9F7	A vs P	-0.22593	0.100485	-2.2484	5	0.074426	0.378896	NA	0.25	0.25	12.9115	13.2223	13.0669	A0A6P5K9F7_PHACI	Sorting nexin	SNX5	Phascolarctos cinereus (Koala)	403
2035	A0A6P5L9A8	A vs P	-0.439943	0.161492	-2.72424	5	0.0415643	0.334268	NA	0.147436	0.147436	12.8677	13.2222	13.045	A0A6P5L9A8_PHACI	26S proteasome non-ATPase regulatory subunit 3	PSMD3	Phascolarctos cinereus (Koala)	602
1228	A0A6P5K4U2	A vs P	NA	NA	NA	NA	NA	NA	NA	NA	NA	12.6957	13.2211	12.9584	A0A6P5K4U2_PHACI	N-acetylneuraminate lyase (EC 4.1.3.3) (N-acetylneuraminate pyruvate-lyase) (N-acetylneuraminic acid aldolase) (Sialate lyase) (Sialate-pyruvate lyase) (Sialic acid aldolase) (Sialic acid lyase)	NPL	Phascolarctos cinereus (Koala)	324
1577	A0A6P5KLW1	A vs P	-0.28893	0.23525	-1.22818	4	0.286704	0.569622	NA	0.416667	0.333333	12.6914	13.2186	12.955	A0A6P5KLW1_PHACI	Alpha-crystallin B chain (Alpha(B)-crystallin)	CRYAB	Phascolarctos cinereus (Koala)	174
328	A0A6P5IT16	A vs P	0.60507	0.357843	1.69088	5	0.151649	0.453269	NA	0.12037	0.12037	14.1807	13.2185	13.6996	A0A6P5IT16_PHACI	Medium-chain specific acyl-CoA dehydrogenase, mitochondrial (EC 1.3.8.7)	ACADM	Phascolarctos cinereus (Koala)	418
1867	A0A6P5L0H9	A vs P	0.233555	0.347748	0.671622	5	0.531601	0.742084	NA	0.239583	0.239583	13.3931	13.2168	13.3049	A0A6P5L0H9_PHACI	Endoplasmic reticulum resident protein 44	ERP44	Phascolarctos cinereus (Koala)	406
1828	A0A6P5KYE3	A vs P	0.230448	0.196904	1.17036	4	0.306828	0.587315	NA	0.333333	0.25	13.8393	13.2151	13.5272	A0A6P5KYE3_PHACI	glutathione transferase (EC 2.5.1.18)	LOC110213569	Phascolarctos cinereus (Koala)	231
1230	A0A6P5K505	A vs P	0.582992	0.708522	0.822828	2	0.497101	0.712446	NA	0.416667	0	12.7744	13.2136	12.994	A0A6P5K505_PHACI	Myelin protein zero-like protein 3	MPZL3	Phascolarctos cinereus (Koala)	235
2390	A0A6P5LRR0	A vs P	0.454032	0.141659	3.2051	5	0.0238588	0.284641	NA	0.0595238	0.0595238	13.7501	13.2121	13.4811	A0A6P5LRR0_PHACI	Vesicle-trafficking protein SEC22b (SEC22 vesicle-trafficking protein homolog B)	LOC110219733	Phascolarctos cinereus (Koala)	215
2681	A0A6P5M869	A vs P	0.454354	0.137096	3.31412	5	0.0211444	0.27374	NA	0.178571	0.178571	13.6557	13.2115	13.4336	A0A6P5M869_PHACI	Glutathione S-transferase LANCL1 (EC 2.5.1.18) (LanC-like protein 1)	LANCL1	Phascolarctos cinereus (Koala)	433
1411	A0A6P5KE88	A vs P	-0.162639	0.0888309	-1.83089	5	0.126623	0.426445	NA	0.2	0.2	12.9674	13.2089	13.0882	A0A6P5KE88_PHACI	Eukaryotic translation initiation factor 3 subunit A (eIF3a) (Eukaryotic translation initiation factor 3 subunit 10) (eIF-3-theta)	EIF3A EIF3S10	Phascolarctos cinereus (Koala)	1377
1496	A0A6P5KIA7	A vs P	-0.183163	0.144839	-1.2646	4	0.274679	0.559807	NA	0.388889	0.305556	12.8803	13.2088	13.0446	A0A6P5KIA7_PHACI	Heat shock 70 kDa protein 4L	HSPA4L	Phascolarctos cinereus (Koala)	840
1508	A0A6P5KIY5	A vs P	0.290816	0.268292	1.08395	5	0.327865	0.602211	NA	0	0	13.5448	13.2086	13.3767	A0A6P5KIY5_PHACI	Tetraspanin	CD63	Phascolarctos cinereus (Koala)	271
648	A0A6P5J8M2	A vs P	-0.889403	0.674344	-1.31892	0	NA	NA	NA	0.75	0	12.955	13.2077	13.0814	A0A6P5J8M2_PHACI	Zinc finger protein OZF-like	LOC110197776	Phascolarctos cinereus (Koala)	493
1624	A0A6P5KNL5	A vs P	0.114632	0.192487	0.595531	5	0.577419	0.771173	NA	0.1	0.1	13.3151	13.2062	13.2606	A0A6P5KNL5_PHACI	Ras-related protein Rab-25	RAB25	Phascolarctos cinereus (Koala)	213
195	A0A6P5ILX3	A vs P	-0.312635	0.16124	-1.93894	5	0.11022	0.408952	NA	0.0277778	0.0277778	12.5908	13.2053	12.898	A0A6P5ILX3_PHACI	Signal peptidase complex catalytic subunit SEC11 (EC 3.4.21.89)	SEC11A	Phascolarctos cinereus (Koala)	179
1105	A0A6P5JZN9	A vs P	-0.393482	0.222835	-1.7658	5	0.13769	0.439792	NA	0.222222	0.222222	12.5451	13.2048	12.8749	A0A6P5JZN9_PHACI	SUN domain-containing protein 2	SUN2	Phascolarctos cinereus (Koala)	733
1944	A0A6P5L4N2	A vs P	-0.145848	0.102063	-1.42899	5	0.212384	0.501393	NA	0.208333	0.208333	13.1119	13.2032	13.1575	A0A6P5L4N2_PHACI	AP-1 complex subunit mu-2 isoform X2	AP1M2	Phascolarctos cinereus (Koala)	423
2384	A0A6P5LRE8	A vs P	-0.118317	0.174117	-0.679529	3	0.545538	0.750231	NA	0.166667	0	13.0927	13.2028	13.1478	A0A6P5LRE8_PHACI	Protein SAAL1	SAAL1	Phascolarctos cinereus (Koala)	478
959	A0A6P5JRH0	A vs P	-0.0521184	0.256527	-0.203169	5	0.847012	0.926434	NA	0.208333	0.208333	13.2259	13.2026	13.2143	A0A6P5JRH0_PHACI	coproporphyrinogen oxidase (EC 1.3.3.3)	CPOX	Phascolarctos cinereus (Koala)	446
166	A0A6P5IKP2	A vs P	-0.278834	0.144282	-1.93257	5	0.111123	0.409883	NA	0.154762	0.154762	12.8984	13.1982	13.0483	A0A6P5IKP2_PHACI	phosphoenolpyruvate carboxykinase (GTP) (EC 4.1.1.32)	PCK2	Phascolarctos cinereus (Koala)	640
262	A0A6P5IPW7	A vs P	0.385227	0.469048	0.821295	0	NA	NA	NA	0.666667	0	13.5828	13.1976	13.3902	A0A6P5IPW7_PHACI	Serine/threonine-protein kinase PAK 5-like	LOC110195669	Phascolarctos cinereus (Koala)	304
190	A0A6P5ILI2	A vs P	0.0296845	0.133754	0.221934	1	0.860966	0.93588	NA	0.5	0.0833333	13.2064	13.1958	13.2011	A0A6P5ILI2_PHACI	Protein FAM3C	FAM3C	Phascolarctos cinereus (Koala)	225
314	A0A6P5ISC3	A vs P	-0.307127	0.291979	-1.05188	3	0.370102	0.636575	NA	0.166667	0	12.6816	13.1951	12.9383	A0A6P5ISC3_PHACI	TERF1-interacting nuclear factor 2 isoform X5	TINF2	Phascolarctos cinereus (Koala)	465
1479	A0A6P5KHI4	A vs P	0.384428	0.200463	1.9177	5	0.113262	0.409883	NA	0.25	0.25	13.5078	13.1951	13.3514	A0A6P5KHI4_PHACI	Heterogeneous nuclear ribonucleoprotein D-like isoform X2	HNRNPDL	Phascolarctos cinereus (Koala)	360
2542	A0A6P5LZ62	A vs P	-0.0266094	0.173322	-0.153526	5	0.883988	0.945839	NA	0.200758	0.200758	13.1003	13.1928	13.1465	A0A6P5LZ62_PHACI	Laminin subunit alpha-4 isoform X1	LAMA4	Phascolarctos cinereus (Koala)	1824
1692	A0A6P5KS59	A vs P	0.141056	0.14748	0.956442	3	0.409408	0.662864	NA	0.458333	0.291667	13.2591	13.1923	13.2257	A0A6P5KS59_PHACI	LOW QUALITY PROTEIN: N-acetylserotonin O-methyltransferase-like protein	ASMTL	Phascolarctos cinereus (Koala)	629
2647	A0A6P5M4F8	A vs P	0.128838	0.154928	0.8316	5	0.443523	0.686629	NA	0	0	13.3541	13.1889	13.2715	A0A6P5M4F8_PHACI	ATP synthase F1 subunit delta	ATP5D	Phascolarctos cinereus (Koala)	172
1745	A0A6P5KVF2	A vs P	-0.419244	0.496779	-0.843925	5	0.437214	0.682313	NA	0	0	12.5352	13.1889	12.862	A0A6P5KVF2_PHACI	Protein S100 (S100 calcium-binding protein)	S100A6	Phascolarctos cinereus (Koala)	92
2519	A0A6P5LY22	A vs P	0.382065	0.267797	1.4267	5	0.21301	0.501886	NA	0.175	0.175	13.3508	13.1874	13.2691	A0A6P5LY22_PHACI	Nucleobindin-2	NUCB2	Phascolarctos cinereus (Koala)	462
1514	A0A6P5KJ61	A vs P	0.109605	0.0997826	1.09843	5	0.322072	0.59566	NA	0.269231	0.269231	13.1926	13.1865	13.1896	A0A6P5KJ61_PHACI	Vigilin	HDLBP	Phascolarctos cinereus (Koala)	1268
2174	A0A6P5LFN3	A vs P	-0.0212387	0.192044	-0.110593	5	0.916241	0.963247	NA	0.244792	0.244792	13.3407	13.1841	13.2624	A0A6P5LFN3_PHACI	Leucine-rich PPR motif-containing protein, mitochondrial isoform X2	LRPPRC	Phascolarctos cinereus (Koala)	1404
1957	A0A6P5L5H3	A vs P	-0.057547	0.330119	-0.174322	3	0.872713	0.939261	NA	0.25	0	13.2251	13.181	13.203	A0A6P5L5H3_PHACI	Phosphoinositide phospholipase C (EC 3.1.4.11)	PLCD3	Phascolarctos cinereus (Koala)	819
1086	A0A6P5JYU3	A vs P	-0.199035	0.160799	-1.23779	5	0.270746	0.556276	NA	0.194444	0.194444	13.1426	13.1789	13.1607	A0A6P5JYU3_PHACI	ADP-ribosylation factor-like protein 1	ARL1	Phascolarctos cinereus (Koala)	181
1616	A0A6P5KNB5	A vs P	0.132415	0.118718	1.11537	5	0.31541	0.589763	NA	0.25	0.25	13.4498	13.1785	13.3141	A0A6P5KNB5_PHACI	Nestin isoform X1	NES	Phascolarctos cinereus (Koala)	1793
1802	A0A6P5KXF7	A vs P	0.276281	0.221834	1.24544	5	0.268151	0.553305	NA	0.25	0.25	13.486	13.1781	13.3321	A0A6P5KXF7_PHACI	Tetraspanin	CD9	Phascolarctos cinereus (Koala)	226
2378	A0A6P5LR72	A vs P	-0.28146	0.173169	-1.62535	5	0.165017	0.46151	NA	0.309524	0.309524	12.672	13.1773	12.9246	A0A6P5LR72_PHACI	Nucleolar protein 56 (Nucleolar protein 5A)	NOP56	Phascolarctos cinereus (Koala)	541
1568	A0A6P5KLH6	A vs P	-0.83966	0.264619	-3.17309	5	0.024729	0.290698	NA	0.0555556	0.0555556	12.1902	13.1753	12.6827	A0A6P5KLH6_PHACI	N-acetylglucosamine-6-sulfatase (EC 3.1.6.14) (Glucosamine-6-sulfatase)	GNS	Phascolarctos cinereus (Koala)	556
170	A0A6P5IKQ3	A vs P	0.280947	0.00132467	212.088	0	NA	NA	NA	0.416667	0	12.945	13.1743	13.0597	A0A6P5IKQ3_PHACI	Leucine zipper putative tumor suppressor 2 (Protein LAPSER1)	LZTS2 LAPSER1	Phascolarctos cinereus (Koala)	688
1121	A0A6P5K0C1	A vs P	-1.06822	0.275911	-3.87163	5	0.0117409	0.245844	NA	0.28125	0.28125	11.9703	13.174	12.5721	A0A6P5K0C1_PHACI	Alpha-galactosidase (EC 3.2.1.-)	NAGA	Phascolarctos cinereus (Koala)	418
1840	A0A6P5KZ16	A vs P	0.180988	0.49462	0.365913	5	0.729402	0.859938	NA	0.222222	0.222222	13.5909	13.1735	13.3822	A0A6P5KZ16_PHACI	Ly-6/neurotoxin-like protein 1	LOC110214211	Phascolarctos cinereus (Koala)	117
264	A0A6P5IPX2	A vs P	-0.252399	0.309136	-0.816467	4	0.460066	0.695442	NA	0.0833333	0	13.1867	13.1704	13.1785	A0A6P5IPX2_PHACI	LOW QUALITY PROTEIN: fer-1-like protein 6	FER1L6	Phascolarctos cinereus (Koala)	1849
1384	A0A6P5KCJ7	A vs P	-0.22307	0.0766885	-2.90878	5	0.0334473	0.313907	NA	0.222222	0.222222	12.9858	13.1701	13.078	A0A6P5KCJ7_PHACI	ERI1 exoribonuclease 3 isoform X1	ERI3	Phascolarctos cinereus (Koala)	206
1645	A0A6P5KPT2	A vs P	0.345199	0.35663	0.967949	2	0.435185	0.682313	NA	0.333333	0	13.8403	13.17	13.5052	A0A6P5KPT2_PHACI	Transmembrane 9 superfamily member	TM9SF4	Phascolarctos cinereus (Koala)	643
1433	A0A6P5KF39	A vs P	NA	NA	NA	NA	NA	NA	NA	NA	NA	12.7185	13.1647	12.9416	A0A6P5KF39_PHACI	Protein RUFY3 isoform X6	RUFY3	Phascolarctos cinereus (Koala)	545
2635	A0A6P5M414	A vs P	0.0165125	0.22592	0.0730899	5	0.944568	0.976518	NA	0.333333	0.333333	13.1458	13.1617	13.1538	A0A6P5M414_PHACI	Thimet oligopeptidase (EC 3.4.24.15)	THOP1	Phascolarctos cinereus (Koala)	728
2078	A0A6P5LBG8	A vs P	0.10157	0.207744	0.48892	0	NA	NA	NA	0.75	0	13.2588	13.1609	13.2098	A0A6P5LBG8_PHACI	O-acetyl-ADP-ribose deacetylase 1	OARD1	Phascolarctos cinereus (Koala)	152
2194	A0A6P5LGQ9	A vs P	0.142759	0.184676	0.773023	5	0.474448	0.7019	NA	0.116667	0.116667	13.0683	13.1593	13.1138	A0A6P5LGQ9_PHACI	Guanine deaminase (Guanase) (EC 3.5.4.3) (Guanine aminohydrolase)	GDA	Phascolarctos cinereus (Koala)	454
815	A0A6P5JHZ1	A vs P	0.105707	0.16268	0.649785	5	0.544498	0.749608	NA	0.0416667	0.0416667	13.3556	13.1562	13.2559	A0A6P5JHZ1_PHACI	Ras-related protein Rab-11B isoform X2	RAB11B	Phascolarctos cinereus (Koala)	218
104	A0A6P5IH52	A vs P	0.081932	0.266135	0.307859	5	0.770601	0.884465	NA	0.222222	0.222222	13.1084	13.1515	13.1299	A0A6P5IH52_PHACI	Low molecular weight phosphotyrosine protein phosphatase (LMW-PTP) (LMW-PTPase) (EC 3.1.3.2) (EC 3.1.3.48) (Low molecular weight cytosolic acid phosphatase)	ACP1	Phascolarctos cinereus (Koala)	158
1635	A0A6P5KP89	A vs P	0.171342	0.121363	1.41182	5	0.217101	0.506461	NA	0.154762	0.154762	13.5281	13.1505	13.3393	A0A6P5KP89_PHACI	Interferon-inducible double-stranded RNA-dependent protein kinase activator A isoform X2	PRKRA	Phascolarctos cinereus (Koala)	312
1654	A0A6P5KQ78	A vs P	-0.0897664	0.103441	-0.867806	5	0.425183	0.672694	NA	0.275	0.275	12.9882	13.149	13.0686	A0A6P5KQ78_PHACI	Alpha-adducin isoform X6	ADD1	Phascolarctos cinereus (Koala)	738
717	A0A6P5JBG1	A vs P	0.395737	0.188845	2.09557	5	0.0902597	0.39531	NA	0.152778	0.152778	13.6051	13.146	13.3755	A0A6P5JBG1_PHACI	Electron transfer flavoprotein subunit alpha (Alpha-ETF)	ETFA	Phascolarctos cinereus (Koala)	336
2307	A0A6P5LMP6	A vs P	-0.996918	0.44936	-2.21853	5	0.077271	0.381997	NA	0.352564	0.352564	12.1045	13.1444	12.6244	A0A6P5LMP6_PHACI	6-phosphofructo-2-kinase/fructose-2,6-bisphosphatase 2 (EC 2.7.1.105) (EC 3.1.3.46) (6PF-2-K/Fru-2,6-P2ase heart-type isozyme)	PFKFB2	Phascolarctos cinereus (Koala)	516
2404	A0A6P5LS95	A vs P	-0.542308	0.141131	-3.84258	5	0.0120919	0.248867	NA	0.1875	0.1875	12.6577	13.136	12.8969	A0A6P5LS95_PHACI	Aldehyde dehydrogenase family 16 member A1	ALDH16A1	Phascolarctos cinereus (Koala)	809
1243	A0A6P5K5T3	A vs P	-0.132428	0.218747	-0.605392	5	0.571343	0.766886	NA	0.0833333	0.0833333	13.0965	13.1351	13.1158	A0A6P5K5T3_PHACI	DnaJ homolog subfamily A member 2	DNAJA2	Phascolarctos cinereus (Koala)	411
401	A0A6P5IW13	A vs P	-0.0950495	0.259951	-0.365643	5	0.729591	0.859938	NA	0.166667	0.166667	12.9554	13.1347	13.045	A0A6P5IW13_PHACI	Ubiquitin carboxyl-terminal hydrolase (EC 3.4.19.12)	USP14	Phascolarctos cinereus (Koala)	496
1543	A0A6P5KKC9	A vs P	0.370009	0.467473	0.79151	2	0.511608	0.725298	NA	0.25	0	12.9966	13.1346	13.0656	A0A6P5KKC9_PHACI	Cullin-2	CUL2	Phascolarctos cinereus (Koala)	745
1110	A0A6P5JZT5	A vs P	-0.081094	0.20906	-0.387899	3	0.723977	0.855835	NA	0.166667	0	12.9022	13.1342	13.0182	A0A6P5JZT5_PHACI	cullin-RING-type E3 NEDD8 transferase (EC 2.3.2.32)	RBX1	Phascolarctos cinereus (Koala)	108
512	A0A6P5J1Q1	A vs P	0.0171746	0.100187	0.171426	4	0.872211	0.939261	NA	0.361111	0.277778	13.0683	13.1336	13.101	A0A6P5J1Q1_PHACI	Charged multivesicular body protein 3 (Chromatin-modifying protein 3) (Vacuolar protein sorting-associated protein 24)	CHMP3	Phascolarctos cinereus (Koala)	224
1597	A0A6P5KMM6	A vs P	0.278732	0.185327	1.504	3	0.229626	0.516765	NA	0.375	0.208333	13.4132	13.1307	13.272	A0A6P5KMM6_PHACI	4a-hydroxytetrahydrobiopterin dehydratase (EC 4.2.1.96)	PCBD2	Phascolarctos cinereus (Koala)	139
2237	A0A6P5LIK6	A vs P	0.328044	0.20027	1.638	5	0.162347	0.460242	NA	0.283333	0.283333	13.6408	13.1292	13.385	A0A6P5LIK6_PHACI	galactokinase (EC 2.7.1.6) (Galactose kinase)	GALK1	Phascolarctos cinereus (Koala)	393
2649	A0A6P5M4I9	A vs P	-0.126577	0.000571834	-221.353	0	NA	NA	NA	0.5	0	13.1106	13.1288	13.1197	A0A6P5M4I9_PHACI	Serine/threonine-protein phosphatase 2A 56 kDa regulatory subunit	PPP2R5A	Phascolarctos cinereus (Koala)	499
1864	A0A6P5L074	A vs P	0.373844	0.246079	1.51921	5	0.189178	0.483561	NA	0.229167	0.229167	13.5432	13.1285	13.3358	A0A6P5L074_PHACI	ES1 protein homolog, mitochondrial-like	LOC110214875	Phascolarctos cinereus (Koala)	268
2436	A0A6P5LU19	A vs P	-0.489313	0.235143	-2.08092	4	0.105913	0.40753	NA	0.347222	0.263889	12.6628	13.1271	12.895	A0A6P5LU19_PHACI	Endoplasmic reticulum metallopeptidase 1 isoform X1	ERMP1	Phascolarctos cinereus (Koala)	898
825	A0A6P5JIE4	A vs P	-0.105638	0.120371	-0.877603	5	0.420322	0.670749	NA	0.138889	0.138889	13.0798	13.1243	13.102	A0A6P5JIE4_PHACI	Glutaredoxin-3	GLRX3	Phascolarctos cinereus (Koala)	356
869	A0A6P5JKW6	A vs P	-0.252436	0.220151	-1.14665	4	0.315455	0.589763	NA	0.25	0.166667	12.7355	13.1185	12.927	A0A6P5JKW6_PHACI	COP9 signalosome complex subunit 6	COPS6	Phascolarctos cinereus (Koala)	322
36	A0A6P5IBS3	A vs P	0.145162	0.128436	1.13023	1	0.46113	0.696613	NA	0.333333	0	13.2969	13.1133	13.2051	A0A6P5IBS3_PHACI	Muscleblind-like protein 2 isoform X3	MBNL2	Phascolarctos cinereus (Koala)	379
817	A0A6P5JI17	A vs P	-0.725798	0.208966	-3.47329	4	0.0255072	0.292911	NA	0.0833333	0	12.51	13.1126	12.8113	A0A6P5JI17_PHACI	40S ribosomal protein S27	LOC110202189	Phascolarctos cinereus (Koala)	84
1476	A0A6P5KHA7	A vs P	0.312537	0.125547	2.4894	5	0.055202	0.361254	NA	0.291667	0.291667	13.5176	13.1121	13.3148	A0A6P5KHA7_PHACI	V-type proton ATPase subunit	ATP6V0D1	Phascolarctos cinereus (Koala)	351
191	A0A6P5ILR6	A vs P	0.209425	0.172358	1.21506	5	0.278586	0.560423	NA	0.170635	0.170635	13.4714	13.1117	13.2916	A0A6P5ILR6_PHACI	ATP-dependent RNA helicase DDX1 (EC 3.6.4.13) (DEAD box protein 1)	DDX1	Phascolarctos cinereus (Koala)	740
1171	A0A6P5K2A1	A vs P	-0.168486	0.12679	-1.32886	5	0.241306	0.523482	NA	0.208333	0.208333	13.021	13.1115	13.0663	A0A6P5K2A1_PHACI	Proteasome subunit beta	PSMB2	Phascolarctos cinereus (Koala)	201
381	A0A6P5IUY1	A vs P	0.0639949	0.0862451	0.742012	5	0.491443	0.710582	NA	0	0	13.1574	13.1106	13.134	A0A6P5IUY1_PHACI	26S proteasome non-ATPase regulatory subunit 9	PSMD9	Phascolarctos cinereus (Koala)	225
1701	A0A6P5KT68	A vs P	-1.35429	0.472856	-2.86407	0	NA	NA	NA	0.666667	0	11.8978	13.1099	12.5038	A0A6P5KT68_PHACI	Transmembrane glycoprotein NMB	GPNMB	Phascolarctos cinereus (Koala)	571
1513	A0A6P5KJ45	A vs P	0.0248383	0.139362	0.178229	5	0.86554	0.937199	NA	0.472222	0.472222	12.9923	13.1099	13.0511	A0A6P5KJ45_PHACI	SWI/SNF complex subunit SMARCC2 isoform X4	SMARCC2	Phascolarctos cinereus (Koala)	1246
403	A0A6P5IW32	A vs P	0.105023	0.0629064	1.66951	5	0.155885	0.454423	NA	0.25	0.25	13.202	13.109	13.1555	A0A6P5IW32_PHACI	Small nuclear ribonucleoprotein Sm D1 (snRNP core protein D1)	SNRPD1	Phascolarctos cinereus (Koala)	133
1274	A0A6P5K713	A vs P	-0.217909	0.104212	-2.09101	5	0.090783	0.39531	NA	0.181818	0.181818	12.9648	13.109	13.0369	A0A6P5K713_PHACI	UTP--glucose-1-phosphate uridylyltransferase (EC 2.7.7.9)	UGP2	Phascolarctos cinereus (Koala)	553
100	A0A6P5IGW8	A vs P	0.0418347	0.162601	0.257284	5	0.807212	0.908005	NA	0.270833	0.270833	13.1434	13.1087	13.1261	A0A6P5IGW8_PHACI	Calcium-transporting ATPase (EC 7.2.2.10)	ATP2A3	Phascolarctos cinereus (Koala)	1039
1581	A0A6P5KLY7	A vs P	0.0172079	0.103189	0.166761	5	0.874093	0.939261	NA	0.0595238	0.0595238	13.1642	13.1079	13.136	A0A6P5KLY7_PHACI	Obg-like ATPase 1	OLA1	Phascolarctos cinereus (Koala)	396
2562	A0A6P5M0B9	A vs P	0.0631834	0.0963204	0.655971	5	0.540823	0.746929	NA	0.25	0.25	13.2067	13.1053	13.156	A0A6P5M0B9_PHACI	Histone-binding protein RBBP7 (Nucleosome-remodeling factor subunit RBAP46) (Retinoblastoma-binding protein 7)	RBBP7	Phascolarctos cinereus (Koala)	425
2523	A0A6P5LY93	A vs P	-0.716128	0.100975	-7.09212	4	0.00208723	0.200434	NA	0.25	0.166667	12.3635	13.1046	12.7341	A0A6P5LY93_PHACI	Hematopoietic progenitor cell antigen CD34 isoform X1	CD34	Phascolarctos cinereus (Koala)	410
2672	A0A6P5M6I3	A vs P	0.318858	0.176191	1.80973	5	0.130118	0.431726	NA	0.333333	0.333333	13.4537	13.1043	13.279	A0A6P5M6I3_PHACI	NADH dehydrogenase [ubiquinone] iron-sulfur protein 3, mitochondrial (Complex I-30kD) (NADH-ubiquinone oxidoreductase 30 kDa subunit)	NDUFS3	Phascolarctos cinereus (Koala)	275
709	A0A6P5JB78	A vs P	-0.0408057	0.156796	-0.260247	5	0.80505	0.908005	NA	0.166667	0.166667	12.9387	13.104	13.0213	A0A6P5JB78_PHACI	Protein kinase C delta-binding protein	CAVIN3	Phascolarctos cinereus (Koala)	261
115	A0A6P5II45	A vs P	-0.159713	0.363255	-0.439671	4	0.682886	0.836761	NA	0.0833333	0	12.9533	13.097	13.0252	A0A6P5II45_PHACI	Keratin, type II cytoskeletal 75-like	LOC110194057	Phascolarctos cinereus (Koala)	547
1781	A0A6P5KWN9	A vs P	0.386906	0.24861	1.55628	5	0.180369	0.477703	NA	0.15	0.15	13.4766	13.0952	13.2859	A0A6P5KWN9_PHACI	Cytochrome c	LOC110213139	Phascolarctos cinereus (Koala)	105
157	A0A6P5IKB8	A vs P	-0.169582	0.0604875	-2.80358	5	0.0378333	0.329941	NA	0.134615	0.134615	12.9783	13.0949	13.0366	A0A6P5IKB8_PHACI	Lysine--tRNA ligase (EC 6.1.1.6) (Lysyl-tRNA synthetase)	LOC110192402	Phascolarctos cinereus (Koala)	595
757	A0A6P5JEF1	A vs P	0.188265	0.0767223	2.45386	5	0.0576624	0.361632	NA	0.277778	0.277778	13.3234	13.0934	13.2084	A0A6P5JEF1_PHACI	Pre-mRNA-processing factor 19 (EC 2.3.2.27)	PRPF19	Phascolarctos cinereus (Koala)	504
1996	A0A6P5L7G5	A vs P	0.709277	0.290824	2.43885	5	0.0587366	0.361632	NA	0.0833333	0.0833333	13.8848	13.0918	13.4883	A0A6P5L7G5_PHACI	ATP synthase-coupling factor 6, mitochondrial (ATPase subunit F6)	ATP5J	Phascolarctos cinereus (Koala)	108
1923	A0A6P5L3R6	A vs P	0.200472	0.220466	0.909311	5	0.404885	0.65965	NA	0.183333	0.183333	13.5306	13.0876	13.3091	A0A6P5L3R6_PHACI	Aspartate aminotransferase (EC 2.6.1.1)	GOT1	Phascolarctos cinereus (Koala)	460
1001	A0A6P5JTP2	A vs P	-0.0644131	0.103338	-0.623327	5	0.560397	0.758963	NA	0.383333	0.383333	12.8213	13.0875	12.9544	A0A6P5JTP2_PHACI	Dopamine beta-hydroxylase (EC 1.14.17.1)	DBH	Phascolarctos cinereus (Koala)	632
594	A0A6P5J6B6	A vs P	-0.0362042	0.147979	-0.244657	5	0.816445	0.91272	NA	0.131944	0.131944	13.1146	13.0862	13.1004	A0A6P5J6B6_PHACI	LOW QUALITY PROTEIN: BTB/POZ domain-containing protein KCTD12	KCTD12	Phascolarctos cinereus (Koala)	331
2045	A0A6P5LA22	A vs P	0.203536	0.129351	1.57351	5	0.176412	0.474106	NA	0.0416667	0.0416667	13.4028	13.0837	13.2433	A0A6P5LA22_PHACI	Serine/arginine-rich splicing factor 3	SRSF3	Phascolarctos cinereus (Koala)	164
1049	A0A6P5JW06	A vs P	-0.0925404	0.0679195	-1.3625	5	0.231201	0.518372	NA	0.183333	0.183333	13.0328	13.0824	13.0576	A0A6P5JW06_PHACI	26S proteasome non-ATPase regulatory subunit 13 (26S proteasome regulatory subunit RPN9) (26S proteasome regulatory subunit S11) (26S proteasome regulatory subunit p40.5)	PSMD13	Phascolarctos cinereus (Koala)	376
2012	A0A6P5L840	A vs P	-0.374554	0.165988	-2.25652	5	0.0736727	0.375856	NA	0.0416667	0.0416667	12.6499	13.0804	12.8652	A0A6P5L840_PHACI	26S proteasome non-ATPase regulatory subunit 4 (26S proteasome regulatory subunit RPN10)	LOC110216678	Phascolarctos cinereus (Koala)	1028
2287	A0A6P5LKX8	A vs P	0.40716	0.22428	1.8154	4	0.143642	0.444591	NA	0.479167	0.395833	13.2591	13.08	13.1696	A0A6P5LKX8_PHACI	FACT complex subunit	SUPT16H	Phascolarctos cinereus (Koala)	1047
1854	A0A6P5KZK0	A vs P	-0.28354	0.247124	-1.14736	5	0.303152	0.583104	NA	0.1	0.1	12.7135	13.0787	12.8961	A0A6P5KZK0_PHACI	Carbonic anhydrase (EC 4.2.1.1)	CA2	Phascolarctos cinereus (Koala)	243
229	A0A6P5INI0	A vs P	0.238384	0.326581	0.729937	5	0.498176	0.71278	NA	0.0833333	0.0833333	13.2059	13.0772	13.1415	A0A6P5INI0_PHACI	Peroxiredoxin-5 (EC 1.11.1.24)	PRDX5	Phascolarctos cinereus (Koala)	206
1526	A0A6P5KJK9	A vs P	0.0415633	0.142935	0.290784	5	0.782892	0.892193	NA	0.1	0.1	13.1476	13.0766	13.1121	A0A6P5KJK9_PHACI	LOW QUALITY PROTEIN: calpain-5	CAPN5	Phascolarctos cinereus (Koala)	641
34	A0A6P5IBN2	A vs P	-0.16892	0.169359	-0.997404	5	0.36436	0.63391	NA	0.138889	0.138889	12.8338	13.0759	12.9548	A0A6P5IBN2_PHACI	IST1 homolog (Charged multivesicular body protein 8)	IST1	Phascolarctos cinereus (Koala)	368
155	A0A6P5IK78	A vs P	0.452311	0.140049	3.22966	1	0.191157	0.485872	NA	0.583333	0	13.3967	13.0756	13.2361	A0A6P5IK78_PHACI	tRNA (cytosine(38)-C(5))-methyltransferase (EC 2.1.1.204) (DNA (cytosine-5)-methyltransferase-like protein 2)	TRDMT1	Phascolarctos cinereus (Koala)	322
1908	A0A6P5L2N0	A vs P	0.116099	0.125158	0.92762	5	0.396177	0.653421	NA	0.145833	0.145833	13.0933	13.0749	13.0841	A0A6P5L2N0_PHACI	Ran-specific GTPase-activating protein isoform X2	RANBP1	Phascolarctos cinereus (Koala)	226
51	A0A6P5ID84	A vs P	-1.03187	0.726037	-1.42124	3	0.250364	0.533471	NA	0.583333	0.416667	13.1047	13.0747	13.0897	A0A6P5ID84_PHACI	Haptoglobin	LOC110192397	Phascolarctos cinereus (Koala)	345
2609	A0A6P5M2U8	A vs P	-0.151954	0.171775	-0.884612	5	0.416871	0.668325	NA	0.108333	0.108333	12.7302	13.0691	12.8997	A0A6P5M2U8_PHACI	LOW QUALITY PROTEIN: EH domain-containing protein 4	EHD4	Phascolarctos cinereus (Koala)	541
1318	A0A6P5K946	A vs P	0.102705	0.326942	0.314139	4	0.769117	0.884026	NA	0.444444	0.361111	12.8284	13.068	12.9482	A0A6P5K946_PHACI	NADH dehydrogenase [ubiquinone] 1 beta subcomplex subunit 11, mitochondrial (Complex I-ESSS) (NADH-ubiquinone oxidoreductase ESSS subunit) (Signal recognition particle receptor subunit beta)	LOC110208039	Phascolarctos cinereus (Koala)	1176
19	A0A6P5IAE0	A vs P	-2.93551	2.39687	-1.22473	0	NA	NA	NA	0.666667	0.0833333	11.7543	13.0673	12.4108	A0A6P5IAE0_PHACI	Interleukin-1	LOC110192426	Phascolarctos cinereus (Koala)	161
1710	A0A6P5KTK7	A vs P	0.0322988	0.136073	0.237364	5	0.821794	0.915724	NA	0.111111	0.111111	13.0271	13.0657	13.0464	A0A6P5KTK7_PHACI	Chromobox protein homolog 3 isoform X1	CBX3	Phascolarctos cinereus (Koala)	183
1552	A0A6P5KKQ8	A vs P	-0.947075	0.204733	-4.62589	5	0.00570491	0.211345	NA	0.260417	0.260417	12.2595	13.0648	12.6621	A0A6P5KKQ8_PHACI	Ribosomal protein S6 kinase (EC 2.7.11.1)	RPS6KA3	Phascolarctos cinereus (Koala)	740
983	A0A6P5JSM1	A vs P	0.12336	0.177254	0.695951	5	0.517475	0.729554	NA	0.25	0.25	13.1958	13.0609	13.1283	A0A6P5JSM1_PHACI	Ubiquitin-conjugating enzyme E2 Z (EC 2.3.2.23) (E2 ubiquitin-conjugating enzyme Z) (Ubiquitin carrier protein Z) (Ubiquitin-protein ligase Z)	LOC110204522	Phascolarctos cinereus (Koala)	357
1871	A0A6P5L0N6	A vs P	-0.0969404	0.225827	-0.429268	5	0.685596	0.837178	NA	0.204545	0.204545	12.9141	13.0608	12.9874	A0A6P5L0N6_PHACI	Collagen alpha-1(XV) chain	COL15A1	Phascolarctos cinereus (Koala)	1268
1152	A0A6P5K1R8	A vs P	0.449972	0.635202	0.708392	0	NA	NA	NA	0.666667	0	13.0831	13.06	13.0715	A0A6P5K1R8_PHACI	Syncoilin isoform X2	SYNC	Phascolarctos cinereus (Koala)	478
307	A0A6P5IS69	A vs P	-0.602144	0.210587	-2.85936	5	0.0354329	0.319559	NA	0.270833	0.270833	12.2092	13.0594	12.6343	A0A6P5IS69_PHACI	Nuclear factor 1	NFIC	Phascolarctos cinereus (Koala)	537
2214	A0A6P5LHU1	A vs P	0.380873	0.159058	2.39455	5	0.0620372	0.367945	NA	0.12963	0.12963	13.5252	13.0579	13.2915	A0A6P5LHU1_PHACI	UV excision repair protein RAD23	RAD23B	Phascolarctos cinereus (Koala)	420
310	A0A6P5IS86	A vs P	0.137498	0.144928	0.948732	5	0.386323	0.646916	NA	0.157407	0.157407	13.2019	13.0518	13.1268	A0A6P5IS86_PHACI	NADH dehydrogenase [ubiquinone] flavoprotein 1, mitochondrial (EC 7.1.1.2)	NDUFV1	Phascolarctos cinereus (Koala)	466
278	A0A6P5IQN4	A vs P	0.241549	0.125403	1.92618	5	0.112037	0.409883	NA	0	0	13.2289	13.0516	13.1403	A0A6P5IQN4_PHACI	Translation machinery-associated protein 7	TMA7	Phascolarctos cinereus (Koala)	64
1210	A0A6P5K3X3	A vs P	0.130786	0.264979	0.493571	4	0.647481	0.815874	NA	0.380952	0.214286	12.9843	13.0516	13.0179	A0A6P5K3X3_PHACI	Sulfhydryl oxidase (EC 1.8.3.2)	QSOX1	Phascolarctos cinereus (Koala)	761
2216	A0A6P5LI10	A vs P	0.0537927	0.272761	0.197216	4	0.853275	0.930564	NA	0.3125	0.229167	12.9642	13.0512	13.0077	A0A6P5LI10_PHACI	MICOS complex subunit MIC19 isoform X2	CHCHD3	Phascolarctos cinereus (Koala)	231
205	A0A6P5IM86	A vs P	-0.329004	0.567455	-0.579789	4	0.593146	0.781771	NA	0.1875	0.104167	11.7127	13.0507	12.3817	A0A6P5IM86_PHACI	Glutathione peroxidase	GPX3	Phascolarctos cinereus (Koala)	231
1587	A0A6P5KM45	A vs P	NA	NA	NA	NA	NA	NA	NA	NA	NA	13.2126	13.0495	13.131	A0A6P5KM45_PHACI	LOW QUALITY PROTEIN: muscle M-line assembly protein unc-89-like	LOC110211624	Phascolarctos cinereus (Koala)	2110
965	A0A6P5JRN5	A vs P	0.0870365	0.113974	0.763654	5	0.479537	0.703587	NA	0.188596	0.188596	12.9877	13.0478	13.0178	A0A6P5JRN5_PHACI	Constitutive coactivator of PPAR-gamma-like protein 1 isoform X2	FAM120A	Phascolarctos cinereus (Koala)	1115
2039	A0A6P5L9H4	A vs P	-0.119604	0.249148	-0.480051	5	0.651456	0.818087	NA	0.15	0.15	13.0893	13.0469	13.0681	A0A6P5L9H4_PHACI	Citrate transport protein	SLC25A1	Phascolarctos cinereus (Koala)	309
2688	A0A6P5M970	A vs P	-0.209394	0.0416707	-5.02497	0	NA	NA	NA	0.5	0	12.9528	13.0434	12.9981	A0A6P5M970_PHACI	Gamma-interferon-inducible lysosomal thiol reductase (EC 1.8.-.-) (Gamma-interferon-inducible protein IP-30)	IFI30	Phascolarctos cinereus (Koala)	265
711	A0A6P5JB95	A vs P	-0.0298736	0.502005	-0.0595087	4	0.955401	0.981072	NA	0.0833333	0	13.002	13.0422	13.0221	A0A6P5JB95_PHACI	Keratin, type I cytoskeletal 16-like	LOC110198440	Phascolarctos cinereus (Koala)	473
2533	A0A6P5LYP2	A vs P	-1.36378	0.494019	-2.76059	1	0.22125	0.511295	NA	0.666667	0.166667	11.8855	13.0415	12.4635	A0A6P5LYP2_PHACI	Hyaluronan and proteoglycan link protein 1 (Cartilage-linking protein 1) (Proteoglycan link protein)	HAPLN1	Phascolarctos cinereus (Koala)	354
62	A0A6P5IDY5	A vs P	-0.183336	0.418139	-0.438457	3	0.690709	0.839166	NA	0.25	0.0833333	12.2469	13.0413	12.6441	A0A6P5IDY5_PHACI	Claudin	CLDN1	Phascolarctos cinereus (Koala)	211
2394	A0A6P5LRX4	A vs P	0.780608	0.180211	4.33163	5	0.00748779	0.22354	NA	0.0625	0.0625	13.7427	13.0401	13.3914	A0A6P5LRX4_PHACI	Eukaryotic translation initiation factor 4H	EIF4H	Phascolarctos cinereus (Koala)	250
1573	A0A6P5KLU4	A vs P	0.0884864	0.168176	0.526152	5	0.621277	0.800387	NA	0.1875	0.1875	13.2638	13.0372	13.1505	A0A6P5KLU4_PHACI	Acetyltransferase component of pyruvate dehydrogenase complex (EC 2.3.1.12)	DLAT	Phascolarctos cinereus (Koala)	648
442	A0A6P5IXX7	A vs P	-0.500238	0.135081	-3.70323	5	0.0139525	0.254983	NA	0	0	12.4766	13.0371	12.7569	A0A6P5IXX7_PHACI	Hepatoma-derived growth factor-related protein 2	HDGFL2	Phascolarctos cinereus (Koala)	657
1744	A0A6P5KVB7	A vs P	0.274822	0.126495	2.17259	5	0.0818747	0.392738	NA	0.208333	0.208333	13.3127	13.0368	13.1747	A0A6P5KVB7_PHACI	Calcium-transporting ATPase (EC 7.2.2.10)	ATP2B1	Phascolarctos cinereus (Koala)	1248
441	A0A6P5IXW3	A vs P	0.193798	0.150014	1.29187	5	0.25289	0.536056	NA	0.277778	0.277778	13.1626	13.0363	13.0995	A0A6P5IXW3_PHACI	Scaffold attachment factor B1-like isoform X2	LOC110197405	Phascolarctos cinereus (Koala)	916
13	A0A6P5IA06	A vs P	0.377158	0.245946	1.5335	5	0.185733	0.479015	NA	0.0277778	0.0277778	13.3485	13.0361	13.1923	A0A6P5IA06_PHACI	Acyl-CoA-binding protein isoform X1	DBI	Phascolarctos cinereus (Koala)	111
2322	A0A6P5LNH7	A vs P	0.692242	0.200305	3.45593	5	0.0181215	0.267114	NA	0.25	0.25	13.7018	13.0324	13.3671	A0A6P5LNH7_PHACI	D-aminoacyl-tRNA deacylase (EC 3.1.1.96)	DTD2	Phascolarctos cinereus (Koala)	168
1234	A0A6P5K566	A vs P	-0.184803	0.17461	-1.05837	1	0.481951	0.704637	NA	0.541667	0.208333	13.035	13.0295	13.0322	A0A6P5K566_PHACI	Guanine nucleotide-binding protein G(i) subunit alpha-1 (Adenylate cyclase-inhibiting G alpha protein)	GNAI1	Phascolarctos cinereus (Koala)	354
565	A0A6P5J476	A vs P	-0.051424	0.0981064	-0.524166	5	0.622561	0.800387	NA	0.246795	0.246795	12.9422	13.0281	12.9852	A0A6P5J476_PHACI	LOW QUALITY PROTEIN: utrophin	UTRN	Phascolarctos cinereus (Koala)	3491
2296	A0A6P5LLK7	A vs P	-0.562078	0.157721	-3.56374	0	NA	NA	NA	0.666667	0	12.4658	13.0279	12.7468	A0A6P5LLK7_PHACI	Zinc finger protein 2 homolog	LOC110219902	Phascolarctos cinereus (Koala)	857
722	A0A6P5JBL8	A vs P	NA	NA	NA	NA	NA	NA	NA	NA	NA	12.966	13.0276	12.9968	A0A6P5JBL8_PHACI	[Pyruvate dehydrogenase [acetyl-transferring]]-phosphatase 1, mitochondrial (EC 3.1.3.43) (Protein phosphatase 2C) (Pyruvate dehydrogenase phosphatase catalytic subunit 1)	PDP1	Phascolarctos cinereus (Koala)	561
1604	A0A6P5KMW5	A vs P	-0.0853114	0.127681	-0.668161	5	0.533631	0.743194	NA	0.15625	0.15625	12.819	13.0236	12.9213	A0A6P5KMW5_PHACI	Extended synaptotagmin-2	ESYT2	Phascolarctos cinereus (Koala)	859
1371	A0A6P5KBZ7	A vs P	0.0256763	0.140448	0.182817	5	0.862123	0.93588	NA	0.15	0.15	13.1364	13.0213	13.0789	A0A6P5KBZ7_PHACI	peptidylprolyl isomerase (EC 5.2.1.8)	FKBP3	Phascolarctos cinereus (Koala)	224
396	A0A6P5IVQ8	A vs P	-0.302038	0.21057	-1.43438	5	0.210925	0.500158	NA	0.104167	0.104167	12.8647	13.0211	12.9429	A0A6P5IVQ8_PHACI	S-adenosylmethionine synthase (EC 2.5.1.6)	MAT2A	Phascolarctos cinereus (Koala)	395
111	A0A6P5IHU2	A vs P	0.484362	0.105495	4.59135	5	0.0058864	0.211559	NA	0.111111	0.111111	13.5633	13.0201	13.2917	A0A6P5IHU2_PHACI	Eukaryotic translation initiation factor 4B isoform X2	EIF4B	Phascolarctos cinereus (Koala)	616
236	A0A6P5INP3	A vs P	0.130236	0.0840332	1.54981	5	0.181876	0.47784	NA	0.283333	0.283333	13.1193	13.0189	13.0691	A0A6P5INP3_PHACI	Atlastin-3 isoform X2	ATL3	Phascolarctos cinereus (Koala)	523
1456	A0A6P5KGC6	A vs P	-0.692957	0.261019	-2.65481	4	0.0566962	0.361254	NA	0.25	0.166667	12.1021	13.0177	12.5599	A0A6P5KGC6_PHACI	Selenocysteine lyase (EC 4.4.1.16)	SCLY	Phascolarctos cinereus (Koala)	452
994	A0A6P5JT84	A vs P	1.17827	0.34711	3.39451	5	0.0193662	0.271127	NA	0.236111	0.236111	13.9447	13.017	13.4809	A0A6P5JT84_PHACI	Retinal dehydrogenase 2 (EC 1.2.1.36) (Aldehyde dehydrogenase family 1 member A2) (Retinaldehyde-specific dehydrogenase type 2)	ALDH1A2	Phascolarctos cinereus (Koala)	518
1838	A0A6P5KZ01	A vs P	-0.102155	0.149626	-0.682737	5	0.525115	0.735589	NA	0.0416667	0.0416667	12.8664	13.0162	12.9413	A0A6P5KZ01_PHACI	Protein transport protein Sec61 subunit beta	SEC61B	Phascolarctos cinereus (Koala)	96
567	A0A6P5J4B1	A vs P	-1.23484	0.408831	-3.02042	2	0.094356	0.399776	NA	0.25	0	11.4083	13.0132	12.2108	A0A6P5J4B1_PHACI	Epithelial membrane protein 2	EMP2	Phascolarctos cinereus (Koala)	167
971	A0A6P5JRW5	A vs P	0.287437	0.180119	1.59582	5	0.171415	0.467461	NA	0.05	0.05	13.383	13.0122	13.1976	A0A6P5JRW5_PHACI	Protein transport protein Sec61 subunit alpha isoform 1	SEC61A1	Phascolarctos cinereus (Koala)	476
2240	A0A6P5LIQ6	A vs P	0.18905	0.000879282	215.005	0	NA	NA	NA	0.666667	0	13.0357	13.0082	13.0219	A0A6P5LIQ6_PHACI	LOW QUALITY PROTEIN: vascular cell adhesion protein 1	VCAM1	Phascolarctos cinereus (Koala)	739
590	A0A6P5J609	A vs P	-0.172748	0.12027	-1.43634	5	0.210397	0.499641	NA	0.125	0.125	12.8974	13.0078	12.9526	A0A6P5J609_PHACI	Aflatoxin B1 aldehyde reductase member 2-like	LOC110198712	Phascolarctos cinereus (Koala)	332
1400	A0A6P5KDS2	A vs P	-0.131054	0.136327	-0.961321	4	0.39083	0.650759	NA	0.458333	0.375	12.7622	13.007	12.8846	A0A6P5KDS2_PHACI	Structural maintenance of chromosomes protein	SMC3	Phascolarctos cinereus (Koala)	1217
786	A0A6P5JFX6	A vs P	0.0170764	0.12239	0.139524	5	0.894482	0.953903	NA	0.166667	0.166667	13.0592	13.0058	13.0325	A0A6P5JFX6_PHACI	LOW QUALITY PROTEIN: N(G),N(G)-dimethylarginine dimethylaminohydrolase 2	DDAH2	Phascolarctos cinereus (Koala)	286
2255	A0A6P5LJD0	A vs P	0.419271	0.359336	1.16679	5	0.29591	0.577433	NA	0	0	13.1727	12.9967	13.0847	A0A6P5LJD0_PHACI	Signal recognition particle subunit SRP68 (SRP68)	SRP68	Phascolarctos cinereus (Koala)	585
1974	A0A6P5L662	A vs P	-0.060035	0.146425	-0.410004	5	0.698779	0.843862	NA	0.1875	0.1875	12.8652	12.9938	12.9295	A0A6P5L662_PHACI	Protein NDRG1 (N-myc downstream-regulated gene 1 protein)	NDRG1	Phascolarctos cinereus (Koala)	392
867	A0A6P5JKT9	A vs P	-0.309706	0.139309	-2.22316	5	0.0768221	0.381997	NA	0.130952	0.130952	12.656	12.99	12.823	A0A6P5JKT9_PHACI	ATP-binding cassette sub-family E member 1	ABCE1	Phascolarctos cinereus (Koala)	599
2600	A0A6P5M2C3	A vs P	-0.213263	0.306269	-0.696328	5	0.517258	0.729554	NA	0.428571	0.428571	12.4074	12.9889	12.6982	A0A6P5M2C3_PHACI	Calpastatin (Calpain inhibitor)	CAST	Phascolarctos cinereus (Koala)	702
179	A0A6P5IKY8	A vs P	-0.0486292	0.23544	-0.206546	5	0.844512	0.925619	NA	0	0	12.9271	12.9793	12.9532	A0A6P5IKY8_PHACI	Ras and EF-hand domain-containing protein	RASEF	Phascolarctos cinereus (Koala)	739
2676	A0A6P5M7P6	A vs P	-0.0607024	0.156984	-0.386679	5	0.714903	0.851023	NA	0.233333	0.233333	12.941	12.9781	12.9595	A0A6P5M7P6_PHACI	Fascin	FSCN1	Phascolarctos cinereus (Koala)	494
1240	A0A6P5K5E0	A vs P	-0.332772	0.131149	-2.53735	5	0.0520617	0.353031	NA	0.198718	0.198718	12.6096	12.9772	12.7934	A0A6P5K5E0_PHACI	26S proteasome regulatory subunit 7 (26S proteasome AAA-ATPase subunit RPT1) (Proteasome 26S subunit ATPase 2)	PSMC2	Phascolarctos cinereus (Koala)	433
1497	A0A6P5KIA8	A vs P	0.066674	0.433902	0.153661	3	0.887631	0.948074	NA	0.25	0	12.8029	12.9771	12.89	A0A6P5KIA8_PHACI	Cell adhesion molecule 1 isoform X4	CADM1	Phascolarctos cinereus (Koala)	439
2464	A0A6P5LV93	A vs P	0.181731	0.0957569	1.89784	5	0.116185	0.411095	NA	0.166667	0.166667	13.1568	12.9753	13.0661	A0A6P5LV93_PHACI	CDP-diacylglycerol--inositol 3-phosphatidyltransferase (EC 2.7.8.11)	CDIPT	Phascolarctos cinereus (Koala)	213
1594	A0A6P5KMH6	A vs P	NA	NA	NA	NA	NA	NA	NA	NA	NA	13.487	12.9736	13.2303	A0A6P5KMH6_PHACI	MAGUK p55 subfamily member 7	MPP7	Phascolarctos cinereus (Koala)	576
2370	A0A6P5LQY9	A vs P	-0.253723	0.110204	-2.3023	0	NA	NA	NA	0.416667	0	12.8185	12.9706	12.8945	A0A6P5LQY9_PHACI	Sorting nexin-27 isoform X2	SNX27	Phascolarctos cinereus (Koala)	548
500	A0A6P5J186	A vs P	0.0137225	0.282954	0.0484975	2	0.965727	0.984535	NA	0.6	0.266667	13.2049	12.9658	13.0853	A0A6P5J186_PHACI	peptidylprolyl isomerase (EC 5.2.1.8)	FKBP9	Phascolarctos cinereus (Koala)	584
1162	A0A6P5K213	A vs P	0.684149	0.352387	1.94147	3	0.147499	0.446765	NA	0.166667	0	13.6457	12.9635	13.3046	A0A6P5K213_PHACI	Histone-binding protein RBBP4 isoform X1	RBBP4	Phascolarctos cinereus (Koala)	438
2247	A0A6P5LJ17	A vs P	-0.967039	0.181977	-5.31408	4	0.00602957	0.213518	NA	0.125	0.0416667	12.1807	12.9608	12.5708	A0A6P5LJ17_PHACI	COP9 signalosome complex subunit 5	COPS5	Phascolarctos cinereus (Koala)	334
796	A0A6P5JGJ4	A vs P	-0.231131	0.681473	-0.339164	1	0.791832	0.9003	NA	0.694444	0.0277778	12.7294	12.9605	12.845	A0A6P5JGJ4_PHACI	Pentraxin family member	LOC110201860	Phascolarctos cinereus (Koala)	196
499	A0A6P5J169	A vs P	0.11179	0.199837	0.559404	3	0.614933	0.79501	NA	0.166667	0	13.1746	12.9585	13.0666	A0A6P5J169_PHACI	Guanine nucleotide-binding protein subunit gamma	GNG10	Phascolarctos cinereus (Koala)	68
419	A0A6P5IWW1	A vs P	0.343767	0.133802	2.56921	5	0.0500833	0.351104	NA	0	0	13.1892	12.957	13.0731	A0A6P5IWW1_PHACI	NADH dehydrogenase [ubiquinone] 1 beta subcomplex subunit 3 (Complex I-B12) (NADH-ubiquinone oxidoreductase B12 subunit)	NDUFB3	Phascolarctos cinereus (Koala)	101
1486	A0A6P5KHV7	A vs P	NA	NA	NA	NA	NA	NA	NA	NA	NA	12.8438	12.9553	12.8996	A0A6P5KHV7_PHACI	Glucose 1,6-bisphosphate synthase isoform X3	PGM2L1	Phascolarctos cinereus (Koala)	546
2180	A0A6P5LFW8	A vs P	0.226646	0.10596	2.13897	5	0.0854288	0.393758	NA	0.107143	0.107143	13.142	12.9548	13.0484	A0A6P5LFW8_PHACI	DNA repair nuclease/redox regulator APEX1 (APEN) (REF-1) (EC 3.1.11.2) (EC 3.1.21.-) (APEX nuclease) (Apurinic-apyrimidinic endonuclease 1) (Redox factor-1) [Cleaved into: DNA repair nuclease/redox regulator APEX1, mitochondrial]	APEX1	Phascolarctos cinereus (Koala)	319
1556	A0A6P5KKW9	A vs P	0.355937	0.178988	1.98861	5	0.103434	0.406801	NA	0.21875	0.21875	13.3286	12.954	13.1413	A0A6P5KKW9_PHACI	Dynein light intermediate chain	DYNC1LI2	Phascolarctos cinereus (Koala)	493
2352	A0A6P5LPW7	A vs P	0.0429	0.249618	0.171863	5	0.870285	0.939261	NA	0.277778	0.277778	13.1783	12.9536	13.066	A0A6P5LPW7_PHACI	Glycerol-3-phosphate dehydrogenase (EC 1.1.5.3)	GPD2	Phascolarctos cinereus (Koala)	727
795	A0A6P5JGJ2	A vs P	0.693649	0.303578	2.28491	5	0.0711002	0.374015	NA	0.208333	0.208333	13.7967	12.9519	13.3743	A0A6P5JGJ2_PHACI	D-dopachrome decarboxylase (EC 4.1.1.84)	DDT	Phascolarctos cinereus (Koala)	118
2359	A0A6P5LQ72	A vs P	-0.531015	0.180964	-2.93437	5	0.0324679	0.313907	NA	0.166667	0.166667	12.6349	12.9491	12.792	A0A6P5LQ72_PHACI	26S proteasome non-ATPase regulatory subunit 14 isoform X2	PSMD14	Phascolarctos cinereus (Koala)	310
2598	A0A6P5M257	A vs P	-0.0712961	0.165007	-0.432079	5	0.683683	0.836761	NA	0.395833	0.395833	12.8375	12.9479	12.8927	A0A6P5M257_PHACI	Ribosome maturation protein SBDS	SBDS	Phascolarctos cinereus (Koala)	250
1660	A0A6P5KQK3	A vs P	-0.0538188	0.0640828	-0.839833	5	0.439301	0.684088	NA	0.197917	0.197917	12.8456	12.9474	12.8965	A0A6P5KQK3_PHACI	C-terminal-binding protein 1 isoform X1	CTBP1	Phascolarctos cinereus (Koala)	447
774	A0A6P5JFB8	A vs P	0.638985	0.124299	5.1407	5	0.00364319	0.202866	NA	0.145833	0.145833	13.5361	12.9473	13.2417	A0A6P5JFB8_PHACI	cAMP-dependent protein kinase type I-beta regulatory subunit isoform X1	PRKAR1B	Phascolarctos cinereus (Koala)	381
861	A0A6P5JKG7	A vs P	0.0675734	0.10592	0.637967	5	0.551563	0.752839	NA	0.297619	0.297619	13.002	12.9468	12.9744	A0A6P5JKG7_PHACI	Isocitrate dehydrogenase [NAD] subunit, mitochondrial	IDH3A	Phascolarctos cinereus (Koala)	365
29	A0A6P5IB73	A vs P	-0.487816	0.197964	-2.46417	5	0.0569362	0.361632	NA	0.194444	0.194444	12.4016	12.944	12.6728	A0A6P5IB73_PHACI	Caprin-1 isoform X2	CAPRIN1	Phascolarctos cinereus (Koala)	687
2698	A0A6P5MAU7	A vs P	NA	NA	NA	NA	NA	NA	NA	NA	NA	13.1899	12.9435	13.0667	A0A6P5MAU7_PHACI	Eukaryotic translation elongation factor 1 epsilon-1	EEF1E1	Phascolarctos cinereus (Koala)	174
2304	A0A6P5LM43	A vs P	-0.300585	0.212698	-1.4132	3	0.252485	0.535668	NA	0.458333	0.208333	12.5995	12.94	12.7697	A0A6P5LM43_PHACI	LOW QUALITY PROTEIN: importin-7	IPO7	Phascolarctos cinereus (Koala)	1038
32	A0A6P5IBB7	A vs P	0.169258	0.0478306	3.53869	5	0.0165856	0.267114	NA	0.183333	0.183333	13.1248	12.933	13.0289	A0A6P5IBB7_PHACI	RNA helicase (EC 3.6.4.13)	LOC110192456	Phascolarctos cinereus (Koala)	503
1897	A0A6P5L266	A vs P	0.0385574	0.167296	0.230474	5	0.826856	0.91846	NA	0.208333	0.208333	12.9857	12.9328	12.9593	A0A6P5L266_PHACI	Electron transfer flavoprotein-ubiquinone oxidoreductase (ETF-QO) (EC 1.5.5.1)	ETFDH	Phascolarctos cinereus (Koala)	619
2	A0A0M4UZJ3	A vs P	0.276057	0.528498	0.522343	5	0.62374	0.800664	NA	0.203704	0.203704	12.8268	12.931	12.8789	A0A0M4UZJ3_KORV	Envelope protein	ENV	Koala retrovirus (KoRV)	651
345	A0A6P5ITN1	A vs P	0.419356	0.549132	0.76367	1	0.584801	0.774588	NA	0.333333	0	12.7952	12.9255	12.8603	A0A6P5ITN1_PHACI	Keratin, type II cytoskeletal 1b-like	LOC110194129	Phascolarctos cinereus (Koala)	357
2504	A0A6P5LXF6	A vs P	0.45615	0.14157	3.22208	2	0.0843187	0.393758	NA	0.541667	0.208333	13.2594	12.9247	13.092	A0A6P5LXF6_PHACI	NEDD8-activating enzyme E1 catalytic subunit (EC 6.2.1.64)	UBA3	Phascolarctos cinereus (Koala)	449
970	A0A6P5JRW4	A vs P	-0.169681	0.124047	-1.36788	5	0.229622	0.516765	NA	0.111111	0.111111	12.8439	12.9238	12.8839	A0A6P5JRW4_PHACI	Alpha-soluble NSF attachment protein	NAPA	Phascolarctos cinereus (Koala)	295
1546	A0A6P5KKG7	A vs P	-0.178122	0.237137	-0.751133	5	0.4864	0.708172	NA	0.40625	0.40625	12.4586	12.9236	12.6911	A0A6P5KKG7_PHACI	Supervillin isoform X9	SVIL	Phascolarctos cinereus (Koala)	2285
1562	A0A6P5KL20	A vs P	-0.168193	0.216888	-0.77548	5	0.47312	0.7019	NA	0	0	12.6321	12.9214	12.7767	A0A6P5KL20_PHACI	LOW QUALITY PROTEIN: minor histocompatibility antigen H13	HM13	Phascolarctos cinereus (Koala)	384
1408	A0A6P5KE75	A vs P	0.00186511	0.157412	0.0118486	5	0.991005	0.995552	NA	0.189394	0.189394	13.0014	12.9206	12.961	A0A6P5KE75_PHACI	Acetyl-coenzyme A synthetase (EC 6.2.1.1)	ACSS1	Phascolarctos cinereus (Koala)	708
339	A0A6P5ITH2	A vs P	0.176993	0.135129	1.30981	5	0.247209	0.529623	NA	0	0	12.9682	12.9163	12.9423	A0A6P5ITH2_PHACI	Hepatoma-derived growth factor-related protein 3	HDGFL3	Phascolarctos cinereus (Koala)	203
1939	A0A6P5L4G9	A vs P	-0.136119	0.17148	-0.793789	5	0.463308	0.697142	NA	0.0833333	0.0833333	12.7492	12.9126	12.8309	A0A6P5L4G9_PHACI	6-phosphogluconolactonase (6PGL) (EC 3.1.1.31)	PGLS	Phascolarctos cinereus (Koala)	263
2650	A0A6P5M4M9	A vs P	0.297103	0.143219	2.07447	5	0.0927116	0.397949	NA	0	0	13.0129	12.9113	12.9621	A0A6P5M4M9_PHACI	Dolichyl-diphosphooligosaccharide--protein glycosyltransferase subunit DAD1 (Oligosaccharyl transferase subunit DAD1)	DAD1	Phascolarctos cinereus (Koala)	141
248	A0A6P5IPA5	A vs P	#NAME?	NA	NA	NA	NA	0	oneConditionMissing	NA	NA	NA	12.9097	12.9097	A0A6P5IPA5_PHACI	REST corepressor 2	RCOR2	Phascolarctos cinereus (Koala)	519
969	A0A6P5JRV6	A vs P	0.271275	0.148185	1.83066	4	0.14112	0.443792	NA	0.0833333	0	13.2496	12.9093	13.0794	A0A6P5JRV6_PHACI	Serine/threonine-protein phosphatase CPPED1 (EC 3.1.3.16) (Calcineurin-like phosphoesterase domain-containing protein 1)	CPPED1	Phascolarctos cinereus (Koala)	312
148	A0A6P5IJX2	A vs P	0.154776	0.237948	0.650464	3	0.561766	0.759962	NA	0.166667	0	13.1648	12.9058	13.0353	A0A6P5IJX2_PHACI	NADH dehydrogenase [ubiquinone] 1 beta subcomplex subunit 8, mitochondrial (Complex I-ASHI) (NADH-ubiquinone oxidoreductase ASHI subunit)	NDUFB8	Phascolarctos cinereus (Koala)	186
2278	A0A6P5LKP2	A vs P	-0.138681	0.122274	-1.13418	5	0.308151	0.58891	NA	0.111111	0.111111	12.8333	12.9046	12.8689	A0A6P5LKP2_PHACI	Phosphoribosyl pyrophosphate synthase-associated protein 1 isoform X1	PRPSAP1	Phascolarctos cinereus (Koala)	385
957	A0A6P5JRF4	A vs P	0.0431335	0.113321	0.38063	5	0.719112	0.853016	NA	0.0916667	0.0916667	12.9901	12.9022	12.9461	A0A6P5JRF4_PHACI	RuvB-like helicase (EC 3.6.4.12)	RUVBL1	Phascolarctos cinereus (Koala)	456
184	A0A6P5ILA0	A vs P	-0.242941	0.104962	-2.31457	5	0.0685155	0.374015	NA	0.215278	0.215278	12.6124	12.9008	12.7566	A0A6P5ILA0_PHACI	RNA helicase (EC 3.6.4.13)	DDX3X	Phascolarctos cinereus (Koala)	679
1201	A0A6P5K3H2	A vs P	0.311842	0.203016	1.53605	5	0.185125	0.479015	NA	0.233333	0.233333	13.13	12.8998	13.0149	A0A6P5K3H2_PHACI	2-oxoglutarate dehydrogenase complex component E1 (EC 1.2.4.2) (2-oxoglutarate dehydrogenase, mitochondrial) (Alpha-ketoglutarate dehydrogenase) (Thiamine diphosphate (ThDP)-dependent 2-oxoglutarate dehydrogenase)	OGDH	Phascolarctos cinereus (Koala)	1030
1622	A0A6P5KNI9	A vs P	-0.00912548	0.242078	-0.0376965	5	0.971388	0.987833	NA	0.208333	0.208333	12.9757	12.8985	12.9371	A0A6P5KNI9_PHACI	Farnesyl pyrophosphate synthase ((2E,6E)-farnesyl diphosphate synthase) (Dimethylallyltranstransferase) (Farnesyl diphosphate synthase) (Geranyltranstransferase)	FDPS	Phascolarctos cinereus (Koala)	352
1601	A0A6P5KMR0	A vs P	0.595258	0.0960978	6.1943	5	0.00160001	0.200434	NA	0.194444	0.194444	13.3898	12.8947	13.1423	A0A6P5KMR0_PHACI	LOW QUALITY PROTEIN: heterogeneous nuclear ribonucleoprotein A0	HNRNPA0	Phascolarctos cinereus (Koala)	303
595	A0A6P5J6B9	A vs P	-0.253286	0.147741	-1.71439	5	0.147122	0.446182	NA	0.143939	0.143939	12.5492	12.8936	12.7214	A0A6P5J6B9_PHACI	Valine--tRNA ligase (EC 6.1.1.9) (Valyl-tRNA synthetase)	VARS	Phascolarctos cinereus (Koala)	1264
1866	A0A6P5L0E8	A vs P	-0.166477	0.28292	-0.588426	0	NA	NA	NA	0.666667	0	12.7267	12.8932	12.8099	A0A6P5L0E8_PHACI	EF-hand domain-containing family member C2	EFHC2	Phascolarctos cinereus (Koala)	747
1334	A0A6P5K9Z5	A vs P	0.117111	0.0923876	1.26761	5	0.260763	0.545067	NA	0.190476	0.190476	13.0552	12.893	12.9741	A0A6P5K9Z5_PHACI	Protein-L-isoaspartate O-methyltransferase (EC 2.1.1.77)	PCMT1	Phascolarctos cinereus (Koala)	291
1372	A0A6P5KC28	A vs P	-0.831062	0.321746	-2.58297	4	0.0611353	0.367945	NA	0.366667	0.283333	12.2218	12.8926	12.5572	A0A6P5KC28_PHACI	Beta-galactosidase (EC 3.2.1.23)	GLB1	Phascolarctos cinereus (Koala)	639
224	A0A6P5IN66	A vs P	0.121033	0.203074	0.596006	5	0.577125	0.771173	NA	0	0	12.9457	12.8894	12.9176	A0A6P5IN66_PHACI	Ras-related protein Ral-A	RALA	Phascolarctos cinereus (Koala)	206
68	A0A6P5IEG6	A vs P	0.196957	0.264635	0.74426	5	0.490196	0.710582	NA	0.25	0.25	13.2275	12.8877	13.0576	A0A6P5IEG6_PHACI	Beta-1-syntrophin	SNTB1	Phascolarctos cinereus (Koala)	563
57	A0A6P5IDH6	A vs P	-4.41697	0.189438	-23.3162	1	0.027287	0.295981	NA	0.533333	0.2	11.9607	12.8871	12.4239	A0A6P5IDH6_PHACI	Interleukin-1	LOC110192427	Phascolarctos cinereus (Koala)	123
2144	A0A6P5LEE2	A vs P	-0.394001	0.153671	-2.56392	3	0.0829304	0.393758	NA	0.383333	0.216667	12.7766	12.8851	12.8309	A0A6P5LEE2_PHACI	Lysosomal alpha-glucosidase (EC 3.2.1.20) (Acid maltase)	GAA	Phascolarctos cinereus (Koala)	953
411	A0A6P5IWB1	A vs P	0.279154	0.214557	1.30107	2	0.322945	0.596359	NA	0.25	0	13.1471	12.8844	13.0158	A0A6P5IWB1_PHACI	Anoctamin	ANO1	Phascolarctos cinereus (Koala)	1021
629	A0A6P5J7V1	A vs P	-0.921424	0.401176	-2.29681	4	0.0832308	0.393758	NA	0.5	0.416667	11.5106	12.8843	12.1975	A0A6P5J7V1_PHACI	Aminoacyl tRNA synthase complex-interacting multifunctional protein 1 isoform X1	AIMP1	Phascolarctos cinereus (Koala)	322
2415	A0A6P5LSU4	A vs P	-0.353434	0.255026	-1.38588	5	0.224414	0.513578	NA	0.291667	0.291667	12.4126	12.8836	12.6481	A0A6P5LSU4_PHACI	Tyrosine-protein kinase (EC 2.7.10.2)	LYN	Phascolarctos cinereus (Koala)	514
375	A0A6P5IUN3	A vs P	0.586297	0.357883	1.63823	5	0.162299	0.460242	NA	0.111111	0.111111	13.4228	12.8822	13.1525	A0A6P5IUN3_PHACI	Transmembrane emp24 domain-containing protein 2 isoform X2	TMED2	Phascolarctos cinereus (Koala)	201
579	A0A6P5J572	A vs P	0.258347	0.153857	1.67914	5	0.153962	0.453998	NA	0.141667	0.141667	13.2079	12.881	13.0445	A0A6P5J572_PHACI	NADH-ubiquinone oxidoreductase 75 kDa subunit, mitochondrial	NDUFS1	Phascolarctos cinereus (Koala)	727
1620	A0A6P5KNI5	A vs P	-0.379106	0.176956	-2.14237	5	0.0850616	0.393758	NA	0.0666667	0.0666667	12.3974	12.8809	12.6391	A0A6P5KNI5_PHACI	NSFL1 cofactor p47 (p97 cofactor p47)	NSFL1C	Phascolarctos cinereus (Koala)	457
1655	A0A6P5KQC0	A vs P	-0.00183171	0.116912	-0.0156674	5	0.988106	0.993469	NA	0.319444	0.319444	12.8981	12.8797	12.8889	A0A6P5KQC0_PHACI	Mitochondrial proton/calcium exchanger protein (Electroneutral mitochondrial K(+)/H(+)exchanger) (Leucine zipper-EF-hand-containing transmembrane protein 1)	LETM1	Phascolarctos cinereus (Koala)	765
2130	A0A6P5LDR4	A vs P	-0.00995287	0.184961	-0.0538106	5	0.95917	0.981858	NA	0.104167	0.104167	12.882	12.878	12.88	A0A6P5LDR4_PHACI	Nuclear protein localization protein 4 homolog isoform X2	NPLOC4	Phascolarctos cinereus (Koala)	702
1742	A0A6P5KV97	A vs P	0.105584	0.212979	0.495747	5	0.641092	0.809941	NA	0.142857	0.142857	13.1128	12.878	12.9954	A0A6P5KV97_PHACI	Plasminogen activator inhibitor 1 RNA-binding protein isoform X7	SERBP1	Phascolarctos cinereus (Koala)	426
1644	A0A6P5KPS5	A vs P	-0.276891	0.151152	-1.83187	1	0.318108	0.591508	NA	0.416667	0	12.7713	12.8769	12.8241	A0A6P5KPS5_PHACI	Tetratricopeptide repeat protein 6	TTC6	Phascolarctos cinereus (Koala)	1898
2701	A0A6P5MBJ9	A vs P	-0.478088	0.177384	-2.69522	5	0.0430294	0.336412	NA	0.427083	0.427083	12.1715	12.8754	12.5235	A0A6P5MBJ9_PHACI	Desmoplakin isoform X1	DSP	Phascolarctos cinereus (Koala)	2876
252	A0A6P5IPJ1	A vs P	-0.626285	0.136213	-4.59785	4	0.0100471	0.244143	NA	0.416667	0.333333	12.0667	12.8721	12.4694	A0A6P5IPJ1_PHACI	Serine hydroxymethyltransferase (EC 2.1.2.1)	SHMT1	Phascolarctos cinereus (Koala)	484
1676	A0A6P5KRD3	A vs P	0.228607	0.13389	1.70742	5	0.14845	0.448515	NA	0.174242	0.174242	13.2834	12.872	13.0777	A0A6P5KRD3_PHACI	Interleukin enhancer-binding factor 2	ILF2	Phascolarctos cinereus (Koala)	390
2185	A0A6P5LG55	A vs P	-0.494387	0.234453	-2.10869	5	0.0887697	0.393758	NA	0.383333	0.383333	12.4207	12.8706	12.6456	A0A6P5LG55_PHACI	Acylamino-acid-releasing enzyme (EC 3.4.19.1) (Acyl-peptide hydrolase) (Acylaminoacyl-peptidase)	APEH	Phascolarctos cinereus (Koala)	730
2597	A0A6P5M253	A vs P	-0.156607	0.000620092	-252.554	0	NA	NA	NA	0.416667	0	12.6933	12.87	12.7816	A0A6P5M253_PHACI	U6 snRNA-associated Sm-like protein LSm7	LSM7	Phascolarctos cinereus (Koala)	103
1393	A0A6P5KD65	A vs P	-0.352677	0.242881	-1.45206	3	0.242412	0.52499	NA	0.166667	0	12.3258	12.8684	12.5971	A0A6P5KD65_PHACI	Transcription factor BTF3	BTF3L4	Phascolarctos cinereus (Koala)	158
1888	A0A6P5L1H2	A vs P	0.247917	0.118622	2.08997	5	0.0909034	0.39531	NA	0.152778	0.152778	13.1183	12.8684	12.9933	A0A6P5L1H2_PHACI	RNA-binding protein EWS isoform X1	EWSR1	Phascolarctos cinereus (Koala)	659
1739	A0A6P5KV84	A vs P	-0.151645	0.154966	-0.978571	5	0.372734	0.639275	NA	0.0555556	0.0555556	12.5947	12.8663	12.7305	A0A6P5KV84_PHACI	Guanine nucleotide-binding protein subunit gamma	GNG12	Phascolarctos cinereus (Koala)	72
169	A0A6P5IKP7	A vs P	-0.544775	0.446029	-1.22139	1	0.436761	0.682313	NA	0.583333	0	12.6199	12.866	12.743	A0A6P5IKP7_PHACI	Focal adhesion kinase 1 (EC 2.7.10.2) (Protein-tyrosine kinase 2) (pp125FAK)	PTK2	Phascolarctos cinereus (Koala)	1102
940	A0A6P5JQJ0	A vs P	0.260624	0.25842	1.00853	5	0.359486	0.629559	NA	0.291667	0.291667	12.9724	12.8646	12.9185	A0A6P5JQJ0_PHACI	Profilin	PFN2	Phascolarctos cinereus (Koala)	140
2001	A0A6P5L7K0	A vs P	-0.0730752	0.0949602	-0.769535	5	0.476338	0.7019	NA	0.0595238	0.0595238	12.8918	12.8641	12.878	A0A6P5L7K0_PHACI	Trifunctional purine biosynthetic protein adenosine-3 [Includes: Phosphoribosylamine--glycine ligase (EC 6.3.4.13) (Glycinamide ribonucleotide synthetase) (GARS) (Phosphoribosylglycinamide synthetase); Phosphoribosylformylglycinamidine cyclo-ligase (EC 6.3.3.1) (AIR synthase) (AIRS) (Phosphoribosyl-aminoimidazole synthetase); Phosphoribosylglycinamide formyltransferase (EC 2.1.2.2) (5'-phosphorib…	GART	Phascolarctos cinereus (Koala)	1011
2308	A0A6P5LMR7	A vs P	-0.619138	0.262399	-2.35953	4	0.0777031	0.382636	NA	0.0833333	0	12.1283	12.8632	12.4958	A0A6P5LMR7_PHACI	ADP-ribosylation factor-like protein 8A	ARL8A	Phascolarctos cinereus (Koala)	186
1015	A0A6P5JUE6	A vs P	-0.237881	0.198725	-1.19704	1	0.443059	0.686629	NA	0.666667	0.166667	12.6698	12.8631	12.7664	A0A6P5JUE6_PHACI	Melanoma inhibitory activity protein 3 isoform X1	MIA3	Phascolarctos cinereus (Koala)	2026
2585	A0A6P5M1J0	A vs P	-2.05592	0.391212	-5.25525	3	0.0134212	0.254258	NA	0.166667	0	10.9257	12.8619	11.8938	A0A6P5M1J0_PHACI	Pyroglutamyl-peptidase I (EC 3.4.19.3)	PGPEP1	Phascolarctos cinereus (Koala)	211
1236	A0A6P5K589	A vs P	0.210028	0.164795	1.27448	5	0.258511	0.543873	NA	0.222222	0.222222	13.2088	12.8617	13.0353	A0A6P5K589_PHACI	Ubiquitin-conjugating enzyme E2 variant 1	LOC110206650	Phascolarctos cinereus (Koala)	147
778	A0A6P5JFG3	A vs P	0.470563	0.163583	2.8766	5	0.0347257	0.317137	NA	0.138889	0.138889	13.1879	12.8613	13.0246	A0A6P5JFG3_PHACI	LOW QUALITY PROTEIN: calcium/calmodulin-dependent protein kinase type 1B	PNCK	Phascolarctos cinereus (Koala)	369
25	A0A6P5IAR0	A vs P	NA	NA	NA	NA	NA	NA	NA	NA	NA	12.1109	12.8607	12.4858	A0A6P5IAR0_PHACI	Mitochondrial import inner membrane translocase subunit	TIMM8A	Phascolarctos cinereus (Koala)	95
2088	A0A6P5LBT5	A vs P	-0.348767	0.173298	-2.01253	3	0.137647	0.439792	NA	0.444444	0.277778	12.4722	12.8601	12.6661	A0A6P5LBT5_PHACI	Glycylpeptide N-tetradecanoyltransferase (EC 2.3.1.97)	NMT1	Phascolarctos cinereus (Koala)	499
928	A0A6P5JPN9	A vs P	-0.115142	0.0971257	-1.1855	0	NA	NA	NA	0.75	0	11.3195	12.8597	12.0896	A0A6P5JPN9_PHACI	Protein TsetseEP-like isoform X1	LOC110204375	Phascolarctos cinereus (Koala)	123
1536	A0A6P5KJZ5	A vs P	0.751606	0.163495	4.59712	5	0.0058556	0.211559	NA	0.104167	0.104167	13.6243	12.8589	13.2416	A0A6P5KJZ5_PHACI	PCTP-like protein	STARD10	Phascolarctos cinereus (Koala)	288
504	A0A6P5J1B4	A vs P	0.163108	0.282954	0.576445	2	0.622543	0.800387	NA	0.25	0	12.6417	12.8574	12.7495	A0A6P5J1B4_PHACI	ATP-dependent Clp protease proteolytic subunit (EC 3.4.21.92)	CLPP	Phascolarctos cinereus (Koala)	251
1290	A0A6P5K7T1	A vs P	-0.169553	0.180803	-0.937779	5	0.391411	0.650759	NA	0	0	12.4675	12.8573	12.6624	A0A6P5K7T1_PHACI	Ectopic P granules protein 5 homolog isoform X2	EPG5	Phascolarctos cinereus (Koala)	2590
910	A0A6P5JN56	A vs P	-0.596999	0.389364	-1.53327	0	NA	NA	NA	0.75	0	12.2574	12.8544	12.5559	A0A6P5JN56_PHACI	WAS/WASL-interacting protein family member 3	LOC110203549	Phascolarctos cinereus (Koala)	129
1429	A0A6P5KEZ3	A vs P	0.373767	0.224623	1.66397	5	0.157002	0.454837	NA	0.166667	0.166667	13.1896	12.8492	13.0194	A0A6P5KEZ3_PHACI	General vesicular transport factor p115 isoform X2	USO1	Phascolarctos cinereus (Koala)	957
2381	A0A6P5LRC0	A vs P	0.335121	0.184983	1.81163	5	0.1298	0.431711	NA	0.291667	0.291667	13.2259	12.8469	13.0364	A0A6P5LRC0_PHACI	Nuclear ubiquitous casein and cyclin-dependent kinase substrate 1	NUCKS1	Phascolarctos cinereus (Koala)	243
963	A0A6P5JRL8	A vs P	-0.349854	0.240376	-1.45544	5	0.205311	0.496155	NA	0.260417	0.260417	12.132	12.8434	12.4877	A0A6P5JRL8_PHACI	Fibulin-2 isoform X1	FBLN2	Phascolarctos cinereus (Koala)	1270
1269	A0A6P5K6U9	A vs P	-0.333979	0.160639	-2.07907	5	0.0921704	0.397753	NA	0.166667	0.166667	12.8616	12.8418	12.8517	A0A6P5K6U9_PHACI	glutamine--fructose-6-phosphate transaminase (isomerizing) (EC 2.6.1.16)	GFPT1	Phascolarctos cinereus (Koala)	699
1751	A0A6P5KVJ5	A vs P	0.121894	0.518026	0.235305	5	0.823305	0.916137	NA	0.125	0.125	12.9161	12.8389	12.8775	A0A6P5KVJ5_PHACI	Cellular retinoic acid-binding protein 2	CRABP2	Phascolarctos cinereus (Koala)	138
557	A0A6P5J3R7	A vs P	0.284349	0.207547	1.37004	5	0.22899	0.516641	NA	0.21875	0.21875	13.0259	12.8381	12.932	A0A6P5J3R7_PHACI	Dystrophin	LOC110198777	Phascolarctos cinereus (Koala)	3557
2056	A0A6P5LAP3	A vs P	-0.481132	0.565853	-0.850277	2	0.484725	0.707405	NA	0.595238	0.261905	12.0345	12.8365	12.4355	A0A6P5LAP3_PHACI	Annexin	LOC110215491	Phascolarctos cinereus (Koala)	327
1071	A0A6P5JXX2	A vs P	0.635126	0.22956	2.76671	5	0.039519	0.333901	NA	0.440476	0.440476	13.5947	12.8357	13.2152	A0A6P5JXX2_PHACI	10-formyltetrahydrofolate dehydrogenase (EC 1.5.1.6)	ALDH1L1	Phascolarctos cinereus (Koala)	902
2096	A0A6P5LC43	A vs P	-0.151926	0.0426131	-3.56524	5	0.0161248	0.267114	NA	0.318182	0.318182	12.6759	12.8351	12.7555	A0A6P5LC43_PHACI	Mitochondrial import receptor subunit TOM70	TOMM70	Phascolarctos cinereus (Koala)	614
930	A0A6P5JPS1	A vs P	-0.715571	0.236449	-3.02632	0	NA	NA	NA	0.666667	0	12.1197	12.8335	12.4766	A0A6P5JPS1_PHACI	alcohol dehydrogenase (EC 1.1.1.1)	LOC110204264	Phascolarctos cinereus (Koala)	376
555	A0A6P5J3N4	A vs P	0.555182	0.194904	2.84849	5	0.0358872	0.322149	NA	0.151515	0.151515	13.3109	12.8335	13.0722	A0A6P5J3N4_PHACI	Phosphoacetylglucosamine mutase (PAGM) (EC 5.4.2.3) (Acetylglucosamine phosphomutase) (N-acetylglucosamine-phosphate mutase)	PGM3	Phascolarctos cinereus (Koala)	543
1147	A0A6P5K1K1	A vs P	-0.110068	0.139499	-0.789021	4	0.474235	0.7019	NA	0.361111	0.277778	12.5393	12.8329	12.6861	A0A6P5K1K1_PHACI	Regulator of chromosome condensation	RCC1	Phascolarctos cinereus (Koala)	428
2023	A0A6P5L8R3	A vs P	0.301479	0.410085	0.735161	2	0.538761	0.746929	NA	0.25	0	12.9651	12.8323	12.8987	A0A6P5L8R3_PHACI	Endoplasmic reticulum-Golgi intermediate compartment protein	ERGIC3	Phascolarctos cinereus (Koala)	383
1097	A0A6P5JZC6	A vs P	-0.10575	0.170236	-0.621196	5	0.561691	0.759962	NA	0.333333	0.333333	12.7746	12.8292	12.8019	A0A6P5JZC6_PHACI	Sulfurtransferase	MPST	Phascolarctos cinereus (Koala)	294
2553	A0A6P5LZM7	A vs P	-0.0213386	0.301945	-0.0706703	3	0.948107	0.977749	NA	0.361111	0.194444	12.4366	12.8292	12.6329	A0A6P5LZM7_PHACI	Protein transport protein Sec24D	SEC24D	Phascolarctos cinereus (Koala)	1038
2459	A0A6P5LUX1	A vs P	-0.124527	0.0990757	-1.25688	5	0.264314	0.550578	NA	0.15	0.15	12.7765	12.8278	12.8022	A0A6P5LUX1_PHACI	Mitogen-activated protein kinase (EC 2.7.11.24)	MAPK3	Phascolarctos cinereus (Koala)	380
528	A0A6P5J252	A vs P	0.0553837	0.116833	0.474042	5	0.655448	0.822041	NA	0.309524	0.309524	12.9234	12.8241	12.8738	A0A6P5J252_PHACI	2',3'-cyclic-nucleotide 3'-phosphodiesterase (EC 3.1.4.37)	CNP	Phascolarctos cinereus (Koala)	398
286	A0A6P5IR34	A vs P	0.455028	0.241128	1.88708	4	0.132196	0.436216	NA	0.347222	0.263889	13.3365	12.8235	13.08	A0A6P5IR34_PHACI	Endophilin-B2 (SH3 domain-containing GRB2-like protein B2)	SH3GLB2	Phascolarctos cinereus (Koala)	403
1668	A0A6P5KR20	A vs P	0.661714	0.138493	4.77798	5	0.00497954	0.211345	NA	0.416667	0.416667	13.5137	12.8235	13.1686	A0A6P5KR20_PHACI	Dystrobrevin alpha isoform X1	DTNA	Phascolarctos cinereus (Koala)	834
1675	A0A6P5KR87	A vs P	-0.852833	0.504119	-1.69173	4	0.165956	0.462516	NA	0.25	0.166667	11.6767	12.8216	12.2492	A0A6P5KR87_PHACI	Transthyretin	TTR	Phascolarctos cinereus (Koala)	149
695	A0A6P5JAK4	A vs P	0.126575	0.162689	0.778019	5	0.47175	0.7019	NA	0.229167	0.229167	12.9463	12.819	12.8827	A0A6P5JAK4_PHACI	LOW QUALITY PROTEIN: vacuolar protein sorting-associated protein VTA1 homolog	VTA1	Phascolarctos cinereus (Koala)	306
658	A0A6P5J8V4	A vs P	0.00993864	0.0470641	0.211173	5	0.84109	0.925619	NA	0.0625	0.0625	12.8999	12.817	12.8584	A0A6P5J8V4_PHACI	E2 NEDD8-conjugating enzyme (EC 2.3.2.34)	UBE2M	Phascolarctos cinereus (Koala)	183
27	A0A6P5IAV6	A vs P	0.319532	0.176843	1.80687	5	0.130598	0.432573	NA	0.279762	0.279762	13.1051	12.8165	12.9608	A0A6P5IAV6_PHACI	Golgi apparatus protein 1	GLG1	Phascolarctos cinereus (Koala)	1183
1245	A0A6P5K5Z5	A vs P	-0.385218	0.248562	-1.54979	5	0.181882	0.47784	NA	0.277778	0.277778	12.4158	12.8158	12.6158	A0A6P5K5Z5_PHACI	LOW QUALITY PROTEIN: von Willebrand factor A domain-containing protein 5A-like	LOC110207122	Phascolarctos cinereus (Koala)	873
2428	A0A6P5LTF9	A vs P	-0.300803	0.192234	-1.56477	5	0.178407	0.476439	NA	0.104167	0.104167	12.3626	12.8151	12.5888	A0A6P5LTF9_PHACI	Sorting nexin	SNX6	Phascolarctos cinereus (Koala)	439
348	A0A6P5ITQ5	A vs P	0.249156	0.2287	1.08944	4	0.337196	0.610043	NA	0.375	0.291667	12.9065	12.8143	12.8604	A0A6P5ITQ5_PHACI	Histone deacetylase complex subunit SAP18 (18 kDa Sin3-associated polypeptide)	SAP18	Phascolarctos cinereus (Koala)	172
1351	A0A6P5KAW5	A vs P	0.12896	0.202922	0.635513	4	0.559633	0.758355	NA	0.0833333	0	12.7213	12.8114	12.7664	A0A6P5KAW5_PHACI	non-specific serine/threonine protein kinase (EC 2.7.11.1)	NEK9	Phascolarctos cinereus (Koala)	858
2586	A0A6P5M1K3	A vs P	-0.117592	0.186884	-0.629225	5	0.556828	0.75711	NA	0.283333	0.283333	12.5871	12.8089	12.698	A0A6P5M1K3_PHACI	LOW QUALITY PROTEIN: regulator of nonsense transcripts 1	UPF1	Phascolarctos cinereus (Koala)	1118
2501	A0A6P5LX30	A vs P	0.607407	0.473982	1.2815	1	0.421847	0.670749	NA	0.416667	0	13.2614	12.8087	13.0351	A0A6P5LX30_PHACI	Serine/threonine-protein phosphatase (EC 3.1.3.16)	PPEF1	Phascolarctos cinereus (Koala)	601
1868	A0A6P5L0J2	A vs P	0.358419	0.232429	1.54206	5	0.1837	0.47784	NA	0.261905	0.261905	13.2249	12.8079	13.0164	A0A6P5L0J2_PHACI	Protein NipSnap homolog 3A isoform X1	NIPSNAP3A	Phascolarctos cinereus (Koala)	250
1978	A0A6P5L6H5	A vs P	-0.174861	0.191444	-0.91338	5	0.402937	0.658589	NA	0.111111	0.111111	12.6269	12.8056	12.7162	A0A6P5L6H5_PHACI	Proteasome subunit beta	PSMB3	Phascolarctos cinereus (Koala)	205
1363	A0A6P5KBK8	A vs P	0.0583704	0.139886	0.417271	5	0.693792	0.840367	NA	0.208333	0.208333	13.0399	12.8053	12.9226	A0A6P5KBK8_PHACI	small monomeric GTPase (EC 3.6.5.2)	RAB5A	Phascolarctos cinereus (Koala)	215
1359	A0A6P5KBD0	A vs P	-0.000419536	0.000125806	-3.3348	0	NA	NA	NA	0.583333	0	12.2946	12.8026	12.5486	A0A6P5KBD0_PHACI	Bcl-2-associated transcription factor 1 isoform X1	BCLAF1	Phascolarctos cinereus (Koala)	930
1545	A0A6P5KKG2	A vs P	-0.0887381	0.0933729	-0.950362	5	0.38557	0.646487	NA	0.227273	0.227273	12.7463	12.8007	12.7735	A0A6P5KKG2_PHACI	Kinesin-like protein	KIF5B	Phascolarctos cinereus (Koala)	965
1293	A0A6P5K7U0	A vs P	0.260167	0.153494	1.69496	5	0.150853	0.452372	NA	0.229167	0.229167	13.1455	12.8001	12.9728	A0A6P5K7U0_PHACI	Pyridoxal phosphate homeostasis protein (PLP homeostasis protein) (Proline synthase co-transcribed bacterial homolog protein)	PLPBP PROSC	Phascolarctos cinereus (Koala)	269
843	A0A6P5JJB3	A vs P	-0.47695	0.203562	-2.34302	5	0.0661312	0.371915	NA	0.37963	0.37963	12.1643	12.7997	12.482	A0A6P5JJB3_PHACI	Uridine phosphorylase (EC 2.4.2.3)	UPP1	Phascolarctos cinereus (Koala)	311
942	A0A6P5JQK7	A vs P	-0.477752	0.162693	-2.93652	5	0.032387	0.313907	NA	0.283333	0.283333	12.126	12.7966	12.4613	A0A6P5JQK7_PHACI	ferroxidase (EC 1.16.3.1)	LOC110204790	Phascolarctos cinereus (Koala)	1101
2084	A0A6P5LBM2	A vs P	3.05721	0.420042	7.27835	2	0.0183588	0.267114	NA	0.333333	0	14.9548	12.7963	13.8755	A0A6P5LBM2_PHACI	Optineurin	OPTN	Phascolarctos cinereus (Koala)	667
2640	A0A6P5M451	A vs P	0.161465	0.469375	0.344	5	0.744841	0.86772	NA	0.364583	0.364583	12.754	12.7956	12.7748	A0A6P5M451_PHACI	Tryptophan--tRNA ligase, cytoplasmic (EC 6.1.1.2) (Tryptophanyl-tRNA synthetase)	WARS	Phascolarctos cinereus (Koala)	476
1752	A0A6P5KVJ8	A vs P	-0.413002	0.138129	-2.98998	4	0.0403391	0.334037	NA	0.208333	0.125	12.2794	12.7955	12.5375	A0A6P5KVJ8_PHACI	COP9 signalosome complex subunit 7a	COPS7A	Phascolarctos cinereus (Koala)	275
448	A0A6P5IY71	A vs P	-0.102525	0.103245	-0.993027	5	0.366292	0.634381	NA	0.179487	0.179487	12.7129	12.7936	12.7533	A0A6P5IY71_PHACI	Dipeptidyl peptidase 3 (EC 3.4.14.4) (Dipeptidyl aminopeptidase III) (Dipeptidyl peptidase III)	DPP3	Phascolarctos cinereus (Koala)	737
887	A0A6P5JLS0	A vs P	-0.0320317	0.17385	-0.184249	4	0.862782	0.93588	NA	0.194444	0.111111	12.9041	12.7904	12.8472	A0A6P5JLS0_PHACI	Sodium/potassium-transporting ATPase subunit alpha	ATP1A2	Phascolarctos cinereus (Koala)	1020
775	A0A6P5JFB9	A vs P	0.266713	0.686349	0.388596	1	0.764045	0.88114	NA	0.722222	0.138889	12.541	12.7882	12.6646	A0A6P5JFB9_PHACI	ABC-type antigen peptide transporter (EC 7.4.2.14)	TAP1	Phascolarctos cinereus (Koala)	743
2335	A0A6P5LP46	A vs P	0.0275521	0.162995	0.169037	5	0.872394	0.939261	NA	0.0555556	0.0555556	12.654	12.7864	12.7202	A0A6P5LP46_PHACI	Clathrin light chain	CLTA	Phascolarctos cinereus (Koala)	241
731	A0A6P5JCE8	A vs P	-0.00318223	0.156687	-0.0203095	5	0.984582	0.990754	NA	0.194444	0.194444	12.7033	12.7862	12.7448	A0A6P5JCE8_PHACI	Aflatoxin B1 aldehyde reductase member 2-like	LOC110198713	Phascolarctos cinereus (Koala)	330
2189	A0A6P5LGG8	A vs P	0.412941	0.315591	1.30847	5	0.24763	0.529623	NA	0.381579	0.381579	13.241	12.7841	13.0125	A0A6P5LGG8_PHACI	von Willebrand factor A domain-containing protein 1	COL12A1	Phascolarctos cinereus (Koala)	3125
2158	A0A6P5LEW9	A vs P	0.218723	0.330515	0.661764	5	0.537397	0.746712	NA	0.266667	0.266667	13.1627	12.7801	12.9714	A0A6P5LEW9_PHACI	40S ribosomal protein S10	RPS10	Phascolarctos cinereus (Koala)	165
1126	A0A6P5K0H0	A vs P	0.104725	0.141155	0.741914	5	0.491498	0.710582	NA	0.15	0.15	12.9041	12.7785	12.8413	A0A6P5K0H0_PHACI	Dual specificity mitogen-activated protein kinase kinase 1 (EC 2.7.12.2) (ERK activator kinase 1) (MAPK/ERK kinase 1)	MAP2K1	Phascolarctos cinereus (Koala)	393
1242	A0A6P5K5K3	A vs P	-0.0429172	0.181498	-0.236461	5	0.822456	0.916038	NA	0	0	12.634	12.7745	12.7043	A0A6P5K5K3_PHACI	B-cell receptor-associated protein (BCR-associated protein)	BCAP29	Phascolarctos cinereus (Koala)	242
2351	A0A6P5LPV7	A vs P	0.0266774	0.121741	0.219133	5	0.835211	0.92341	NA	0	0	12.7803	12.7695	12.7749	A0A6P5LPV7_PHACI	GTPase NRas (EC 3.6.5.2) (Transforming protein N-Ras)	NRAS	Phascolarctos cinereus (Koala)	189
550	A0A6P5J3B0	A vs P	-0.0178134	0.468161	-0.0380497	1	0.975788	0.988695	NA	0.458333	0.125	12.5246	12.7676	12.6461	A0A6P5J3B0_PHACI	Cytidine deaminase (EC 3.5.4.5) (Cytidine aminohydrolase)	CDA	Phascolarctos cinereus (Koala)	153
1265	A0A6P5K6R3	A vs P	0.47045	0.192139	2.44849	5	0.0580439	0.361632	NA	0.194444	0.194444	13.064	12.7675	12.9158	A0A6P5K6R3_PHACI	Nucleolysin TIA-1 isoform X4	TIA1	Phascolarctos cinereus (Koala)	386
1452	A0A6P5KG79	A vs P	-0.182911	0.282859	-0.646651	4	0.553092	0.753949	NA	0.229167	0.145833	12.8063	12.7667	12.7865	A0A6P5KG79_PHACI	Kininogen-1 isoform X2	KNG1	Phascolarctos cinereus (Koala)	648
298	A0A6P5IRU8	A vs P	0.00647867	0.120119	0.0539354	5	0.959075	0.981858	NA	0.122222	0.122222	12.8559	12.7666	12.8112	A0A6P5IRU8_PHACI	DNA damage-binding protein 1 (Damage-specific DNA-binding protein 1)	DDB1	Phascolarctos cinereus (Koala)	1140
949	A0A6P5JQU2	A vs P	NA	NA	NA	NA	NA	NA	NA	NA	NA	12.5665	12.7652	12.6658	A0A6P5JQU2_PHACI	protein disulfide-isomerase (EC 5.3.4.1)	CRELD1	Phascolarctos cinereus (Koala)	412
651	A0A6P5J8Q0	A vs P	0.535151	0.197596	2.70831	5	0.0423613	0.335546	NA	0.0833333	0.0833333	13.3502	12.7642	13.0572	A0A6P5J8Q0_PHACI	RNA transcription, translation and transport factor protein	CUNH14orf166	Phascolarctos cinereus (Koala)	244
2589	A0A6P5M1N9	A vs P	0.0393366	0.201071	0.195635	4	0.854432	0.931053	NA	0.222222	0.138889	12.7734	12.7631	12.7683	A0A6P5M1N9_PHACI	Small glutamine-rich tetratricopeptide repeat-containing protein alpha isoform X2	SGTA	Phascolarctos cinereus (Koala)	313
2685	A0A6P5M8W6	A vs P	0.105226	0.108138	0.973075	3	0.402286	0.658535	NA	0.5	0.25	12.7496	12.7629	12.7562	A0A6P5M8W6_PHACI	Sulfide:quinone oxidoreductase, mitochondrial	SQOR	Phascolarctos cinereus (Koala)	450
71	A0A6P5IEV2	A vs P	0.168653	0.177947	0.947772	0	NA	NA	NA	0.583333	0	12.6756	12.7626	12.7191	A0A6P5IEV2_PHACI	small monomeric GTPase (EC 3.6.5.2)	KRAS	Phascolarctos cinereus (Koala)	189
2588	A0A6P5M1N5	A vs P	0.370002	0.176114	2.10092	4	0.103545	0.406801	NA	0.166667	0	13.0817	12.7618	12.9218	A0A6P5M1N5_PHACI	Nicalin	NCLN	Phascolarctos cinereus (Koala)	562
1482	A0A6P5KHL2	A vs P	-0.339485	0.288976	-1.17478	5	0.292978	0.574972	NA	0.366667	0.366667	12.1324	12.7611	12.4467	A0A6P5KHL2_PHACI	Lysosome membrane protein 2	SCARB2	Phascolarctos cinereus (Koala)	478
543	A0A6P5J2Q9	A vs P	NA	NA	NA	NA	NA	NA	NA	NA	NA	12.0713	12.7605	12.4159	A0A6P5J2Q9_PHACI	4-aminobutyrate aminotransferase, mitochondrial (EC 2.6.1.19) (EC 2.6.1.22) ((S)-3-amino-2-methylpropionate transaminase) (GABA aminotransferase) (Gamma-amino-N-butyrate transaminase) (L-AIBAT)	ABAT	Phascolarctos cinereus (Koala)	500
422	A0A6P5IX13	A vs P	NA	NA	NA	NA	NA	NA	NA	NA	NA	12.3445	12.7586	12.5516	A0A6P5IX13_PHACI	Ragulator complex protein LAMTOR1 (Late endosomal/lysosomal adaptor and MAPK and MTOR activator 1)	LAMTOR1	Phascolarctos cinereus (Koala)	161
907	A0A6P5JN43	A vs P	-0.447306	0.220577	-2.02789	4	0.112483	0.409883	NA	0.291667	0.208333	12.5132	12.7586	12.6359	A0A6P5JN43_PHACI	DnaJ homolog subfamily B member 1 isoform X1	DNAJB1	Phascolarctos cinereus (Koala)	340
2395	A0A6P5LRZ1	A vs P	0.137837	0.0802746	1.71706	5	0.146616	0.44521	NA	0.266667	0.266667	12.9193	12.7579	12.8386	A0A6P5LRZ1_PHACI	14-3-3 protein gamma	YWHAG	Phascolarctos cinereus (Koala)	247
1812	A0A6P5KXZ0	A vs P	0.824651	0.393662	2.09482	0	NA	NA	NA	0.5	0	13.4265	12.7555	13.091	A0A6P5KXZ0_PHACI	Golgi phosphoprotein 3	GOLPH3	Phascolarctos cinereus (Koala)	299
2503	A0A6P5LX96	A vs P	-0.0305824	0.168137	-0.18189	5	0.862813	0.93588	NA	0.166667	0.166667	12.711	12.7508	12.7309	A0A6P5LX96_PHACI	Eukaryotic peptide chain release factor subunit 1	ETF1	Phascolarctos cinereus (Koala)	437
117	A0A6P5II78	A vs P	-0.0185303	0.22739	-0.0814911	4	0.938966	0.972905	NA	0.0833333	0	12.9432	12.7507	12.8469	A0A6P5II78_PHACI	Keratin, type II cytoskeletal 74 isoform X1	KRT74	Phascolarctos cinereus (Koala)	529
352	A0A6P5ITY6	A vs P	-0.128487	0.118242	-1.08665	5	0.32678	0.602055	NA	0.166667	0.166667	12.5936	12.7489	12.6712	A0A6P5ITY6_PHACI	Ras-related protein Rab-21	RAB21	Phascolarctos cinereus (Koala)	229
610	A0A6P5J731	A vs P	-0.182768	0.202328	-0.903329	5	0.407763	0.661653	NA	0.333333	0.333333	12.6444	12.7475	12.6959	A0A6P5J731_PHACI	Argininosuccinate synthase (EC 6.3.4.5) (Citrulline--aspartate ligase)	ASS1	Phascolarctos cinereus (Koala)	438
947	A0A6P5JQQ8	A vs P	0.12515	0.067506	1.85391	5	0.122929	0.420105	NA	0.241667	0.241667	13.0162	12.7473	12.8817	A0A6P5JQQ8_PHACI	1,4-alpha-glucan branching enzyme (EC 2.4.1.18)	GBE1	Phascolarctos cinereus (Koala)	696
2007	A0A6P5L7W0	A vs P	-0.112539	0.0997779	-1.12789	5	0.31056	0.589763	NA	0.216667	0.216667	12.6522	12.7462	12.6992	A0A6P5L7W0_PHACI	Eukaryotic translation initiation factor 2 subunit 2 (Eukaryotic translation initiation factor 2 subunit beta)	EIF2S2	Phascolarctos cinereus (Koala)	333
399	A0A6P5IVW0	A vs P	0.0921575	0.296837	0.310464	2	0.785575	0.894827	NA	0.25	0	12.7465	12.7454	12.7459	A0A6P5IVW0_PHACI	Vesicle-associated membrane protein 8 (Endobrevin)	VAMP8	Phascolarctos cinereus (Koala)	99
1120	A0A6P5K0B2	A vs P	-0.125294	0.162798	-0.769632	5	0.476285	0.7019	NA	0.166667	0.166667	12.6644	12.7451	12.7048	A0A6P5K0B2_PHACI	NHP2-like protein 1	SNU13	Phascolarctos cinereus (Koala)	128
2637	A0A6P5M442	A vs P	0.0966293	0.0840412	1.14979	5	0.302239	0.582532	NA	0.116667	0.116667	12.9321	12.7429	12.8375	A0A6P5M442_PHACI	Apoptosis inhibitor 5 isoform X1	API5	Phascolarctos cinereus (Koala)	524
2203	A0A6P5LH67	A vs P	-0.629957	0.143996	-4.37483	4	0.011923	0.247504	NA	0.333333	0.25	11.8918	12.7407	12.3163	A0A6P5LH67_PHACI	Tight junction protein ZO-2 isoform X1	TJP2	Phascolarctos cinereus (Koala)	1171
1114	A0A6P5K027	A vs P	-0.048539	0.12256	-0.396043	5	0.708409	0.848681	NA	0.202381	0.202381	12.7202	12.7367	12.7284	A0A6P5K027_PHACI	LOW QUALITY PROTEIN: plexin-B2	PLXNB2	Phascolarctos cinereus (Koala)	1909
75	A0A6P5IF20	A vs P	0.076958	0.198537	0.387625	5	0.714245	0.851016	NA	0.25	0.25	12.91	12.736	12.823	A0A6P5IF20_PHACI	ATP-dependent (S)-NAD(P)H-hydrate dehydratase (EC 4.2.1.93) (ATP-dependent NAD(P)HX dehydratase) (Carbohydrate kinase domain-containing protein)	NAXD CARKD	Phascolarctos cinereus (Koala)	483
1611	A0A6P5KN55	A vs P	-0.0637179	0.282735	-0.225363	2	0.84263	0.925619	NA	0.416667	0.166667	12.6716	12.7329	12.7022	A0A6P5KN55_PHACI	Signal recognition particle 54 kDa protein (EC 3.6.5.-)	SRP54	Phascolarctos cinereus (Koala)	504
2270	A0A6P5LK40	A vs P	0.0821926	0.189629	0.433438	5	0.682759	0.836761	NA	0.166667	0.166667	12.9866	12.7275	12.857	A0A6P5LK40_PHACI	LOW QUALITY PROTEIN: plasma membrane calcium-transporting ATPase 4	ATP2B4	Phascolarctos cinereus (Koala)	1144
393	A0A6P5IVN1	A vs P	-1.59825	0.0786298	-20.3262	0	NA	NA	NA	0.75	0	11.1527	12.7267	11.9397	A0A6P5IVN1_PHACI	Neutrophil elastase	ELANE	Phascolarctos cinereus (Koala)	264
2397	A0A6P5LRZ8	A vs P	-0.278162	0.140942	-1.97359	5	0.105439	0.40753	NA	0.216667	0.216667	12.3408	12.7249	12.5329	A0A6P5LRZ8_PHACI	Eukaryotic translation initiation factor 4 gamma 1 isoform X1	EIF4G1	Phascolarctos cinereus (Koala)	1619
1227	A0A6P5K4S6	A vs P	0.58915	0.157956	3.72984	5	0.0135733	0.254258	NA	0.359649	0.359649	13.3044	12.7238	13.0141	A0A6P5K4S6_PHACI	Laminin subunit beta-1	LAMB1	Phascolarctos cinereus (Koala)	1786
848	A0A6P5JJK0	A vs P	0.274353	0.165355	1.65918	5	0.157976	0.454837	NA	0.333333	0.333333	12.8798	12.7233	12.8015	A0A6P5JJK0_PHACI	Emerin	EMD	Phascolarctos cinereus (Koala)	275
813	A0A6P5JHX4	A vs P	-0.516452	0.292054	-1.76835	5	0.13724	0.439792	NA	0.266667	0.266667	11.9739	12.7222	12.348	A0A6P5JHX4_PHACI	Acidic leucine-rich nuclear phosphoprotein 32 family member	LOC110202124	Phascolarctos cinereus (Koala)	354
534	A0A6P5J289	A vs P	0.236881	0.0678834	3.48953	5	0.0174792	0.267114	NA	0.2	0.2	12.8944	12.7206	12.8075	A0A6P5J289_PHACI	Coagulation factor IX (EC 3.4.21.22) (Christmas factor)	F9	Phascolarctos cinereus (Koala)	455
676	A0A6P5J9I9	A vs P	0.0785509	0.211805	0.370865	5	0.725932	0.857726	NA	0	0	12.709	12.7201	12.7146	A0A6P5J9I9_PHACI	Large ribosomal subunit protein eL39 (60S ribosomal protein L39)	RPL39	Phascolarctos cinereus (Koala)	51
1754	A0A6P5KVN4	A vs P	0.160453	0.164472	0.975563	5	0.374086	0.640129	NA	0.28125	0.28125	12.874	12.7177	12.7959	A0A6P5KVN4_PHACI	Succinate--CoA ligase [ADP-forming] subunit beta, mitochondrial (EC 6.2.1.5) (ATP-specific succinyl-CoA synthetase subunit beta) (A-SCS) (Succinyl-CoA synthetase beta-A chain) (SCS-betaA)	SUCLA2	Phascolarctos cinereus (Koala)	463
1663	A0A6P5KQS7	A vs P	-0.471978	0.242231	-1.94846	5	0.108884	0.408292	NA	0.25	0.25	12.2116	12.7165	12.4641	A0A6P5KQS7_PHACI	O-phosphoseryl-tRNA(Sec) selenium transferase (EC 2.9.1.2) (Selenocysteine synthase) (Selenocysteinyl-tRNA(Sec) synthase) (Sep-tRNA:Sec-tRNA synthase)	SEPSECS	Phascolarctos cinereus (Koala)	507
360	A0A6P5IU83	A vs P	-0.634215	0.180091	-3.52164	4	0.0244139	0.289599	NA	0.291667	0.208333	12.0174	12.7162	12.3668	A0A6P5IU83_PHACI	Collagen alpha-2(IV) chain	COL4A2	Phascolarctos cinereus (Koala)	1704
862	A0A6P5JKJ3	A vs P	0.240562	0.259875	0.925683	5	0.397092	0.654481	NA	0.333333	0.333333	12.7195	12.7157	12.7176	A0A6P5JKJ3_PHACI	Arsenite-resistance protein 2	SRRT	Phascolarctos cinereus (Koala)	887
1068	A0A6P5JXF7	A vs P	-0.0298551	0.140279	-0.212826	5	0.839867	0.925619	NA	0	0	12.6816	12.7143	12.6979	A0A6P5JXF7_PHACI	NADH dehydrogenase [ubiquinone] 1 beta subcomplex subunit 5, mitochondrial (Complex I-SGDH) (NADH-ubiquinone oxidoreductase SGDH subunit)	NDUFB5	Phascolarctos cinereus (Koala)	197
10	A0A6P5I9J4	A vs P	-0.228722	0.14182	-1.61277	5	0.167714	0.463845	NA	0.194444	0.194444	12.5409	12.7137	12.6273	A0A6P5I9J4_PHACI	26S proteasome non-ATPase regulatory subunit 11 (26S proteasome regulatory subunit RPN6)	PSMD11	Phascolarctos cinereus (Koala)	478
1740	A0A6P5KV94	A vs P	-0.644788	0.268725	-2.39944	5	0.0616636	0.367945	NA	0.516667	0.516667	11.8614	12.7125	12.287	A0A6P5KV94_PHACI	von Willebrand factor	VWF	Phascolarctos cinereus (Koala)	2816
305	A0A6P5IS48	A vs P	-0.223596	0.240634	-0.929194	4	0.405385	0.660019	NA	0.166667	0.0833333	12.4581	12.7106	12.5843	A0A6P5IS48_PHACI	Calponin	CNN2	Phascolarctos cinereus (Koala)	308
1984	A0A6P5L6V5	A vs P	0.673108	0.172286	3.90693	5	0.0113299	0.245844	NA	0.113095	0.113095	13.3338	12.7094	13.0216	A0A6P5L6V5_PHACI	Zyxin	ZYX	Phascolarctos cinereus (Koala)	553
2306	A0A6P5LML3	A vs P	-0.243784	0.177855	-1.37069	5	0.228802	0.516641	NA	0.277778	0.277778	12.4024	12.709	12.5557	A0A6P5LML3_PHACI	Splicing factor U2AF subunit (U2 snRNP auxiliary factor large subunit)	U2AF2	Phascolarctos cinereus (Koala)	475
1702	A0A6P5KT73	A vs P	-0.227893	0.253353	-0.899507	5	0.40961	0.662864	NA	0.133333	0.133333	12.7387	12.7063	12.7225	A0A6P5KT73_PHACI	Probable serine carboxypeptidase CPVL isoform X2	CPVL	Phascolarctos cinereus (Koala)	483
1863	A0A6P5L073	A vs P	0.130842	0.146435	0.893514	5	0.412519	0.664891	NA	0.266667	0.266667	12.9315	12.7057	12.8186	A0A6P5L073_PHACI	3-hydroxyisobutyrate dehydrogenase (HIBADH) (EC 1.1.1.31)	HIBADH	Phascolarctos cinereus (Koala)	335
583	A0A6P5J5F5	A vs P	-0.888653	0.596629	-1.48946	3	0.23313	0.518816	NA	0.472222	0.305556	11.287	12.7047	11.9959	A0A6P5J5F5_PHACI	Cystathionine beta-synthase (EC 4.2.1.22)	CBS	Phascolarctos cinereus (Koala)	553
1128	A0A6P5K0L5	A vs P	-0.287614	0.361638	-0.795308	4	0.47096	0.7019	NA	0.404762	0.321429	12.6971	12.7028	12.7	A0A6P5K0L5_PHACI	Alpha-L-fucosidase (EC 3.2.1.51)	LOC110206064	Phascolarctos cinereus (Koala)	460
1777	A0A6P5KWI6	A vs P	0.771398	0.285965	2.69753	5	0.0429107	0.336412	NA	0.241667	0.241667	13.576	12.7015	13.1387	A0A6P5KWI6_PHACI	Secernin-1	SCRN1	Phascolarctos cinereus (Koala)	414
327	A0A6P5ISX4	A vs P	-0.739843	0.37352	-1.98073	3	0.141957	0.443792	NA	0.527778	0.361111	11.8816	12.6988	12.2902	A0A6P5ISX4_PHACI	Alpha-aminoadipic semialdehyde synthase, mitochondrial isoform X1	AASS	Phascolarctos cinereus (Koala)	894
747	A0A6P5JDU3	A vs P	0.191606	0.196915	0.973038	5	0.375224	0.640281	NA	0.233333	0.233333	12.9919	12.6982	12.8451	A0A6P5JDU3_PHACI	Serine/threonine-protein phosphatase 2A 56 kDa regulatory subunit	PPP2R5D	Phascolarctos cinereus (Koala)	602
808	A0A6P5JHH4	A vs P	0.314357	0.225972	1.39113	5	0.222913	0.512439	NA	0.138889	0.138889	13.1694	12.6958	12.9326	A0A6P5JHH4_PHACI	Cysteine-rich protein 2	CRIP2	Phascolarctos cinereus (Koala)	207
997	A0A6P5JTA6	A vs P	0.803483	0.328359	2.44697	5	0.0581528	0.361632	NA	0.291667	0.291667	13.5816	12.6897	13.1356	A0A6P5JTA6_PHACI	Disintegrin and metalloproteinase domain-containing protein 10 (EC 3.4.24.81) (Kuzbanian protein homolog) (Mammalian disintegrin-metalloprotease)	ADAM10	Phascolarctos cinereus (Koala)	784
1137	A0A6P5K123	A vs P	0.0202143	0.182118	0.110996	3	0.918629	0.96386	NA	0.5	0.333333	12.4978	12.6876	12.5927	A0A6P5K123_PHACI	Wiskott-Aldrich syndrome protein family member (WASP family protein member)	WASF2	Phascolarctos cinereus (Koala)	510
385	A0A6P5IV27	A vs P	0.269679	0.213201	1.26491	1	0.425876	0.673077	NA	0.5	0	13.1037	12.6851	12.8944	A0A6P5IV27_PHACI	LOW QUALITY PROTEIN: telomere-associated protein RIF1	RIF1	Phascolarctos cinereus (Koala)	2386
891	A0A6P5JM40	A vs P	-0.968683	0.428966	-2.25818	3	0.109109	0.408292	NA	0.333333	0.166667	11.6286	12.6835	12.156	A0A6P5JM40_PHACI	Metalloproteinase inhibitor 1 (Tissue inhibitor of metalloproteinases 1)	TIMP1	Phascolarctos cinereus (Koala)	212
1491	A0A6P5KI11	A vs P	0.271383	0.270951	1.00159	5	0.362519	0.633087	NA	0.291667	0.291667	12.9997	12.6828	12.8413	A0A6P5KI11_PHACI	Signal peptidase complex subunit 2	SPCS2	Phascolarctos cinereus (Koala)	230
122	A0A6P5IIK0	A vs P	0.143812	0.14604	0.984742	5	0.369972	0.636575	NA	0.125	0.125	12.9101	12.6828	12.7964	A0A6P5IIK0_PHACI	Neural Wiskott-Aldrich syndrome protein	WASL	Phascolarctos cinereus (Koala)	509
370	A0A6P5IUF4	A vs P	0.239126	0.508046	0.470677	2	0.684212	0.836761	NA	0.333333	0	13.3976	12.6812	13.0394	A0A6P5IUF4_PHACI	Queuosine 5'-phosphate N-glycosylase/hydrolase (EC 3.2.2.-) (Queuosine-nucleotide N-glycosylase/hydrolase)	CUNH9orf64	Phascolarctos cinereus (Koala)	341
1872	A0A6P5L0P4	A vs P	0.632559	0.142242	4.44707	5	0.0067206	0.218692	NA	0.1875	0.1875	13.2743	12.6802	12.9772	A0A6P5L0P4_PHACI	Radixin	RDX	Phascolarctos cinereus (Koala)	583
899	A0A6P5JMN1	A vs P	0.454781	0.283213	1.60579	3	0.206669	0.496172	NA	0.166667	0	12.7198	12.6802	12.7	A0A6P5JMN1_PHACI	Transmembrane gamma-carboxyglutamic acid protein 1 isoform X1	PRRG1	Phascolarctos cinereus (Koala)	256
2554	A0A6P5LZM9	A vs P	-0.500587	0.136196	-3.67549	5	0.0143609	0.258067	NA	0.268519	0.268519	12.0844	12.6786	12.3815	A0A6P5LZM9_PHACI	Glutathione reductase (EC 1.8.1.7)	GSR	Phascolarctos cinereus (Koala)	476
1019	A0A6P5JUK2	A vs P	0.279678	0.114356	2.44567	4	0.0707743	0.374015	NA	0.0833333	0	13.0239	12.6779	12.8509	A0A6P5JUK2_PHACI	LOW QUALITY PROTEIN: mucin-2	MUC2	Phascolarctos cinereus (Koala)	5554
527	A0A6P5J233	A vs P	-0.0217782	0.179147	-0.121566	5	0.907977	0.961059	NA	0.0972222	0.0972222	12.6652	12.6778	12.6715	A0A6P5J233_PHACI	Vacuolar proton pump subunit B (V-ATPase subunit B) (Vacuolar proton pump subunit B)	ATP6V1B2	Phascolarctos cinereus (Koala)	512
961	A0A6P5JRK2	A vs P	0.506143	0.0349445	14.4842	1	0.0438831	0.340872	NA	0.416667	0	12.8899	12.6741	12.782	A0A6P5JRK2_PHACI	LOW QUALITY PROTEIN: caspase-14-like	LOC110203935	Phascolarctos cinereus (Koala)	326
1062	A0A6P5JWW5	A vs P	-0.130064	0.106373	-1.22271	5	0.275922	0.560152	NA	0.138889	0.138889	12.563	12.673	12.618	A0A6P5JWW5_PHACI	Translocation protein SEC62	SEC62	Phascolarctos cinereus (Koala)	433
2396	A0A6P5LRZ7	A vs P	0.0941702	0.0942565	0.999084	4	0.374295	0.640129	NA	0.383333	0.3	12.6608	12.6705	12.6656	A0A6P5LRZ7_PHACI	U1 small nuclear ribonucleoprotein 70 kDa	SNRNP70	Phascolarctos cinereus (Koala)	431
2593	A0A6P5M1T5	A vs P	#NAME?	NA	NA	NA	NA	0	oneConditionMissing	NA	NA	NA	12.6705	12.6705	A0A6P5M1T5_PHACI	LOW QUALITY PROTEIN: EGF-like repeat and discoidin I-like domain-containing protein 3	EDIL3	Phascolarctos cinereus (Koala)	480
313	A0A6P5ISB8	A vs P	-0.383992	0.0955885	-4.01713	5	0.0101495	0.244143	NA	0.208333	0.208333	12.3184	12.6697	12.4941	A0A6P5ISB8_PHACI	LOW QUALITY PROTEIN: plasmalemma vesicle-associated protein	PLVAP	Phascolarctos cinereus (Koala)	438
1631	A0A6P5KNW0	A vs P	0.0462118	0.079063	0.584493	5	0.584266	0.774588	NA	0.166667	0.166667	12.7099	12.6685	12.6892	A0A6P5KNW0_PHACI	Pre-B-cell leukemia transcription factor-interacting protein 1	PBXIP1	Phascolarctos cinereus (Koala)	715
1805	A0A6P5KXJ3	A vs P	-0.982459	0.336254	-2.92178	5	0.0329457	0.313907	NA	0.222222	0.222222	11.4136	12.6678	12.0407	A0A6P5KXJ3_PHACI	Microsomal glutathione S-transferase 1 (EC 2.5.1.18)	MGST1	Phascolarctos cinereus (Koala)	155
1853	A0A6P5KZI8	A vs P	0.0192234	0.161376	0.119122	5	0.909817	0.962207	NA	0.263889	0.263889	12.5088	12.6673	12.5881	A0A6P5KZI8_PHACI	Serine-threonine kinase receptor-associated protein	STRAP	Phascolarctos cinereus (Koala)	350
613	A0A6P5J771	A vs P	0.529879	0.00138809	381.731	0	NA	NA	NA	0.5	0	12.9533	12.6661	12.8097	A0A6P5J771_PHACI	phosphopyruvate hydratase (EC 4.2.1.11) (2-phospho-D-glycerate hydro-lyase)	LOC110199627	Phascolarctos cinereus (Koala)	457
818	A0A6P5JI33	A vs P	0.127667	0.100293	1.27294	5	0.259015	0.543873	NA	0	0	12.5813	12.6645	12.6229	A0A6P5JI33_PHACI	Glia maturation factor	GMFG	Phascolarctos cinereus (Koala)	152
2440	A0A6P5LU80	A vs P	-0.207276	0.264261	-0.784361	4	0.476675	0.7019	NA	0.208333	0.125	12.5088	12.6643	12.5866	A0A6P5LU80_PHACI	Nck-associated protein 1	NCKAP1	Phascolarctos cinereus (Koala)	1128
1772	A0A6P5KWD0	A vs P	-0.0485001	0.256381	-0.189172	4	0.859169	0.934453	NA	0.25	0.166667	12.3738	12.6622	12.518	A0A6P5KWD0_PHACI	24-hydroxycholesterol 7-alpha-hydroxylase	LOC110213567	Phascolarctos cinereus (Koala)	467
2661	A0A6P5M573	A vs P	0.621106	0.403278	1.54014	4	0.198369	0.492679	NA	0.4375	0.270833	12.8944	12.6617	12.7781	A0A6P5M573_PHACI	Short-chain specific acyl-CoA dehydrogenase, mitochondrial (EC 1.3.8.1) (Butyryl-CoA dehydrogenase)	ACADS	Phascolarctos cinereus (Koala)	412
1058	A0A6P5JWK5	A vs P	0.170531	0.166905	1.02172	4	0.364676	0.63391	NA	0.416667	0.333333	12.729	12.6606	12.6948	A0A6P5JWK5_PHACI	Actin-like protein 6A	ACTL6A	Phascolarctos cinereus (Koala)	429
2054	A0A6P5LAM9	A vs P	NA	NA	NA	NA	NA	NA	NA	NA	NA	13.2588	12.6598	12.9593	A0A6P5LAM9_PHACI	mitogen-activated protein kinase (EC 2.7.11.24)	MAPK13	Phascolarctos cinereus (Koala)	366
12	A0A6P5I9U7	A vs P	-0.201196	0.208703	-0.964031	5	0.379306	0.641411	NA	0.380952	0.380952	12.2384	12.6572	12.4478	A0A6P5I9U7_PHACI	Plastin-3 (T-plastin)	PLS3	Phascolarctos cinereus (Koala)	629
918	A0A6P5JP33	A vs P	0.162974	0.119931	1.35889	5	0.232265	0.518816	NA	0.116667	0.116667	12.7631	12.656	12.7095	A0A6P5JP33_PHACI	Methyl-CpG-binding protein 2 (MeCp-2 protein) (MeCp2)	MECP2	Phascolarctos cinereus (Koala)	503
2467	A0A6P5LVA6	A vs P	NA	NA	NA	NA	NA	NA	NA	NA	NA	9.73203	12.6555	11.1938	A0A6P5LVA6_PHACI	Hemoglobin subunit beta-like	LOC110222032	Phascolarctos cinereus (Koala)	147
2551	A0A6P5LZI5	A vs P	0.310938	0.270578	1.14916	4	0.314529	0.589763	NA	0.0833333	0	13.1893	12.6551	12.9222	A0A6P5LZI5_PHACI	Protein NipSnap homolog 2 isoform X1	NIPSNAP2	Phascolarctos cinereus (Koala)	277
1151	A0A6P5K1Q4	A vs P	-0.0864822	0.168762	-0.512452	5	0.630161	0.802987	NA	0.361111	0.361111	12.6525	12.6463	12.6494	A0A6P5K1Q4_PHACI	Tyrosine--tRNA ligase (EC 6.1.1.1) (Tyrosyl-tRNA synthetase)	YARS	Phascolarctos cinereus (Koala)	528
655	A0A6P5J8S8	A vs P	0.273434	0.380145	0.719289	4	0.511745	0.725298	NA	0.5	0.416667	12.4726	12.6459	12.5592	A0A6P5J8S8_PHACI	Cytosolic acyl coenzyme A thioester hydrolase isoform X2	ACOT7	Phascolarctos cinereus (Koala)	368
22	A0A6P5IAI5	A vs P	-0.380719	0.2546	-1.49536	5	0.195062	0.490302	NA	0.333333	0.333333	12.2889	12.6432	12.4661	A0A6P5IAI5_PHACI	Protein NDRG4 isoform X1	NDRG4	Phascolarctos cinereus (Koala)	389
2154	A0A6P5LET5	A vs P	0.312841	0.297653	1.05102	4	0.35255	0.621903	NA	0.489583	0.40625	13.136	12.6411	12.8886	A0A6P5LET5_PHACI	Neurofilament medium polypeptide (160 kDa neurofilament protein) (Neurofilament 3) (Neurofilament triplet M protein)	NEFM	Phascolarctos cinereus (Koala)	906
1595	A0A6P5KMJ5	A vs P	-0.792823	0.23886	-3.3192	5	0.0210268	0.27374	NA	0.357143	0.357143	11.9646	12.6404	12.3025	A0A6P5KMJ5_PHACI	RNA-binding protein 47 (RNA-binding motif protein 47)	RBM47	Phascolarctos cinereus (Koala)	588
2616	A0A6P5M375	A vs P	0.122499	0.106519	1.15002	5	0.302151	0.582532	NA	0.321429	0.321429	12.6231	12.6398	12.6315	A0A6P5M375_PHACI	Sorting nexin-2 isoform X2	SNX2	Phascolarctos cinereus (Koala)	411
827	A0A6P5JIG6	A vs P	0.614292	0.303979	2.02084	5	0.0992643	0.402876	NA	0.239583	0.239583	13.0775	12.6383	12.8579	A0A6P5JIG6_PHACI	Delta(3,5)-Delta(2,4)-dienoyl-CoA isomerase, mitochondrial	ECH1	Phascolarctos cinereus (Koala)	321
701	A0A6P5JAW0	A vs P	-0.794864	0.289195	-2.74854	4	0.0514516	0.353031	NA	0.392857	0.309524	12.0691	12.6383	12.3537	A0A6P5JAW0_PHACI	Glucose-6-phosphate 1-dehydrogenase (EC 1.1.1.49)	G6PD	Phascolarctos cinereus (Koala)	515
479	A0A6P5J032	A vs P	-0.102618	0.349966	-0.293222	2	0.796979	0.903118	NA	0.416667	0	12.5015	12.6369	12.5692	A0A6P5J032_PHACI	SPARC-related modular calcium-binding protein 2 isoform X3	SMOC2	Phascolarctos cinereus (Koala)	449
581	A0A6P5J5D2	A vs P	0.31122	0.217542	1.43062	4	0.225776	0.513866	NA	0.25	0.166667	13.0489	12.6349	12.8419	A0A6P5J5D2_PHACI	Splicing factor U2AF 35 kDa subunit isoform X1	U2AF1	Phascolarctos cinereus (Koala)	248
1432	A0A6P5KF30	A vs P	-0.303965	0.327226	-0.928916	3	0.421451	0.670749	NA	0.458333	0.291667	12.4266	12.6344	12.5305	A0A6P5KF30_PHACI	G-rich sequence factor 1	GRSF1	Phascolarctos cinereus (Koala)	474
5	A0A0U4I2P5	A vs P	-0.0246105	0.73882	-0.0333106	2	0.976452	0.988695	NA	0.583333	0.166667	12.4963	12.6309	12.5636	A0A0U4I2P5_PHACI	MHC class I antigen	Phci-UB	Phascolarctos cinereus (Koala)	371
1154	A0A6P5K1V2	A vs P	-0.23313	0.142087	-1.64075	5	0.161773	0.460242	NA	0.25	0.25	12.4884	12.6309	12.5597	A0A6P5K1V2_PHACI	Eukaryotic translation initiation factor 3 subunit I (eIF3i) (Eukaryotic translation initiation factor 3 subunit 2) (eIF-3-beta) (eIF3 p36)	EIF3I EIF3S2	Phascolarctos cinereus (Koala)	326
1451	A0A6P5KG66	A vs P	-0.0390819	0.130363	-0.299793	5	0.776398	0.888577	NA	0.0666667	0.0666667	12.6224	12.6287	12.6256	A0A6P5KG66_PHACI	Xaa-Pro aminopeptidase 1 isoform X2	XPNPEP1	Phascolarctos cinereus (Koala)	623
2420	A0A6P5LT27	A vs P	0.665027	0.193096	3.44402	5	0.0183556	0.267114	NA	0.125	0.125	13.2118	12.6285	12.9201	A0A6P5LT27_PHACI	calcium/calmodulin-dependent protein kinase (EC 2.7.11.17)	CAMK2G	Phascolarctos cinereus (Koala)	629
1309	A0A6P5K8P5	A vs P	-0.0554349	0.245275	-0.226012	5	0.830141	0.919612	NA	0.145833	0.145833	12.6058	12.6285	12.6172	A0A6P5K8P5_PHACI	Programmed cell death protein 6 isoform X1	PDCD6	Phascolarctos cinereus (Koala)	193
1063	A0A6P5JWY5	A vs P	-0.0204527	0.241975	-0.0845237	5	0.93592	0.971002	NA	0	0	12.4357	12.6275	12.5316	A0A6P5JWY5_PHACI	U6 snRNA-associated Sm-like protein LSm3	LSM3	Phascolarctos cinereus (Koala)	102
2292	A0A6P5LLF6	A vs P	-0.353917	0.126353	-2.80101	4	0.0487611	0.349455	NA	0.375	0.291667	12.2981	12.6257	12.4619	A0A6P5LLF6_PHACI	AP-2 complex subunit alpha	AP2A1	Phascolarctos cinereus (Koala)	958
1640	A0A6P5KPN3	A vs P	0.228697	0.0892405	2.56271	5	0.0504802	0.351104	NA	0.166667	0.166667	12.9468	12.6245	12.7856	A0A6P5KPN3_PHACI	E3 ubiquitin/ISG15 ligase TRIM25 isoform X1	TRIM25	Phascolarctos cinereus (Koala)	670
1163	A0A6P5K217	A vs P	-0.160427	0.393649	-0.407538	0	NA	NA	NA	0.583333	0	12.2828	12.6242	12.4535	A0A6P5K217_PHACI	Pleckstrin homology domain-containing family O member 2	PLEKHO2	Phascolarctos cinereus (Koala)	562
766	A0A6P5JEX6	A vs P	0.380118	0.639022	0.594843	0	NA	NA	NA	0.583333	0	13.0152	12.6226	12.8189	A0A6P5JEX6_PHACI	Liprin-beta-1 isoform X2	PPFIBP1	Phascolarctos cinereus (Koala)	992
1643	A0A6P5KPR3	A vs P	-0.107552	0.192204	-0.559571	4	0.605623	0.79	NA	0.483333	0.4	12.5371	12.6203	12.5787	A0A6P5KPR3_PHACI	RNA helicase (EC 3.6.4.13)	DDX46	Phascolarctos cinereus (Koala)	1030
263	A0A6P5IPX1	A vs P	-0.130495	0.0935655	-1.39469	5	0.221904	0.511824	NA	0.219697	0.219697	12.3888	12.6196	12.5042	A0A6P5IPX1_PHACI	Far upstream element-binding protein 1 isoform X1	FUBP1	Phascolarctos cinereus (Koala)	681
1547	A0A6P5KKN3	A vs P	0.589078	0.418319	1.4082	5	0.218106	0.506461	NA	0.125	0.125	13.0258	12.6174	12.8216	A0A6P5KKN3_PHACI	Mth938 domain-containing protein	AAMDC	Phascolarctos cinereus (Koala)	122
2375	A0A6P5LR52	A vs P	0.0373512	0.110703	0.3374	5	0.749519	0.871483	NA	0.0416667	0.0416667	12.7482	12.6134	12.6808	A0A6P5LR52_PHACI	60S ribosomal protein L37a	RPL37A	Phascolarctos cinereus (Koala)	92
1993	A0A6P5L7B2	A vs P	0.213721	0.144893	1.47503	5	0.200219	0.492679	NA	0.0833333	0.0833333	12.9798	12.613	12.7964	A0A6P5L7B2_PHACI	Serpin B6	LOC110214758	Phascolarctos cinereus (Koala)	376
1850	A0A6P5KZC4	A vs P	0.52349	0.23849	2.19501	5	0.0795921	0.388014	NA	0.25	0.25	13.2454	12.6108	12.9281	A0A6P5KZC4_PHACI	Pyrroline-5-carboxylate reductase (EC 1.5.1.2)	PYCR3	Phascolarctos cinereus (Koala)	328
306	A0A6P5IS62	A vs P	0.307426	0.257976	1.19168	1	0.444463	0.687391	NA	0.416667	0	12.8635	12.6074	12.7355	A0A6P5IS62_PHACI	protein-serine/threonine phosphatase (EC 3.1.3.16)	SSH3	Phascolarctos cinereus (Koala)	651
2281	A0A6P5LKT0	A vs P	0.741847	0.00113345	654.503	0	NA	NA	NA	0.5	0	13.6067	12.6063	13.1065	A0A6P5LKT0_PHACI	Protein NDRG2	NDRG2	Phascolarctos cinereus (Koala)	369
2136	A0A6P5LDX3	A vs P	0.8604	0.180461	4.76779	5	0.00502463	0.211345	NA	0.318182	0.318182	13.4744	12.6014	13.0379	A0A6P5LDX3_PHACI	UPF0577 protein KIAA1324 homolog isoform X2	KIAA1324	Phascolarctos cinereus (Koala)	1011
207	A0A6P5IMC0	A vs P	-0.567961	0.326016	-1.74212	3	0.17985	0.477703	NA	0.388889	0.138889	12.1281	12.5998	12.3639	A0A6P5IMC0_PHACI	Retinol-binding protein	RBP4	Phascolarctos cinereus (Koala)	194
1980	A0A6P5L6P3	A vs P	0.611999	0.130639	4.68467	5	0.00541089	0.211345	NA	0.297619	0.297619	13.2043	12.5957	12.9	A0A6P5L6P3_PHACI	E3 UFM1-protein ligase 1 (E3 UFM1-protein transferase 1)	UFL1	Phascolarctos cinereus (Koala)	794
1396	A0A6P5KDK2	A vs P	0.134545	0.139513	0.964395	5	0.37914	0.641411	NA	0.116667	0.116667	12.7492	12.5937	12.6715	A0A6P5KDK2_PHACI	Ethylmalonyl-CoA decarboxylase (EC 4.1.1.94) (Enoyl-CoA hydratase domain-containing protein 1) (Methylmalonyl-CoA decarboxylase)	ECHDC1	Phascolarctos cinereus (Koala)	334
450	A0A6P5IY94	A vs P	-0.047842	0.107874	-0.443498	5	0.675939	0.831288	NA	0.25	0.25	12.4441	12.5937	12.5189	A0A6P5IY94_PHACI	Serine/threonine-protein phosphatase (EC 3.1.3.16)	PPP1CA	Phascolarctos cinereus (Koala)	330
1082	A0A6P5JYQ5	A vs P	0.24924	0.113128	2.20316	5	0.0787794	0.386356	NA	0.25	0.25	12.736	12.5929	12.6644	A0A6P5JYQ5_PHACI	3'(2'),5'-bisphosphate nucleotidase 1 (EC 3.1.3.57) (3'-phosphoadenosine 5'-phosphate phosphatase) (Bisphosphate 3'-nucleotidase 1) (Inositol-polyphosphate 1-phosphatase)	BPNT1	Phascolarctos cinereus (Koala)	318
230	A0A6P5INJ1	A vs P	-0.228193	0.525866	-0.433938	2	0.706658	0.847427	NA	0.416667	0	12.4276	12.5927	12.5101	A0A6P5INJ1_PHACI	ER membrane protein complex subunit 6 (Transmembrane protein 93)	EMC6	Phascolarctos cinereus (Koala)	110
1079	A0A6P5JYN4	A vs P	-0.139263	0.13252	-1.05088	5	0.341428	0.613075	NA	0.237179	0.237179	12.5517	12.5915	12.5716	A0A6P5JYN4_PHACI	Poly [ADP-ribose] polymerase (EC 2.4.2.30)	PARP1	Phascolarctos cinereus (Koala)	1014
2196	A0A6P5LGU5	A vs P	0.571161	0.190029	3.00565	5	0.0299046	0.304854	NA	0.222222	0.222222	13.3173	12.5913	12.9543	A0A6P5LGU5_PHACI	Oligosaccharyltransferase complex subunit	OSTC	Phascolarctos cinereus (Koala)	149
41	A0A6P5ICF7	A vs P	0.593188	0.342871	1.73006	5	0.14418	0.445109	NA	0.356481	0.356481	13.3076	12.5885	12.9481	A0A6P5ICF7_PHACI	Importin-5 isoform X1	IPO5	Phascolarctos cinereus (Koala)	1100
39	A0A6P5IC35	A vs P	-0.131706	0.257734	-0.511016	4	0.636253	0.807216	NA	0.166667	0.0833333	12.4666	12.5862	12.5264	A0A6P5IC35_PHACI	Eukaryotic translation initiation factor 3 subunit M (eIF3m)	EIF3M	Phascolarctos cinereus (Koala)	374
254	A0A6P5IPL5	A vs P	-0.3843	0.289988	-1.32523	3	0.276984	0.560423	NA	0.458333	0.291667	12.1311	12.5848	12.3579	A0A6P5IPL5_PHACI	Transcription factor p65 isoform X1	RELA	Phascolarctos cinereus (Koala)	537
854	A0A6P5JK17	A vs P	0.309827	0.208711	1.48448	5	0.197807	0.492679	NA	0.0833333	0.0833333	13.0464	12.5838	12.8151	A0A6P5JK17_PHACI	Protein RER1	RER1	Phascolarctos cinereus (Koala)	196
131	A0A6P5IIV5	A vs P	-0.00877945	0.289705	-0.0303048	2	0.978576	0.989258	NA	0.25	0	12.471	12.5834	12.5272	A0A6P5IIV5_PHACI	Serine/arginine-rich splicing factor 12	SRSF12	Phascolarctos cinereus (Koala)	248
1961	A0A6P5L5L6	A vs P	0.158071	0.234873	0.673004	2	0.570291	0.766001	NA	0.25	0	12.5746	12.5831	12.5788	A0A6P5L5L6_PHACI	Frizzled-2	FZD2	Phascolarctos cinereus (Koala)	572
410	A0A6P5IWA8	A vs P	0.0712897	0.088815	0.802676	5	0.4586	0.694259	NA	0.111111	0.111111	12.7116	12.5825	12.647	A0A6P5IWA8_PHACI	LOW QUALITY PROTEIN: myc box-dependent-interacting protein 1	BIN1	Phascolarctos cinereus (Koala)	598
481	A0A6P5J050	A vs P	-0.325871	0.265682	-1.22655	2	0.344797	0.614782	NA	0.458333	0.125	12.3699	12.582	12.476	A0A6P5J050_PHACI	Myelin protein P0 (Myelin peripheral protein) (Myelin protein zero)	MPZ	Phascolarctos cinereus (Koala)	289
2151	A0A6P5LEP9	A vs P	-0.0341897	0.712929	-0.0479566	0	NA	NA	NA	0.666667	0	12.7649	12.5812	12.673	A0A6P5LEP9_PHACI	Dysferlin isoform X1	DYSF	Phascolarctos cinereus (Koala)	2152
2557	A0A6P5LZV3	A vs P	0.213703	0.194486	1.09881	5	0.321925	0.59566	NA	0.183333	0.183333	12.8306	12.5807	12.7057	A0A6P5LZV3_PHACI	CDGSH iron-sulfur domain-containing protein 2	CISD2	Phascolarctos cinereus (Koala)	135
1458	A0A6P5KGD7	A vs P	-0.0314645	0.205273	-0.153281	5	0.884171	0.945839	NA	0.208333	0.208333	12.4069	12.5792	12.4931	A0A6P5KGD7_PHACI	COP9 signalosome complex subunit 4	COPS4	Phascolarctos cinereus (Koala)	434
2315	A0A6P5LN58	A vs P	1.11921	0.208748	5.36152	5	0.00303558	0.200434	NA	0.229167	0.229167	13.7972	12.5776	13.1874	A0A6P5LN58_PHACI	LOW QUALITY PROTEIN: endophilin-A1	SH3GL2	Phascolarctos cinereus (Koala)	352
2267	A0A6P5LJY2	A vs P	-0.418579	0.128686	-3.25271	0	NA	NA	NA	0.5	0	12.0502	12.5737	12.312	A0A6P5LJY2_PHACI	Pre-mRNA-splicing factor SPF27	BCAS2	Phascolarctos cinereus (Koala)	225
1642	A0A6P5KPQ3	A vs P	0.0665127	0.185993	0.357609	5	0.735236	0.861531	NA	0	0	12.682	12.5709	12.6264	A0A6P5KPQ3_PHACI	Small COPII coat GTPase SAR1B (EC 3.6.5.2)	SAR1B	Phascolarctos cinereus (Koala)	198
1696	A0A6P5KSM7	A vs P	-0.608135	0.440008	-1.3821	5	0.225497	0.513757	NA	0.354167	0.354167	11.753	12.57	12.1615	A0A6P5KSM7_PHACI	Tumor-associated calcium signal transducer 2	TACSTD2	Phascolarctos cinereus (Koala)	310
269	A0A6P5IQ29	A vs P	0.173282	0.175968	0.984735	4	0.380505	0.641432	NA	0.0833333	0	12.622	12.5678	12.5949	A0A6P5IQ29_PHACI	Spermatid perinuclear RNA-binding protein	STRBP	Phascolarctos cinereus (Koala)	672
309	A0A6P5IS72	A vs P	-0.288526	0.19265	-1.49767	3	0.231144	0.518372	NA	0.5	0.333333	12.1283	12.5676	12.348	A0A6P5IS72_PHACI	Keratin, type II cuticular Hb5-like	LOC110194019	Phascolarctos cinereus (Koala)	497
780	A0A6P5JFL3	A vs P	-0.499298	0.194692	-2.56455	5	0.0503672	0.351104	NA	0.1875	0.1875	12.235	12.5665	12.4007	A0A6P5JFL3_PHACI	Tetratricopeptide repeat protein 38	TTC38	Phascolarctos cinereus (Koala)	469
727	A0A6P5JBT1	A vs P	0.579442	0.213158	2.71837	5	0.0418564	0.334268	NA	0.291667	0.291667	13.0279	12.564	12.7959	A0A6P5JBT1_PHACI	Calcium-regulated heat-stable protein 1	CARHSP1	Phascolarctos cinereus (Koala)	147
2515	A0A6P5LXY8	A vs P	0.00892946	0.0535589	0.166722	5	0.874121	0.939261	NA	0.05	0.05	12.5455	12.561	12.5533	A0A6P5LXY8_PHACI	Serine/threonine-protein phosphatase 2A 55 kDa regulatory subunit B	PPP2R2A	Phascolarctos cinereus (Koala)	429
996	A0A6P5JT96	A vs P	-0.3051	0.211482	-1.44268	5	0.208696	0.498057	NA	0.208333	0.208333	12.0827	12.5589	12.3208	A0A6P5JT96_PHACI	Eukaryotic translation initiation factor 3 subunit K (eIF3k) (Eukaryotic translation initiation factor 3 subunit 12) (eIF-3 p25)	EIF3K EIF3S12	Phascolarctos cinereus (Koala)	220
2224	A0A6P5LI86	A vs P	-1.82681	0.350029	-5.21901	5	0.0034127	0.200434	NA	0.291667	0.291667	10.6214	12.5588	11.5901	A0A6P5LI86_PHACI	Endonuclease domain-containing 1 protein	ENDOD1	Phascolarctos cinereus (Koala)	498
865	A0A6P5JKS3	A vs P	-0.015254	0.150712	-0.101213	5	0.923315	0.965831	NA	0.166667	0.166667	12.487	12.5569	12.522	A0A6P5JKS3_PHACI	Transmembrane protein 109	TMEM109	Phascolarctos cinereus (Koala)	240
1813	A0A6P5KY13	A vs P	-0.192544	0.383698	-0.501811	5	0.637112	0.807455	NA	0.216667	0.216667	12.0177	12.5565	12.2871	A0A6P5KY13_PHACI	Cadherin-13	CDH13	Phascolarctos cinereus (Koala)	713
1366	A0A6P5KBM8	A vs P	-0.874241	0.411893	-2.1225	2	0.167808	0.463845	NA	0.458333	0.125	11.6411	12.5544	12.0977	A0A6P5KBM8_PHACI	NPC intracellular cholesterol transporter 2 (Epididymal secretory protein E1)	NPC2	Phascolarctos cinereus (Koala)	154
1190	A0A6P5K317	A vs P	-0.0379263	0.000387012	-97.9978	0	NA	NA	NA	0.666667	0	12.3986	12.5534	12.476	A0A6P5K317_PHACI	non-specific serine/threonine protein kinase (EC 2.7.11.1)	TP53RK	Phascolarctos cinereus (Koala)	264
265	A0A6P5IPY0	A vs P	0.443621	0.172447	2.57251	5	0.0498829	0.351104	NA	0.309524	0.309524	12.9859	12.552	12.769	A0A6P5IPY0_PHACI	Nexilin isoform X5	NEXN	Phascolarctos cinereus (Koala)	663
247	A0A6P5IP75	A vs P	-0.0355935	0.170466	-0.208801	5	0.842843	0.925619	NA	0.35	0.35	12.4921	12.5504	12.5212	A0A6P5IP75_PHACI	Splicing factor 3B subunit 2 isoform X1	SF3B2	Phascolarctos cinereus (Koala)	896
2687	A0A6P5M936	A vs P	0.0752874	0.143242	0.525596	0	NA	NA	NA	0.583333	0.166667	12.781	12.5492	12.6651	A0A6P5M936_PHACI	Isovaleryl-CoA dehydrogenase, mitochondrial (EC 1.3.8.1) (EC 1.3.8.4) (Butyryl-CoA dehydrogenase)	IVD	Phascolarctos cinereus (Koala)	422
764	A0A6P5JEW0	A vs P	0.359738	0.315133	1.14155	5	0.305348	0.586249	NA	0.25	0.25	12.6454	12.5479	12.5966	A0A6P5JEW0_PHACI	von Willebrand factor A domain-containing protein 1	VWA1	Phascolarctos cinereus (Koala)	495
1637	A0A6P5KPH1	A vs P	-0.512147	0.408817	-1.25275	2	0.336916	0.609996	NA	0.333333	0	11.9368	12.5472	12.242	A0A6P5KPH1_PHACI	Proline-rich protein 11	PRR11	Phascolarctos cinereus (Koala)	403
768	A0A6P5JF00	A vs P	-0.717384	0.388289	-1.84755	2	0.205928	0.496155	NA	0.45	0.2	12.3296	12.5462	12.4379	A0A6P5JF00_PHACI	5'-nucleotidase (EC 3.1.3.5) (Ecto-5'-nucleotidase)	NT5E	Phascolarctos cinereus (Koala)	596
1145	A0A6P5K1C7	A vs P	0.176401	0.0981558	1.79715	5	0.132242	0.436216	NA	0.166667	0.166667	12.5886	12.5455	12.5671	A0A6P5K1C7_PHACI	Nuclear migration protein nudC (Nuclear distribution protein C homolog)	NUDC	Phascolarctos cinereus (Koala)	338
662	A0A6P5J8Y3	A vs P	0.0390287	0.124724	0.312921	5	0.766972	0.88234	NA	0.138889	0.138889	12.5587	12.544	12.5514	A0A6P5J8Y3_PHACI	Septin	SEPT6	Phascolarctos cinereus (Koala)	425
233	A0A6P5INK2	A vs P	0.219134	0.210559	1.04072	5	0.345687	0.614782	NA	0.208333	0.208333	12.7286	12.5431	12.6358	A0A6P5INK2_PHACI	Splicing factor 1	SF1	Phascolarctos cinereus (Koala)	681
784	A0A6P5JFS8	A vs P	-0.309576	0.130318	-2.37553	5	0.0635157	0.369595	NA	0.0416667	0.0416667	12.2242	12.5421	12.3832	A0A6P5JFS8_PHACI	26S proteasome regulatory subunit 6B (26S proteasome AAA-ATPase subunit RPT3) (Proteasome 26S subunit ATPase 4)	PSMC4	Phascolarctos cinereus (Koala)	418
2090	A0A6P5LBW0	A vs P	2.07052	0.531953	3.8923	5	0.0114982	0.245844	NA	0.37963	0.37963	15.2309	12.5392	13.8851	A0A6P5LBW0_PHACI	Anterior gradient protein 2 homolog	AGR2	Phascolarctos cinereus (Koala)	172
517	A0A6P5J1U2	A vs P	0.189335	0.191483	0.988784	5	0.368173	0.635983	NA	0.25	0.25	12.7949	12.5381	12.6665	A0A6P5J1U2_PHACI	Medium-chain acyl-CoA ligase ACSF2, mitochondrial (EC 6.2.1.2)	ACSF2	Phascolarctos cinereus (Koala)	615
1362	A0A6P5KBJ7	A vs P	0.159987	0.263576	0.606986	5	0.570365	0.766001	NA	0.202381	0.202381	12.9264	12.5379	12.7322	A0A6P5KBJ7_PHACI	Superoxide dismutase (EC 1.15.1.1)	SOD2	Phascolarctos cinereus (Koala)	222
1343	A0A6P5KAG2	A vs P	-0.261154	0.126305	-2.06764	4	0.107517	0.407612	NA	0.291667	0.208333	12.4711	12.5372	12.5041	A0A6P5KAG2_PHACI	Prostaglandin reductase 2 (EC 1.3.1.48) (15-oxoprostaglandin 13-reductase)	LOC110208348	Phascolarctos cinereus (Koala)	347
1067	A0A6P5JXC9	A vs P	0.51044	0.321468	1.58784	0	NA	NA	NA	0.666667	0	13.0405	12.5371	12.7888	A0A6P5JXC9_PHACI	phosphatidylinositol-4,5-bisphosphate 3-kinase (EC 2.7.1.153)	PIK3CA	Phascolarctos cinereus (Koala)	1068
2273	A0A6P5LKA6	A vs P	-0.117517	0.106567	-1.10275	5	0.320362	0.593409	NA	0.263889	0.263889	12.508	12.5368	12.5224	A0A6P5LKA6_PHACI	Cold shock domain-containing protein E1 isoform X2	CSDE1	Phascolarctos cinereus (Koala)	847
259	A0A6P5IPT1	A vs P	0.325401	0.00856958	37.9716	1	0.0167618	0.267114	NA	0.583333	0	12.8971	12.536	12.7165	A0A6P5IPT1_PHACI	Rho-related GTP-binding protein RhoB	RHOB	Phascolarctos cinereus (Koala)	196
1167	A0A6P5K263	A vs P	-0.0651597	0.517766	-0.125848	5	0.904756	0.958914	NA	0.166667	0.166667	12.7707	12.5332	12.6519	A0A6P5K263_PHACI	Tubulointerstitial nephritis antigen-like	TINAGL1	Phascolarctos cinereus (Koala)	466
1835	A0A6P5KYW8	A vs P	-0.938099	0.608457	-1.54177	5	0.183769	0.47784	NA	0.4375	0.4375	11.5063	12.5328	12.0195	A0A6P5KYW8_PHACI	Choline transporter-like protein	SLC44A2	Phascolarctos cinereus (Koala)	714
1824	A0A6P5KYC8	A vs P	1.14629	0.337464	3.39678	5	0.0193185	0.271127	NA	0.45	0.45	14.0196	12.5311	13.2753	A0A6P5KYC8_PHACI	Ras-related protein Rab-3	RAB3D	Phascolarctos cinereus (Koala)	220
2463	A0A6P5LV82	A vs P	1.64254	0.473911	3.46592	5	0.0179279	0.267114	NA	0.395833	0.395833	14.6937	12.5301	13.6119	A0A6P5LV82_PHACI	LOW QUALITY PROTEIN: extracellular matrix protein 1	ECM1	Phascolarctos cinereus (Koala)	582
1760	A0A6P5KVW0	A vs P	-0.135001	0.205326	-0.657494	3	0.557807	0.75731	NA	0.416667	0.25	12.3447	12.5287	12.4367	A0A6P5KVW0_PHACI	Complement C1s subcomponent	C1S	Phascolarctos cinereus (Koala)	700
538	A0A6P5J2L2	A vs P	0.553876	0.19684	2.81384	4	0.0481287	0.348019	NA	0.0833333	0	13.152	12.5238	12.8379	A0A6P5J2L2_PHACI	ubiquitinyl hydrolase 1 (EC 3.4.19.12)	OTUD6B	Phascolarctos cinereus (Koala)	305
1055	A0A6P5JWE8	A vs P	0.332584	0.210657	1.57879	5	0.175216	0.472016	NA	0.233333	0.233333	12.8542	12.5231	12.6887	A0A6P5JWE8_PHACI	Calpain-6	CAPN6	Phascolarctos cinereus (Koala)	644
1785	A0A6P5KWT6	A vs P	0.434332	0.119183	3.64423	4	0.0218826	0.278581	NA	0.466667	0.383333	13.024	12.5223	12.7732	A0A6P5KWT6_PHACI	DNA helicase (EC 3.6.4.12)	CHD4	Phascolarctos cinereus (Koala)	1911
461	A0A6P5IZ08	A vs P	0.0688403	0.166724	0.412899	5	0.69679	0.842304	NA	0.309524	0.309524	12.5922	12.5221	12.5571	A0A6P5IZ08_PHACI	Fructose-1,6-bisphosphatase 1 (EC 3.1.3.11) (D-fructose-1,6-bisphosphate 1-phosphohydrolase 1) (Liver FBPase)	FBP1	Phascolarctos cinereus (Koala)	338
548	A0A6P5J368	A vs P	0.128752	0.234448	0.549171	5	0.606513	0.790732	NA	0.125	0.125	12.3853	12.5207	12.453	A0A6P5J368_PHACI	NEDD8 (Neddylin) (Ubiquitin-like protein Nedd8)	NEDD8	Phascolarctos cinereus (Koala)	81
592	A0A6P5J630	A vs P	0.379546	0.195181	1.94459	0	NA	NA	NA	0.75	0	12.8991	12.5195	12.7093	A0A6P5J630_PHACI	Proteasome subunit beta	LOC110199328	Phascolarctos cinereus (Koala)	224
1046	A0A6P5JVW5	A vs P	-1.59322	1.0739	-1.48358	1	0.377575	0.641189	NA	0.645833	0.3125	11.1781	12.5194	11.8487	A0A6P5JVW5_PHACI	Ornithine transcarbamylase, mitochondrial (EC 2.1.3.3) (Ornithine carbamoyltransferase, mitochondrial)	OTC	Phascolarctos cinereus (Koala)	354
1306	A0A6P5K8I6	A vs P	0.0229567	0.679448	0.0337872	0	NA	NA	NA	0.583333	0	12.9397	12.5188	12.7292	A0A6P5K8I6_PHACI	choline-phosphate cytidylyltransferase (EC 2.7.7.15)	PCYT1A	Phascolarctos cinereus (Koala)	528
1505	A0A6P5KIS1	A vs P	-0.378008	0.192852	-1.96009	5	0.107275	0.407612	NA	0.333333	0.333333	12.0403	12.518	12.2792	A0A6P5KIS1_PHACI	Acyl-coenzyme A thioesterase 9, mitochondrial isoform X3	ACOT9	Phascolarctos cinereus (Koala)	410
933	A0A6P5JQ33	A vs P	0.297056	0.195696	1.51795	5	0.189484	0.483561	NA	0.416667	0.416667	12.7024	12.5172	12.6098	A0A6P5JQ33_PHACI	Vasodilator-stimulated phosphoprotein isoform X1	VASP	Phascolarctos cinereus (Koala)	381
2141	A0A6P5LE71	A vs P	-0.266396	0.261323	-1.01941	1	0.49388	0.712134	NA	0.5	0	12.4346	12.5138	12.4742	A0A6P5LE71_PHACI	Ester hydrolase C11orf54 homolog	CUNH11orf54	Phascolarctos cinereus (Koala)	316
1968	A0A6P5L5Z2	A vs P	-0.227589	0.292519	-0.778031	0	NA	NA	NA	0.5	0	12.2805	12.5105	12.3955	A0A6P5L5Z2_PHACI	STE20-related kinase adapter protein alpha (STE20-related adapter protein)	STRADA	Phascolarctos cinereus (Koala)	423
2538	A0A6P5LYW6	A vs P	-0.410086	0.423837	-0.967557	0	NA	NA	NA	0.666667	0	12.0075	12.5092	12.2583	A0A6P5LYW6_PHACI	Mevalonate kinase (MK) (EC 2.7.1.36)	MVK	Phascolarctos cinereus (Koala)	411
1183	A0A6P5K2T7	A vs P	0.0154211	0.252897	0.0609779	5	0.953739	0.981005	NA	0.404762	0.404762	12.5333	12.5077	12.5205	A0A6P5K2T7_PHACI	Thyroid hormone receptor-associated protein 3	THRAP3	Phascolarctos cinereus (Koala)	970
267	A0A6P5IQ19	A vs P	0.418879	0.222285	1.88442	2	0.200183	0.492679	NA	0.333333	0	13.1524	12.5068	12.8296	A0A6P5IQ19_PHACI	Nexilin isoform X3	NEXN	Phascolarctos cinereus (Koala)	676
2135	A0A6P5LDW4	A vs P	-0.245364	0.187495	-1.30864	5	0.247575	0.529623	NA	0.0555556	0.0555556	12.0486	12.5025	12.2755	A0A6P5LDW4_PHACI	26S proteasome non-ATPase regulatory subunit 12 isoform X1	PSMD12	Phascolarctos cinereus (Koala)	456
1036	A0A6P5JVB9	A vs P	0.0337364	0.204503	0.164968	5	0.875431	0.940249	NA	0.25	0.25	12.6497	12.5018	12.5758	A0A6P5JVB9_PHACI	GTPase HRas (EC 3.6.5.2) (H-Ras-1) (Transforming protein p21) (c-H-ras) (p21ras)	HRAS	Phascolarctos cinereus (Koala)	189
2095	A0A6P5LC30	A vs P	NA	NA	NA	NA	NA	NA	NA	NA	NA	12.2132	12.501	12.3571	A0A6P5LC30_PHACI	Ubiquitin-like modifier-activating enzyme 6 isoform X1	UBA6	Phascolarctos cinereus (Koala)	1058
1887	A0A6P5L1E4	A vs P	-0.244974	0.154126	-1.58944	5	0.17283	0.469722	NA	0.166667	0.166667	12.2738	12.5003	12.3871	A0A6P5L1E4_PHACI	Phosphatidylinositol transfer protein beta isoform	PITPNB	Phascolarctos cinereus (Koala)	272
880	A0A6P5JL87	A vs P	-0.0488954	0.329494	-0.148396	5	0.88783	0.948074	NA	0.277778	0.277778	12.4445	12.5002	12.4723	A0A6P5JL87_PHACI	AP-2 complex subunit sigma (Adaptor protein complex AP-2 subunit sigma) (Adaptor-related protein complex 2 subunit sigma) (Clathrin assembly protein 2 sigma small chain) (Clathrin coat assembly protein AP17) (Clathrin coat-associated protein AP17) (Plasma membrane adaptor AP-2 17 kDa protein) (Sigma2-adaptin)	AP2S1	Phascolarctos cinereus (Koala)	213
210	A0A6P5IMF1	A vs P	0.292498	0.203095	1.44021	4	0.223233	0.512439	NA	0.305556	0.222222	12.968	12.4991	12.7335	A0A6P5IMF1_PHACI	Stromal interaction molecule 1 isoform X4	STIM1	Phascolarctos cinereus (Koala)	644
759	A0A6P5JEL3	A vs P	0.390191	0.222585	1.753	5	0.139981	0.442665	NA	0.0833333	0.0833333	12.7999	12.4961	12.648	A0A6P5JEL3_PHACI	Histidine triad nucleotide-binding protein 2, mitochondrial isoform X1	HINT2	Phascolarctos cinereus (Koala)	166
2271	A0A6P5LK69	A vs P	0.555912	0.165765	3.35361	5	0.0202488	0.273016	NA	0.194444	0.194444	12.8864	12.496	12.6912	A0A6P5LK69_PHACI	Protein phosphatase 1 regulatory subunit 12B isoform X10	PPP1R12B	Phascolarctos cinereus (Koala)	181
2619	A0A6P5M387	A vs P	1.12221	0.334528	3.35462	5	0.0202265	0.273016	NA	0.5	0.5	13.7788	12.4958	13.1373	A0A6P5M387_PHACI	Solute carrier family 12 member 2 isoform X1	SLC12A2	Phascolarctos cinereus (Koala)	1211
1312	A0A6P5K8W4	A vs P	-0.336297	0.181116	-1.85681	5	0.122472	0.419507	NA	0.125	0.125	12.4185	12.4949	12.4567	A0A6P5K8W4_PHACI	Activator of 90 kDa heat shock protein ATPase homolog 1	AHSA1	Phascolarctos cinereus (Koala)	338
1031	A0A6P5JUX9	A vs P	-0.293257	0.231178	-1.26853	5	0.260459	0.544904	NA	0.0833333	0.0833333	12.0101	12.4946	12.2524	A0A6P5JUX9_PHACI	Integrin alpha-9	ITGA9	Phascolarctos cinereus (Koala)	1036
2276	A0A6P5LKM7	A vs P	-0.446002	0.228751	-1.94973	4	0.122996	0.420105	NA	0.375	0.291667	11.8174	12.4932	12.1553	A0A6P5LKM7_PHACI	Growth factor receptor-bound protein 2	GRB2	Phascolarctos cinereus (Koala)	217
59	A0A6P5IDL1	A vs P	-0.292859	0.221802	-1.32036	4	0.257196	0.543214	NA	0.0833333	0	12.0752	12.4928	12.284	A0A6P5IDL1_PHACI	Rabankyrin-5 isoform X2	ANKFY1	Phascolarctos cinereus (Koala)	1172
1261	A0A6P5K6L6	A vs P	-0.0321916	0.0582828	-0.552335	5	0.6045	0.789989	NA	0.0952381	0.0952381	12.5168	12.4926	12.5047	A0A6P5K6L6_PHACI	Erlin (SPFH domain-containing protein) (Endoplasmic reticulum lipid raft-associated protein) (Stomatin-prohibitin-flotillin-HflC/K domain-containing protein)	ERLIN2	Phascolarctos cinereus (Koala)	338
134	A0A6P5IJ37	A vs P	0.628074	0.193947	3.23838	5	0.0229907	0.28357	NA	0.0833333	0.0833333	13.231	12.492	12.8615	A0A6P5IJ37_PHACI	Adenylate kinase isoenzyme 1 (AK 1) (EC 2.7.4.3) (EC 2.7.4.6) (ATP-AMP transphosphorylase 1) (ATP:AMP phosphotransferase) (Adenylate monophosphate kinase) (Myokinase)	AK1	Phascolarctos cinereus (Koala)	209
1584	A0A6P5KM11	A vs P	0.556347	0.250092	2.22457	5	0.0766862	0.381997	NA	0.233333	0.233333	12.8779	12.4887	12.6833	A0A6P5KM11_PHACI	Mitogen-activated protein kinase kinase kinase MLT isoform X2	MAP3K20	Phascolarctos cinereus (Koala)	452
2075	A0A6P5LBE1	A vs P	0.262989	0.163622	1.6073	5	0.1689	0.463845	NA	0.347222	0.347222	12.7434	12.4837	12.6135	A0A6P5LBE1_PHACI	Microtubule-associated protein 1B isoform X1	MAP1B	Phascolarctos cinereus (Koala)	2473
1797	A0A6P5KXB3	A vs P	-0.283226	0.240859	-1.1759	5	0.29257	0.57464	NA	0.1875	0.1875	12.1392	12.4836	12.3114	A0A6P5KXB3_PHACI	Eukaryotic translation initiation factor 3 subunit G (eIF3g) (Eukaryotic translation initiation factor 3 RNA-binding subunit) (eIF-3 RNA-binding subunit) (Eukaryotic translation initiation factor 3 subunit 4) (eIF-3-delta) (eIF3 p42) (eIF3 p44)	EIF3G EIF3S4	Phascolarctos cinereus (Koala)	342
2413	A0A6P5LST2	A vs P	-0.0202138	0.168962	-0.119635	2	0.915706	0.963247	NA	0.25	0	12.668	12.4813	12.5747	A0A6P5LST2_PHACI	Syntenin-1 isoform X2	SDCBP	Phascolarctos cinereus (Koala)	298
1133	A0A6P5K0R2	A vs P	-1.00727	0.616014	-1.63514	3	0.200535	0.492679	NA	0.611111	0.361111	11.1331	12.4805	11.8068	A0A6P5K0R2_PHACI	Thymidine phosphorylase (TP) (EC 2.4.2.4) (TdRPase)	TYMP	Phascolarctos cinereus (Koala)	467
2367	A0A6P5LQT3	A vs P	-0.47535	0.377233	-1.2601	5	0.263245	0.548826	NA	0	0	11.6387	12.4793	12.059	A0A6P5LQT3_PHACI	Glucosamine-6-phosphate isomerase (EC 3.5.99.6) (Glucosamine-6-phosphate deaminase)	GNPDA1	Phascolarctos cinereus (Koala)	287
1214	A0A6P5K420	A vs P	-1.18264	0.365306	-3.2374	3	0.0479455	0.348019	NA	0.55	0.3	11.3473	12.4793	11.9133	A0A6P5K420_PHACI	Influenza virus NS1A-binding protein	IVNS1ABP	Phascolarctos cinereus (Koala)	642
1074	A0A6P5JY99	A vs P	0.385144	0.119275	3.22904	5	0.0232305	0.28357	NA	0.138889	0.138889	12.8471	12.4785	12.6628	A0A6P5JY99_PHACI	Vesicle-associated membrane protein-associated protein B/C isoform X2	VAPB	Phascolarctos cinereus (Koala)	243
476	A0A6P5IZX8	A vs P	0.0198621	0.241321	0.0823056	5	0.937597	0.971904	NA	0	0	12.6083	12.4776	12.5429	A0A6P5IZX8_PHACI	Ubiquitin-fold modifier-conjugating enzyme 1	UFC1	Phascolarctos cinereus (Koala)	164
1955	A0A6P5L5D4	A vs P	0.16837	0.0552047	3.04993	5	0.0284267	0.301549	NA	0.267857	0.267857	12.6601	12.4744	12.5673	A0A6P5L5D4_PHACI	116 kDa U5 small nuclear ribonucleoprotein component (U5 snRNP-specific protein, 116 kDa)	EFTUD2	Phascolarctos cinereus (Koala)	972
1938	A0A6P5L4G7	A vs P	-0.236572	0.244798	-0.966397	2	0.435803	0.682313	NA	0.25	0	11.9978	12.4714	12.2346	A0A6P5L4G7_PHACI	Transmembrane ascorbate-dependent reductase CYB561 (Cytochrome b-561) (Cytochrome b561)	LOC110215782	Phascolarctos cinereus (Koala)	256
1535	A0A6P5KJZ3	A vs P	0.00157537	0.198188	0.00794887	4	0.994038	0.996936	NA	0.416667	0.25	12.6402	12.4713	12.5558	A0A6P5KJZ3_PHACI	Abl interactor 1 isoform X3	ABI1	Phascolarctos cinereus (Koala)	481
1292	A0A6P5K7T8	A vs P	0.0904021	0.180408	0.501097	4	0.642623	0.811048	NA	0.166667	0.0833333	12.6198	12.4678	12.5438	A0A6P5K7T8_PHACI	NADH dehydrogenase [ubiquinone] 1 beta subcomplex subunit 4 (Complex I-B15) (NADH-ubiquinone oxidoreductase B15 subunit)	NDUFB4	Phascolarctos cinereus (Koala)	127
2251	A0A6P5LJ85	A vs P	-0.193133	0.242302	-0.797075	5	0.461563	0.69683	NA	0.283333	0.283333	12.4409	12.4675	12.4542	A0A6P5LJ85_PHACI	Beta-2-glycoprotein 1 (Apolipoprotein H) (Beta-2-glycoprotein I)	APOH	Phascolarctos cinereus (Koala)	345
24	A0A6P5IAN2	A vs P	0.375109	0.110246	3.40246	5	0.0191996	0.271127	NA	0.3	0.3	12.7047	12.4674	12.5861	A0A6P5IAN2_PHACI	U2 small nuclear ribonucleoprotein A'	SNRPA1	Phascolarctos cinereus (Koala)	255
1369	A0A6P5KBR8	A vs P	1.06981	0.39787	2.68886	2	0.11495	0.410072	NA	0.333333	0.0833333	13.2694	12.4662	12.8678	A0A6P5KBR8_PHACI	Protein CDV3 homolog isoform X3	CDV3	Phascolarctos cinereus (Koala)	206
792	A0A6P5JG61	A vs P	-0.299922	0.295013	-1.01664	4	0.366815	0.634548	NA	0.0833333	0	11.915	12.4659	12.1905	A0A6P5JG61_PHACI	40S ribosomal protein S4-like isoform X1	LOC110201728	Phascolarctos cinereus (Koala)	346
576	A0A6P5J548	A vs P	-0.138065	0.173394	-0.79625	2	0.509385	0.724085	NA	0.416667	0.166667	11.8952	12.4657	12.1804	A0A6P5J548_PHACI	EMILIN-2	EMILIN2	Phascolarctos cinereus (Koala)	1090
1716	A0A6P5KTT4	A vs P	0.26238	0.343858	0.763049	5	0.479867	0.703587	NA	0	0	12.7007	12.4634	12.5821	A0A6P5KTT4_PHACI	glutaminase (EC 3.5.1.2)	GLS	Phascolarctos cinereus (Koala)	593
870	A0A6P5JKX6	A vs P	-0.200924	0.171559	-1.17116	5	0.294303	0.576632	NA	0.138889	0.138889	12.116	12.4627	12.2893	A0A6P5JKX6_PHACI	26S proteasome non-ATPase regulatory subunit 6	PSMD6	Phascolarctos cinereus (Koala)	389
1860	A0A6P5KZY0	A vs P	0.0372216	0.139748	0.266348	5	0.800606	0.906375	NA	0.194444	0.194444	12.5505	12.4613	12.5059	A0A6P5KZY0_PHACI	Glutaryl-CoA dehydrogenase, mitochondrial (EC 1.3.8.6)	GCDH	Phascolarctos cinereus (Koala)	429
1284	A0A6P5K7E4	A vs P	-0.617845	0.00205418	-300.775	0	NA	NA	NA	0.666667	0	11.974	12.4581	12.2161	A0A6P5K7E4_PHACI	Proteasome assembly chaperone 2	PSMG2	Phascolarctos cinereus (Koala)	265
156	A0A6P5IKA1	A vs P	0.0463325	0.135399	0.342192	5	0.746121	0.868791	NA	0.166667	0.166667	12.5216	12.4577	12.4897	A0A6P5IKA1_PHACI	Synaptogyrin	SYNGR2	Phascolarctos cinereus (Koala)	253
1709	A0A6P5KTI0	A vs P	0.314914	0.278842	1.12936	5	0.309995	0.589763	NA	0.291667	0.291667	12.8849	12.4575	12.6712	A0A6P5KTI0_PHACI	Cysteine and glycine-rich protein 2 (Cysteine-rich protein 2)	CSRP2	Phascolarctos cinereus (Koala)	193
2200	A0A6P5LGZ0	A vs P	0.101835	0.272787	0.373312	4	0.727858	0.859158	NA	0.333333	0.25	12.9487	12.4566	12.7026	A0A6P5LGZ0_PHACI	Protein MRVI1 isoform X1	MRVI1	Phascolarctos cinereus (Koala)	954
2488	A0A6P5LVV8	A vs P	0.333916	0.21669	1.54099	5	0.183953	0.47784	NA	0.0416667	0.0416667	13.0287	12.4563	12.7425	A0A6P5LVV8_PHACI	Transforming growth factor beta-1-induced transcript 1 protein isoform X1	TGFB1I1	Phascolarctos cinereus (Koala)	458
108	A0A6P5IHC5	A vs P	-0.252701	0.175061	-1.44351	4	0.222364	0.512168	NA	0.0833333	0	12.3463	12.4537	12.4	A0A6P5IHC5_PHACI	Protein AMBP	AMBP	Phascolarctos cinereus (Koala)	351
1060	A0A6P5JWR9	A vs P	0.150049	0.000492276	304.807	0	NA	NA	NA	0.666667	0	12.683	12.4533	12.5682	A0A6P5JWR9_PHACI	Prostaglandin-E(2) 9-reductase-like isoform X1	LOC110203692	Phascolarctos cinereus (Koala)	324
2041	A0A6P5L9K3	A vs P	0.133639	0.175418	0.761832	5	0.480531	0.703774	NA	0.104167	0.104167	12.6036	12.4533	12.5285	A0A6P5L9K3_PHACI	Dystroglycan 1 (Dystroglycan) (Dystrophin-associated glycoprotein 1)	DAG1	Phascolarctos cinereus (Koala)	857
105	A0A6P5IH92	A vs P	0.180183	0.124108	1.45183	5	0.206264	0.496155	NA	0.15	0.15	12.6628	12.4511	12.5569	A0A6P5IH92_PHACI	Serine/threonine-protein phosphatase 2A activator (EC 5.2.1.8) (Phosphotyrosyl phosphatase activator)	PTPA	Phascolarctos cinereus (Koala)	323
544	A0A6P5J2T6	A vs P	0.186813	0.308846	0.604874	4	0.577899	0.771386	NA	0.0833333	0	12.305	12.4495	12.3772	A0A6P5J2T6_PHACI	Prefoldin subunit 2	PFDN2	Phascolarctos cinereus (Koala)	162
1549	A0A6P5KKN7	A vs P	-0.00764875	0.347822	-0.0219904	2	0.984452	0.990754	NA	0.25	0	12.6004	12.4469	12.5237	A0A6P5KKN7_PHACI	Methylosome subunit pICln (Chloride channel, nucleotide sensitive 1A) (Chloride conductance regulatory protein ICln)	CLNS1A	Phascolarctos cinereus (Koala)	243
1490	A0A6P5KHX3	A vs P	1.66511	0.445337	3.73899	3	0.0333677	0.313907	NA	0.5625	0.395833	14.0705	12.4468	13.2587	A0A6P5KHX3_PHACI	Neprilysin (EC 3.4.24.11) (Atriopeptidase) (Enkephalinase) (Neutral endopeptidase 24.11) (Skin fibroblast elastase)	MME	Phascolarctos cinereus (Koala)	750
1759	A0A6P5KVT8	A vs P	0.561837	0.153935	3.64983	5	0.0147509	0.262875	NA	0.25	0.25	13.0671	12.4467	12.7569	A0A6P5KVT8_PHACI	N-acylneuraminate cytidylyltransferase (EC 2.7.7.43) (CMP-N-acetylneuraminic acid synthase)	CMAS	Phascolarctos cinereus (Koala)	431
150	A0A6P5IK15	A vs P	0.0881229	0.148486	0.593478	5	0.578688	0.772012	NA	0.111111	0.111111	12.4395	12.443	12.4413	A0A6P5IK15_PHACI	Fumarylacetoacetase (EC 3.7.1.2) (Fumarylacetoacetate hydrolase)	FAH	Phascolarctos cinereus (Koala)	418
1066	A0A6P5JXC8	A vs P	0.177259	0.451967	0.392195	5	0.711074	0.84976	NA	0.166667	0.166667	13.152	12.4424	12.7972	A0A6P5JXC8_PHACI	cathepsin X (EC 3.4.18.1)	CTSZ	Phascolarctos cinereus (Koala)	307
849	A0A6P5JJS3	A vs P	-0.285798	0.350009	-0.816545	5	0.451324	0.690463	NA	0.4375	0.4375	11.6994	12.4402	12.0698	A0A6P5JJS3_PHACI	Prostamide/prostaglandin F synthase	FAM213B	Phascolarctos cinereus (Koala)	201
2124	A0A6P5LDK9	A vs P	0.271369	0.40486	0.670278	3	0.550664	0.752297	NA	0.166667	0	12.3525	12.4385	12.3955	A0A6P5LDK9_PHACI	NADH dehydrogenase [ubiquinone] iron-sulfur protein 4, mitochondrial	NDUFS4	Phascolarctos cinereus (Koala)	320
2699	A0A6P5MB94	A vs P	0.630499	0.300462	2.09843	5	0.0899324	0.395178	NA	0.229167	0.229167	12.9883	12.4378	12.713	A0A6P5MB94_PHACI	Mitochondrial carrier homolog 2 isoform X1	MTCH2	Phascolarctos cinereus (Koala)	306
1381	A0A6P5KCG6	A vs P	-0.0165235	0.445274	-0.0371085	5	0.971834	0.987833	NA	0.37037	0.37037	12.4744	12.4371	12.4558	A0A6P5KCG6_PHACI	formate--tetrahydrofolate ligase (EC 6.3.4.3)	MTHFD1L	Phascolarctos cinereus (Koala)	990
2067	A0A6P5LB92	A vs P	-0.943952	0.384936	-2.45223	4	0.0702761	0.374015	NA	0.416667	0.333333	11.3503	12.434	11.8922	A0A6P5LB92_PHACI	Target of Nesh-SH3 isoform X2	ABI3BP	Phascolarctos cinereus (Koala)	1585
2143	A0A6P5LED5	A vs P	-0.103674	0.0984554	-1.053	5	0.340544	0.61242	NA	0.283333	0.283333	12.108	12.4299	12.2689	A0A6P5LED5_PHACI	Probable ATP-dependent RNA helicase DDX5 (EC 3.6.4.13) (DEAD box protein 5)	DDX5	Phascolarctos cinereus (Koala)	614
633	A0A6P5J817	A vs P	NA	NA	NA	NA	NA	NA	NA	NA	NA	12.6155	12.4291	12.5223	A0A6P5J817_PHACI	Insulin-like growth factor-binding protein 3	IGFBP3	Phascolarctos cinereus (Koala)	282
2048	A0A6P5LA59	A vs P	0.132994	0.302065	0.440282	0	NA	NA	NA	0.416667	0	12.5466	12.4278	12.4872	A0A6P5LA59_PHACI	LOW QUALITY PROTEIN: collagen alpha-1(VII) chain	COL7A1	Phascolarctos cinereus (Koala)	2935
1196	A0A6P5K3D7	A vs P	-0.129526	0.304435	-0.425465	5	0.688189	0.838673	NA	0	0	12.8892	12.4273	12.6583	A0A6P5K3D7_PHACI	Eyes absent homolog (EC 3.1.3.48)	EYA2	Phascolarctos cinereus (Koala)	563
616	A0A6P5J7F2	A vs P	-0.315035	0.292081	-1.07859	5	0.330033	0.603825	NA	0	0	12.0368	12.4261	12.2315	A0A6P5J7F2_PHACI	Twinfilin-1	TWF1	Phascolarctos cinereus (Koala)	357
1117	A0A6P5K052	A vs P	-0.200345	0.136309	-1.46978	5	0.201571	0.493277	NA	0.233333	0.233333	12.1491	12.4247	12.2869	A0A6P5K052_PHACI	Tubulin--tyrosine ligase-like protein 12	TTLL12	Phascolarctos cinereus (Koala)	628
335	A0A6P5ITB6	A vs P	0.755405	0.109785	6.88078	5	0.000992055	0.200434	NA	0.333333	0.333333	13.152	12.4236	12.7878	A0A6P5ITB6_PHACI	LOW QUALITY PROTEIN: talin-2	TLN2	Phascolarctos cinereus (Koala)	2547
490	A0A6P5J0N9	A vs P	0.269712	0.165375	1.63091	5	0.163838	0.46074	NA	0.266667	0.266667	12.632	12.4185	12.5252	A0A6P5J0N9_PHACI	Sidoreflexin	SFXN1	Phascolarctos cinereus (Koala)	322
346	A0A6P5ITN6	A vs P	0.00416492	0.1948	0.0213805	5	0.983769	0.990754	NA	0.35	0.35	12.1994	12.4182	12.3088	A0A6P5ITN6_PHACI	Thymocyte nuclear protein 1	THYN1	Phascolarctos cinereus (Koala)	231
2080	A0A6P5LBI1	A vs P	-0.455187	0.362657	-1.25514	5	0.264894	0.551098	NA	0.305556	0.305556	11.8543	12.4173	12.1358	A0A6P5LBI1_PHACI	Enoyl-CoA hydratase domain-containing protein 3, mitochondrial	ECHDC3	Phascolarctos cinereus (Koala)	301
2485	A0A6P5LVU9	A vs P	0.447918	0.141192	3.17241	5	0.024748	0.290698	NA	0.208333	0.208333	12.7102	12.4141	12.5621	A0A6P5LVU9_PHACI	Phosphatidylinositol transfer protein alpha isoform	PITPNA	Phascolarctos cinereus (Koala)	270
754	A0A6P5JEA1	A vs P	0.113685	0.19572	0.580855	4	0.592493	0.781338	NA	0.270833	0.1875	12.7322	12.4123	12.5723	A0A6P5JEA1_PHACI	Heme-binding protein 2	HEBP2	Phascolarctos cinereus (Koala)	205
1500	A0A6P5KII6	A vs P	-0.0382484	0.167517	-0.228325	4	0.830591	0.919612	NA	0.333333	0.25	12.3096	12.4122	12.3609	A0A6P5KII6_PHACI	LOW QUALITY PROTEIN: neural cell adhesion molecule 1	NCAM1	Phascolarctos cinereus (Koala)	878
2167	A0A6P5LFB2	A vs P	-0.349237	0.172415	-2.02556	5	0.0986686	0.401341	NA	0.310606	0.310606	12.2481	12.4112	12.3296	A0A6P5LFB2_PHACI	Glycogen debranching enzyme (EC 2.4.1.25) (EC 3.2.1.33) (Glycogen debrancher)	AGL	Phascolarctos cinereus (Koala)	1503
2694	A0A6P5M9U8	A vs P	-0.054401	0.183525	-0.296423	5	0.778825	0.889663	NA	0.111111	0.111111	12.5063	12.4109	12.4586	A0A6P5M9U8_PHACI	Eukaryotic translation initiation factor 3 subunit J (eIF3j) (Eukaryotic translation initiation factor 3 subunit 1) (eIF-3-alpha) (eIF3 p35)	EIF3J EIF3S1	Phascolarctos cinereus (Koala)	469
1623	A0A6P5KNJ8	A vs P	-0.232064	0.818796	-0.28342	0	NA	NA	NA	0.5	0	12.2342	12.4108	12.3225	A0A6P5KNJ8_PHACI	Secretory carrier-associated membrane protein (Secretory carrier membrane protein)	SCAMP3	Phascolarctos cinereus (Koala)	347
249	A0A6P5IPB5	A vs P	0.616266	0.207167	2.97473	5	0.0309877	0.308397	NA	0.488095	0.488095	13.3752	12.4087	12.892	A0A6P5IPB5_PHACI	LOW QUALITY PROTEIN: cleavage and polyadenylation specificity factor subunit 7	CPSF7	Phascolarctos cinereus (Koala)	471
240	A0A6P5INZ8	A vs P	-0.299671	0.337693	-0.887406	5	0.415501	0.667018	NA	0.277778	0.277778	12.4509	12.4078	12.4294	A0A6P5INZ8_PHACI	Cathepsin F	CTSF	Phascolarctos cinereus (Koala)	446
1780	A0A6P5KWM5	A vs P	0.354864	0.585638	0.605945	0	NA	NA	NA	0.666667	0	12.7608	12.4059	12.5834	A0A6P5KWM5_PHACI	Protein PML isoform X2	PML	Phascolarctos cinereus (Koala)	881
921	A0A6P5JPB1	A vs P	0.353794	0.0925146	3.8242	5	0.0123203	0.249891	NA	0.1875	0.1875	12.8511	12.4059	12.6285	A0A6P5JPB1_PHACI	LOW QUALITY PROTEIN: host cell factor 1	HCFC1	Phascolarctos cinereus (Koala)	2192
1786	A0A6P5KWT7	A vs P	0.277946	0.115909	2.39798	5	0.0617752	0.367945	NA	0.333333	0.333333	12.544	12.4058	12.4749	A0A6P5KWT7_PHACI	Chondroitin sulfate proteoglycan 4	CSPG4	Phascolarctos cinereus (Koala)	2366
279	A0A6P5IQQ2	A vs P	0.375833	0.190697	1.97084	2	0.18753	0.480907	NA	0.333333	0	12.6348	12.4043	12.5195	A0A6P5IQQ2_PHACI	Sodium/potassium-transporting ATPase subunit alpha	LOC110195856	Phascolarctos cinereus (Koala)	928
2028	A0A6P5L8X1	A vs P	-0.222045	0.283627	-0.782875	4	0.477455	0.7019	NA	0.0833333	0	12.1453	12.4038	12.2745	A0A6P5L8X1_PHACI	Eukaryotic translation initiation factor 6 (eIF-6)	EIF6 ITGB4BP	Phascolarctos cinereus (Koala)	245
2607	A0A6P5M2R8	A vs P	0.0962125	0.128131	0.750893	5	0.486532	0.708172	NA	0.125	0.125	12.4164	12.4018	12.4091	A0A6P5M2R8_PHACI	Isochorismatase domain-containing protein 1	ISOC1	Phascolarctos cinereus (Koala)	303
2289	A0A6P5LL38	A vs P	0.772326	0.755328	1.0225	1	0.492917	0.711597	NA	0.333333	0	13.275	12.4006	12.8378	A0A6P5LL38_PHACI	LOW QUALITY PROTEIN: chromodomain-helicase-DNA-binding protein 1-like	CHD1L	Phascolarctos cinereus (Koala)	886
801	A0A6P5JH11	A vs P	-0.789145	0.13528	-5.83341	4	0.00430359	0.211345	NA	0.375	0.291667	11.7775	12.4002	12.0889	A0A6P5JH11_PHACI	Cell surface A33 antigen	GPA33	Phascolarctos cinereus (Koala)	310
2238	A0A6P5LIM5	A vs P	-0.0908965	0.268147	-0.33898	5	0.748398	0.871021	NA	0.0833333	0.0833333	12.2483	12.3995	12.3239	A0A6P5LIM5_PHACI	Guanine nucleotide-binding protein G(i) subunit alpha-3 (G(i) alpha-3)	GNAI3	Phascolarctos cinereus (Koala)	334
901	A0A6P5JMS4	A vs P	-0.1085	0.133957	-0.809957	3	0.477249	0.7019	NA	0.166667	0	12.4511	12.3974	12.4242	A0A6P5JMS4_PHACI	Ribosyldihydronicotinamide dehydrogenase [quinone]-like	LOC110201160	Phascolarctos cinereus (Koala)	246
374	A0A6P5IUK6	A vs P	-0.0150026	0.122549	-0.122422	5	0.907333	0.9608	NA	0.0277778	0.0277778	12.4832	12.3964	12.4398	A0A6P5IUK6_PHACI	Vacuolar protein sorting-associated protein 29 (Vesicle protein sorting 29)	VPS29	Phascolarctos cinereus (Koala)	182
909	A0A6P5JN54	A vs P	0.276824	0.196523	1.40861	5	0.217993	0.506461	NA	0.270833	0.270833	12.6276	12.3938	12.5107	A0A6P5JN54_PHACI	Serine/arginine-rich splicing factor 7 isoform X2	SRSF7	Phascolarctos cinereus (Koala)	233
420	A0A6P5IWX8	A vs P	0.258959	0.000843021	307.179	0	NA	NA	NA	0.5	0	12.4094	12.3931	12.4013	A0A6P5IWX8_PHACI	dolichyl-phosphate beta-glucosyltransferase (EC 2.4.1.117)	ALG5	Phascolarctos cinereus (Koala)	324
840	A0A6P5JJ57	A vs P	-0.651011	0.237402	-2.74223	5	0.0406842	0.334268	NA	0.138889	0.138889	11.8246	12.3926	12.1086	A0A6P5JJ57_PHACI	26S proteasome non-ATPase regulatory subunit 8	PSMD8	Phascolarctos cinereus (Koala)	302
1248	A0A6P5K662	A vs P	1.41535	0.633531	2.23406	0	NA	NA	NA	0.75	0	13.8072	12.3921	13.0997	A0A6P5K662_PHACI	Transforming acidic coiled-coil-containing protein 1 isoform X5	TACC1	Phascolarctos cinereus (Koala)	801
2466	A0A6P5LVA3	A vs P	-0.444446	0.316636	-1.40365	4	0.233092	0.518816	NA	0.166667	0	12.3008	12.3901	12.3454	A0A6P5LVA3_PHACI	E3 ubiquitin-protein ligase CHIP (EC 2.3.2.27) (RING-type E3 ubiquitin transferase CHIP)	STUB1	Phascolarctos cinereus (Koala)	313
1679	A0A6P5KRH7	A vs P	-0.148815	0.00165579	-89.8752	0	NA	NA	NA	0.583333	0	12.1753	12.3886	12.282	A0A6P5KRH7_PHACI	DNA repair protein RAD50	RAD50	Phascolarctos cinereus (Koala)	1312
211	A0A6P5IMH5	A vs P	-0.150201	0.186877	-0.803745	5	0.458036	0.694259	NA	0.133333	0.133333	12.0417	12.3872	12.2145	A0A6P5IMH5_PHACI	LOW QUALITY PROTEIN: 3-ketoacyl-CoA thiolase, peroxisomal	ACAA1	Phascolarctos cinereus (Koala)	430
1818	A0A6P5KY67	A vs P	0.0615354	0.0629075	0.978187	2	0.431137	0.678105	NA	0.5	0.166667	13.1714	12.385	12.7782	A0A6P5KY67_PHACI	alanine transaminase (EC 2.6.1.2)	GPT	Phascolarctos cinereus (Koala)	507
1882	A0A6P5L172	A vs P	0.220444	0.153187	1.43905	5	0.209667	0.498892	NA	0.0555556	0.0555556	12.438	12.3849	12.4115	A0A6P5L172_PHACI	Peptidyl-prolyl cis-trans isomerase (EC 5.2.1.8)	PIN1	Phascolarctos cinereus (Koala)	159
1823	A0A6P5KYC6	A vs P	0.1394	0.208823	0.667548	4	0.540962	0.746929	NA	0.222222	0.138889	12.4612	12.3843	12.4228	A0A6P5KYC6_PHACI	ATPase ASNA1 isoform X1	ASNA1	Phascolarctos cinereus (Koala)	348
1249	A0A6P5K671	A vs P	-0.153987	0.226736	-0.679144	5	0.527205	0.73723	NA	0.277778	0.277778	12.0267	12.3832	12.205	A0A6P5K671_PHACI	RNA helicase (EC 3.6.4.13) (DEAD box protein 6)	DDX6	Phascolarctos cinereus (Koala)	483
8	A0A6P5I993	A vs P	0.0827531	0.105675	0.78309	5	0.469023	0.701496	NA	0.354167	0.354167	12.3405	12.3828	12.3616	A0A6P5I993_PHACI	Flotillin	FLOT2	Phascolarctos cinereus (Koala)	427
17	A0A6P5IAB0	A vs P	-0.158916	0.242009	-0.656653	5	0.540419	0.746929	NA	0.1875	0.1875	12.2271	12.3817	12.3044	A0A6P5IAB0_PHACI	AP-1 complex subunit gamma	AP1G1	Phascolarctos cinereus (Koala)	831
568	A0A6P5J4G2	A vs P	0.0447697	0.152444	0.293679	5	0.780803	0.891077	NA	0.347222	0.347222	12.3787	12.3785	12.3786	A0A6P5J4G2_PHACI	Far upstream element-binding protein 3 isoform X1	FUBP3	Phascolarctos cinereus (Koala)	574
2232	A0A6P5LIH3	A vs P	-1.00794	0.477976	-2.10877	2	0.169474	0.463845	NA	0.416667	0.166667	11.1753	12.3778	11.7766	A0A6P5LIH3_PHACI	Na(+)/H(+) exchange regulatory cofactor NHE-RF	SLC9A3R1	Phascolarctos cinereus (Koala)	366
889	A0A6P5JLW8	A vs P	-0.552469	0.211073	-2.61743	5	0.0472442	0.348019	NA	0.166667	0.166667	11.443	12.3777	11.9103	A0A6P5JLW8_PHACI	Proteolipid protein 2	PLP2	Phascolarctos cinereus (Koala)	153
2280	A0A6P5LKR1	A vs P	0.481985	0.189094	2.54892	5	0.0513333	0.353031	NA	0.25	0.25	12.9278	12.376	12.6519	A0A6P5LKR1_PHACI	Platelet-activating factor acetylhydrolase IB subunit alpha1 (EC 3.1.1.47) (PAF acetylhydrolase 29 kDa subunit) (PAF-AH subunit gamma)	PAFAH1B3	Phascolarctos cinereus (Koala)	229
782	A0A6P5JFM0	A vs P	-0.143364	0.214548	-0.668215	3	0.551811	0.752839	NA	0.166667	0	12.0981	12.3755	12.2368	A0A6P5JFM0_PHACI	Golgi to ER traffic protein 4 homolog isoform X1	GET4	Phascolarctos cinereus (Koala)	328
2117	A0A6P5LD16	A vs P	0.390251	0.181433	2.15094	3	0.120601	0.418425	NA	0.166667	0	12.787	12.3748	12.5809	A0A6P5LD16_PHACI	Ankyrin repeat and SOCS box protein 2	ASB2	Phascolarctos cinereus (Koala)	645
288	A0A6P5IR67	A vs P	0.756104	0.19988	3.7828	1	0.16453	0.46074	NA	0.5	0	13.0562	12.3743	12.7153	A0A6P5IR67_PHACI	Ribosomal RNA-processing protein 43	EXOSC8	Phascolarctos cinereus (Koala)	276
103	A0A6P5IH50	A vs P	0.477446	0.456771	1.04527	5	0.343778	0.614782	NA	0.25	0.25	12.8294	12.3715	12.6004	A0A6P5IH50_PHACI	Small nuclear ribonucleoprotein-associated protein	LOC110193720	Phascolarctos cinereus (Koala)	240
1555	A0A6P5KKW5	A vs P	-0.0781693	0.168402	-0.464184	5	0.662025	0.825988	NA	0.125	0.125	12.3472	12.3712	12.3592	A0A6P5KKW5_PHACI	V-type proton ATPase subunit G	ATP6V1G1	Phascolarctos cinereus (Koala)	118
1787	A0A6P5KWT8	A vs P	0.405274	0.199551	2.03093	3	0.135223	0.439792	NA	0.166667	0	12.7752	12.3711	12.5731	A0A6P5KWT8_PHACI	Zinc finger protein 252-like	LOC110214101	Phascolarctos cinereus (Koala)	925
960	A0A6P5JRJ2	A vs P	0.0966343	0.241529	0.400095	5	0.705608	0.847011	NA	0.0416667	0.0416667	12.3062	12.3691	12.3376	A0A6P5JRJ2_PHACI	Synapsin-2	SYN2	Phascolarctos cinereus (Koala)	599
2587	A0A6P5M1M6	A vs P	0.167349	0.214262	0.781049	5	0.470119	0.7019	NA	0	0	12.3756	12.3682	12.3719	A0A6P5M1M6_PHACI	Glutaredoxin-1	GLRX	Phascolarctos cinereus (Koala)	106
2037	A0A6P5L9C9	A vs P	-0.662184	0.280513	-2.36062	5	0.0647015	0.371374	NA	0.3	0.3	11.4095	12.368	11.8888	A0A6P5L9C9_PHACI	Coagulation factor XII (EC 3.4.21.38) (Hageman factor)	F12	Phascolarctos cinereus (Koala)	559
1468	A0A6P5KGZ7	A vs P	-0.143448	0.188494	-0.761022	5	0.480974	0.703774	NA	0	0	12.2954	12.3674	12.3314	A0A6P5KGZ7_PHACI	Microtubule-associated proteins 1A/1B light chain 3B	MAP1LC3B	Phascolarctos cinereus (Koala)	124
1608	A0A6P5KMZ8	A vs P	0.265323	0.107176	2.47557	5	0.0561453	0.361254	NA	0.239583	0.239583	12.696	12.3648	12.5304	A0A6P5KMZ8_PHACI	Protein transport protein SEC23	SEC23A	Phascolarctos cinereus (Koala)	765
2300	A0A6P5LLS1	A vs P	-0.118875	0.237279	-0.500992	5	0.637649	0.80771	NA	0.0416667	0.0416667	11.892	12.36	12.126	A0A6P5LLS1_PHACI	Ribonuclease 4	RNASE4	Phascolarctos cinereus (Koala)	143
2663	A0A6P5M5R2	A vs P	-0.660555	0.223282	-2.95839	4	0.0416208	0.334268	NA	0.479167	0.395833	11.2727	12.3598	11.8163	A0A6P5M5R2_PHACI	Interferon regulatory factor 6	IRF6	Phascolarctos cinereus (Koala)	461
1460	A0A6P5KGH7	A vs P	0.0423515	0.209222	0.202424	5	0.847564	0.926434	NA	0.236111	0.236111	12.5632	12.3581	12.4606	A0A6P5KGH7_PHACI	Four and a half LIM domains protein 2 isoform X1	FHL2	Phascolarctos cinereus (Koala)	279
1059	A0A6P5JWP8	A vs P	0.395255	0.119504	3.30747	4	0.0297247	0.304854	NA	0.388889	0.305556	12.8402	12.3565	12.5983	A0A6P5JWP8_PHACI	Eukaryotic translation initiation factor 2A (eIF-2A)	EIF2A	Phascolarctos cinereus (Koala)	586
1238	A0A6P5K5C5	A vs P	-0.197302	0.113913	-1.73204	2	0.225405	0.513757	NA	0.333333	0	12.0067	12.354	12.1804	A0A6P5K5C5_PHACI	N-acyl-phosphatidylethanolamine-hydrolyzing phospholipase D (EC 3.1.4.54)	NAPEPLD	Phascolarctos cinereus (Koala)	405
1180	A0A6P5K2N9	A vs P	-0.386938	0.16127	-2.39932	5	0.0616729	0.367945	NA	0.125	0.125	11.9042	12.3532	12.1287	A0A6P5K2N9_PHACI	ADP-ribosylhydrolase ARH3 (EC 3.2.1.143) (ADP-ribose glycohydrolase ARH3) (ADP-ribosylhydrolase 3) (O-acetyl-ADP-ribose deacetylase ARH3) (Poly(ADP-ribose) glycohydrolase ARH3) ([Protein ADP-ribosylarginine] hydrolase-like protein 2) ([Protein ADP-ribosylserine] hydrolase)	ADPRHL2	Phascolarctos cinereus (Koala)	364
458	A0A6P5IYS6	A vs P	-0.170152	0.103278	-1.64751	3	0.19801	0.492679	NA	0.166667	0	12.2963	12.3517	12.324	A0A6P5IYS6_PHACI	Cardiac phospholamban (PLB)	PLN	Phascolarctos cinereus (Koala)	52
2643	A0A6P5M472	A vs P	-0.115957	0.219156	-0.529106	5	0.61937	0.798845	NA	0.4	0.4	12.1375	12.3492	12.2433	A0A6P5M472_PHACI	LOW QUALITY PROTEIN: microtubule-associated protein 1S	MAP1S	Phascolarctos cinereus (Koala)	1198
1554	A0A6P5KKU6	A vs P	-0.819596	0.483301	-1.69583	0	NA	NA	NA	0.583333	0	11.7425	12.3489	12.0457	A0A6P5KKU6_PHACI	LOW QUALITY PROTEIN: integrin alpha-7	ITGA7	Phascolarctos cinereus (Koala)	1129
1388	A0A6P5KCU5	A vs P	-0.302872	0.152415	-1.98715	4	0.117833	0.414829	NA	0.383333	0.3	11.9036	12.3475	12.1256	A0A6P5KCU5_PHACI	acetyl-CoA C-acetyltransferase (EC 2.3.1.9)	ACAT2	Phascolarctos cinereus (Koala)	397
2097	A0A6P5LC48	A vs P	-0.452187	0.135125	-3.34644	5	0.0204082	0.273016	NA	0.3	0.3	11.8756	12.3456	12.1106	A0A6P5LC48_PHACI	Omega-amidase NIT2 (EC 3.5.1.3) (Nitrilase homolog 2)	NIT2	Phascolarctos cinereus (Koala)	283
2686	A0A6P5M8X7	A vs P	0.552138	0.201569	2.7392	4	0.0519482	0.353031	NA	0.25	0.166667	12.6767	12.3452	12.5109	A0A6P5M8X7_PHACI	Synaptosomal-associated protein	SNAP23	Phascolarctos cinereus (Koala)	211
30	A0A6P5IB84	A vs P	0.470636	0.265679	1.77144	5	0.136694	0.439792	NA	0.361111	0.361111	12.8027	12.3444	12.5736	A0A6P5IB84_PHACI	CD44 antigen (GP90 lymphocyte homing/adhesion receptor) (HUTCH-I) (Hermes antigen) (Hyaluronate receptor) (Phagocytic glycoprotein 1) (Phagocytic glycoprotein I)	CD44	Phascolarctos cinereus (Koala)	787
2013	A0A6P5L850	A vs P	0.205542	0.106841	1.92381	5	0.112378	0.409883	NA	0.1875	0.1875	12.5639	12.3439	12.4539	A0A6P5L850_PHACI	Clathrin light chain	CLTB	Phascolarctos cinereus (Koala)	225
715	A0A6P5JBC5	A vs P	-0.0801682	0.134432	-0.596349	4	0.583052	0.774564	NA	0.0833333	0	12.5416	12.3425	12.442	A0A6P5JBC5_PHACI	Vacuolar protein-sorting-associated protein 25 (ESCRT-II complex subunit VPS25)	VPS25	Phascolarctos cinereus (Koala)	176
2482	A0A6P5LVS5	A vs P	0.194989	0.145705	1.33824	5	0.238447	0.521691	NA	0.15	0.15	12.621	12.3421	12.4816	A0A6P5LVS5_PHACI	NADPH--cytochrome P450 reductase (CPR) (P450R) (EC 1.6.2.4)	LOC110221226 POR	Phascolarctos cinereus (Koala)	677
330	A0A6P5IT52	A vs P	-0.106461	0.262565	-0.405467	5	0.701902	0.844668	NA	0.0555556	0.0555556	12.0757	12.3416	12.2087	A0A6P5IT52_PHACI	Secreted frizzled-related protein 1	SFRP1	Phascolarctos cinereus (Koala)	314
924	A0A6P5JPF0	A vs P	0.0809528	0.22388	0.36159	5	0.732436	0.860385	NA	0.0833333	0.0833333	12.3177	12.3382	12.3279	A0A6P5JPF0_PHACI	Astrocytic phosphoprotein PEA-15 (15 kDa phosphoprotein enriched in astrocytes)	PEA15	Phascolarctos cinereus (Koala)	130
765	A0A6P5JEW7	A vs P	-0.536821	0.399876	-1.34247	3	0.271991	0.557862	NA	0.166667	0	11.8551	12.3345	12.0948	A0A6P5JEW7_PHACI	Histone deacetylase (EC 3.5.1.98)	HDAC7	Phascolarctos cinereus (Koala)	1002
2301	A0A6P5LLT2	A vs P	1.01971	0.266808	3.82189	5	0.0123493	0.249891	NA	0.291667	0.291667	13.1312	12.3315	12.7313	A0A6P5LLT2_PHACI	Nucleobindin-1	NUCB1	Phascolarctos cinereus (Koala)	448
2049	A0A6P5LAC1	A vs P	-0.334015	0.06308	-5.2951	5	0.00320491	0.200434	NA	0.166667	0.166667	11.9713	12.3258	12.1486	A0A6P5LAC1_PHACI	glutamine--tRNA ligase (EC 6.1.1.18) (Glutaminyl-tRNA synthetase)	QARS	Phascolarctos cinereus (Koala)	775
478	A0A6P5J019	A vs P	0.43931	0.228481	1.92274	5	0.112532	0.409883	NA	0.25	0.25	12.6514	12.3202	12.4858	A0A6P5J019_PHACI	Succinate dehydrogenase cytochrome b560 subunit, mitochondrial (Malate dehydrogenase [quinone] cytochrome b560 subunit)	SDHC	Phascolarctos cinereus (Koala)	169
2591	A0A6P5M1Q1	A vs P	0.204751	0.240087	0.852818	5	0.432703	0.679937	NA	0.0416667	0.0416667	12.3917	12.3194	12.3556	A0A6P5M1Q1_PHACI	NADH dehydrogenase [ubiquinone] iron-sulfur protein 7, mitochondrial (Complex I-20kD) (NADH-ubiquinone oxidoreductase 20 kDa subunit)	NDUFS7	Phascolarctos cinereus (Koala)	318
90	A0A6P5IG27	A vs P	-0.774114	0.299217	-2.58713	5	0.0490067	0.350172	NA	0.25	0.25	11.8015	12.3192	12.0603	A0A6P5IG27_PHACI	Delta-aminolevulinic acid dehydratase (EC 4.2.1.24)	ALAD	Phascolarctos cinereus (Koala)	330
1796	A0A6P5KXA3	A vs P	0.127158	0.284362	0.447171	5	0.673458	0.829931	NA	0.3	0.3	12.3896	12.3171	12.3534	A0A6P5KXA3_PHACI	Poly(U)-binding-splicing factor PUF60 (60 kDa poly(U)-binding-splicing factor)	PUF60	Phascolarctos cinereus (Koala)	552
521	A0A6P5J1X8	A vs P	0.581748	0.402167	1.44653	5	0.207669	0.497224	NA	0.291667	0.291667	12.9388	12.316	12.6274	A0A6P5J1X8_PHACI	Cytochrome c oxidase subunit 6C (Cytochrome c oxidase polypeptide VIc)	LOC110196119	Phascolarctos cinereus (Koala)	76
2217	A0A6P5LI11	A vs P	0.6643	0.112671	5.89594	5	0.0019962	0.200434	NA	0.0833333	0.0833333	12.9665	12.3148	12.6407	A0A6P5LI11_PHACI	Dolichyl-diphosphooligosaccharide--protein glycosyltransferase subunit STT3A (EC 2.4.99.18)	STT3A	Phascolarctos cinereus (Koala)	705
1457	A0A6P5KGC8	A vs P	0.339374	0.105863	3.2058	5	0.0238403	0.284641	NA	0.233333	0.233333	12.7158	12.3074	12.5116	A0A6P5KGC8_PHACI	Protein phosphatase 1 regulatory subunit 7 isoform X1	PPP1R7	Phascolarctos cinereus (Koala)	373
2074	A0A6P5LBD8	A vs P	0.27676	0.205584	1.34621	5	0.236043	0.519531	NA	0.0833333	0.0833333	12.5865	12.305	12.4458	A0A6P5LBD8_PHACI	peptidylprolyl isomerase (EC 5.2.1.8)	FKBP5	Phascolarctos cinereus (Koala)	459
941	A0A6P5JQJ3	A vs P	-0.000649867	0.191683	-0.00339033	5	0.997426	0.999031	NA	0	0	12.1081	12.3043	12.2062	A0A6P5JQJ3_PHACI	Tropomodulin-3 isoform X1	TMOD3	Phascolarctos cinereus (Koala)	352
1279	A0A6P5K784	A vs P	0.0129246	0.139725	0.0925003	3	0.932131	0.968847	NA	0.5	0.25	12.1499	12.3022	12.226	A0A6P5K784_PHACI	Thioredoxin-related transmembrane protein 4 isoform X1	TMX4	Phascolarctos cinereus (Koala)	339
1043	A0A6P5JVS7	A vs P	-0.235108	0.20443	-1.15006	5	0.302134	0.582532	NA	0.229167	0.229167	12.0706	12.3018	12.1862	A0A6P5JVS7_PHACI	LOW QUALITY PROTEIN: E3 ubiquitin-protein ligase HUWE1	HUWE1	Phascolarctos cinereus (Koala)	2849
1113	A0A6P5K011	A vs P	0.0971191	0.164196	0.591483	5	0.579924	0.772804	NA	0.1875	0.1875	12.2923	12.3004	12.2964	A0A6P5K011_PHACI	Adenylosuccinate lyase (ASL) (EC 4.3.2.2) (Adenylosuccinase)	ADSL	Phascolarctos cinereus (Koala)	488
3	A0A0U4GH84	A vs P	-0.354533	0.487666	-0.727	0	NA	NA	NA	0.75	0	12.2433	12.3	12.2717	A0A0U4GH84_PHACI	MHC class II beta chain antigen	Phci-DAB	Phascolarctos cinereus (Koala)	266
2398	A0A6P5LS00	A vs P	-0.897783	0.0914724	-9.81479	1	0.0646402	0.371374	NA	0.541667	0.208333	12.3301	12.2967	12.3134	A0A6P5LS00_PHACI	Elastin (Tropoelastin)	ELN	Phascolarctos cinereus (Koala)	776
491	A0A6P5J0X6	A vs P	-1.16455	0.55854	-2.08499	1	0.284703	0.567051	NA	0.5	0	11.1641	12.2948	11.7295	A0A6P5J0X6_PHACI	Protein MEMO1 (Mediator of ErbB2-driven cell motility 1)	MEMO1	Phascolarctos cinereus (Koala)	274
2210	A0A6P5LHH0	A vs P	-0.0530657	0.234848	-0.225958	5	0.830181	0.919612	NA	0	0	12.3113	12.2947	12.303	A0A6P5LHH0_PHACI	Rho-related GTP-binding protein RhoC	RHOC	Phascolarctos cinereus (Koala)	198
408	A0A6P5IWA1	A vs P	0.193604	0.230697	0.839213	4	0.448577	0.690463	NA	0.125	0.0416667	12.4371	12.2937	12.3654	A0A6P5IWA1_PHACI	Nucleosome assembly protein 1-like 4 isoform X1	NAP1L4	Phascolarctos cinereus (Koala)	453
2457	A0A6P5LUT6	A vs P	-0.0885225	0.191145	-0.463116	4	0.667356	0.828264	NA	0.4375	0.354167	12.0263	12.291	12.1587	A0A6P5LUT6_PHACI	Spondin-1 (F-spondin)	SPON1	Phascolarctos cinereus (Koala)	802
1532	A0A6P5KJX5	A vs P	-0.355356	0.240033	-1.48044	5	0.198833	0.492679	NA	0.166667	0.166667	12.2422	12.2905	12.2664	A0A6P5KJX5_PHACI	26S proteasome non-ATPase regulatory subunit 7	LOC110210247	Phascolarctos cinereus (Koala)	324
120	A0A6P5IIH3	A vs P	-0.0195252	0.000211929	-92.1307	0	NA	NA	NA	0.583333	0	12.4507	12.2886	12.3697	A0A6P5IIH3_PHACI	Keratin, type II cytoskeletal 4-like	LOC110194150	Phascolarctos cinereus (Koala)	532
908	A0A6P5JN47	A vs P	0.114148	0.207128	0.551098	5	0.605286	0.789989	NA	0.194444	0.194444	12.3601	12.2856	12.3228	A0A6P5JN47_PHACI	NADH dehydrogenase [ubiquinone] 1 beta subcomplex subunit 7 (Complex I-B18) (NADH-ubiquinone oxidoreductase B18 subunit)	NDUFB7	Phascolarctos cinereus (Koala)	124
1580	A0A6P5KLY6	A vs P	0.499397	0.201217	2.48189	5	0.0557121	0.361254	NA	0.0833333	0.0833333	12.7689	12.2843	12.5266	A0A6P5KLY6_PHACI	Calcium-binding mitochondrial carrier protein Aralar1 isoform X2	SLC25A12	Phascolarctos cinereus (Koala)	677
28	A0A6P5IAW5	A vs P	0.176433	0.177206	0.995639	5	0.365138	0.63391	NA	0.261905	0.261905	12.3209	12.2813	12.3011	A0A6P5IAW5_PHACI	Drebrin-like protein	DBNL	Phascolarctos cinereus (Koala)	431
400	A0A6P5IVZ5	A vs P	0.383161	0.199734	1.91836	5	0.113166	0.409883	NA	0.325758	0.325758	12.6315	12.2812	12.4563	A0A6P5IVZ5_PHACI	Rho-associated protein kinase (EC 2.7.11.1)	ROCK1	Phascolarctos cinereus (Koala)	1355
866	A0A6P5JKT4	A vs P	-0.211814	0.194534	-1.08883	3	0.355878	0.625115	NA	0.4375	0.1875	11.7283	12.2804	12.0043	A0A6P5JKT4_PHACI	Procollagen C-endopeptidase enhancer 1 isoform X1	PCOLCE	Phascolarctos cinereus (Koala)	481
1891	A0A6P5L1N9	A vs P	0.19347	0.165543	1.1687	5	0.295209	0.577355	NA	0.166667	0.166667	12.4388	12.2793	12.359	A0A6P5L1N9_PHACI	E2 ubiquitin-conjugating enzyme (EC 2.3.2.23)	UBE2L3	Phascolarctos cinereus (Koala)	136
773	A0A6P5JF54	A vs P	-0.0877684	0.225942	-0.388456	5	0.713668	0.850749	NA	0.229167	0.229167	11.9832	12.2787	12.131	A0A6P5JF54_PHACI	Neural cell adhesion molecule L1 isoform X4	L1CAM	Phascolarctos cinereus (Koala)	1250
177	A0A6P5IKY3	A vs P	0.312319	0.142078	2.19823	5	0.0792707	0.387975	NA	0.3	0.3	12.6798	12.2785	12.4791	A0A6P5IKY3_PHACI	UDP-glucose:glycoprotein glucosyltransferase 1 isoform X1	UGGT1	Phascolarctos cinereus (Koala)	1672
609	A0A6P5J722	A vs P	0.464626	0.22235	2.08962	4	0.104876	0.40753	NA	0.0833333	0	12.7443	12.2782	12.5112	A0A6P5J722_PHACI	Uridine-cytidine kinase (EC 2.7.1.48)	UCK1	Phascolarctos cinereus (Koala)	279
1463	A0A6P5KGL0	A vs P	-0.0545247	0.158202	-0.344652	5	0.744379	0.867602	NA	0.0416667	0.0416667	12.0514	12.2782	12.1648	A0A6P5KGL0_PHACI	Cytochrome b5 type B	LOC110210253	Phascolarctos cinereus (Koala)	142
506	A0A6P5J1J3	A vs P	1.21025	0.349256	3.46522	4	0.0256953	0.292911	NA	0.166667	0.0833333	13.5575	12.278	12.9177	A0A6P5J1J3_PHACI	V-type proton ATPase subunit a	ATP6V0A1	Phascolarctos cinereus (Koala)	831
1977	A0A6P5L6D8	A vs P	0.0622603	0.261751	0.23786	5	0.821429	0.915724	NA	0.25	0.25	12.4944	12.2751	12.3847	A0A6P5L6D8_PHACI	Transcription factor A, mitochondrial	TFAM	Phascolarctos cinereus (Koala)	255
1686	A0A6P5KRY7	A vs P	-0.278385	0.214572	-1.2974	5	0.251127	0.533728	NA	0.166667	0.166667	11.8141	12.2712	12.0426	A0A6P5KRY7_PHACI	peptidyl-tRNA hydrolase (EC 3.1.1.29)	PTRH2	Phascolarctos cinereus (Koala)	179
850	A0A6P5JJV2	A vs P	-0.371871	0.169601	-2.19262	4	0.0934181	0.398849	NA	0.466667	0.383333	11.724	12.2692	11.9966	A0A6P5JJV2_PHACI	Cell cycle and apoptosis regulator protein 2	CCAR2	Phascolarctos cinereus (Koala)	919
1793	A0A6P5KX49	A vs P	#NAME?	NA	NA	NA	NA	0	oneConditionMissing	NA	NA	NA	12.2679	12.2679	A0A6P5KX49_PHACI	Guanine nucleotide-binding protein G(I)/G(S)/G(T) subunit beta-3	GNB3	Phascolarctos cinereus (Koala)	340
1075	A0A6P5JYA1	A vs P	NA	NA	NA	NA	NA	NA	NA	NA	NA	12.0404	12.2667	12.1535	A0A6P5JYA1_PHACI	ATP synthase subunit epsilon, mitochondrial	ATP5E	Phascolarctos cinereus (Koala)	91
1541	A0A6P5KK40	A vs P	0.682536	0.403911	1.68982	5	0.151857	0.453269	NA	0.0833333	0.0833333	12.8999	12.2657	12.5828	A0A6P5KK40_PHACI	Platelet-activating factor acetylhydrolase IB subunit alpha2 (EC 3.1.1.47) (PAF acetylhydrolase 30 kDa subunit) (PAF-AH subunit beta)	PAFAH1B2	Phascolarctos cinereus (Koala)	181
670	A0A6P5J993	A vs P	-0.00235323	0.0898619	-0.0261872	5	0.980121	0.989797	NA	0.3125	0.3125	12.1171	12.2642	12.1907	A0A6P5J993_PHACI	Sterol-4-alpha-carboxylate 3-dehydrogenase, decarboxylating isoform X2	NSDHL	Phascolarctos cinereus (Koala)	364
798	A0A6P5JGR1	A vs P	-0.48678	0.568469	-0.8563	0	NA	NA	NA	0.666667	0	11.7766	12.2634	12.02	A0A6P5JGR1_PHACI	Delta-sarcoglycan	SGCD	Phascolarctos cinereus (Koala)	289
291	A0A6P5IRE4	A vs P	0.251073	0.234608	1.07018	5	0.333455	0.606307	NA	0.508333	0.508333	12.4615	12.2631	12.3623	A0A6P5IRE4_PHACI	LOW QUALITY PROTEIN: matrilin-2	MATN2	Phascolarctos cinereus (Koala)	937
642	A0A6P5J8B1	A vs P	0.436502	0.121512	3.59227	2	0.0695101	0.374015	NA	0.444444	0.194444	12.713	12.2618	12.4874	A0A6P5J8B1_PHACI	Dermatopontin	DPT	Phascolarctos cinereus (Koala)	198
1803	A0A6P5KXG4	A vs P	-0.157596	0.149623	-1.05329	5	0.340424	0.61242	NA	0.375	0.375	12.2915	12.2599	12.2757	A0A6P5KXG4_PHACI	3-hydroxyisobutyryl-CoA hydrolase (HIB-CoA hydrolase) (HIBYL-CoA-H) (EC 3.1.2.4) (3-hydroxyisobutyryl-coenzyme A hydrolase)	HIBCH	Phascolarctos cinereus (Koala)	386
2530	A0A6P5LYL3	A vs P	-0.0867958	0.112047	-0.774636	5	0.473576	0.7019	NA	0.242424	0.242424	11.8669	12.2595	12.0632	A0A6P5LYL3_PHACI	Squamous cell carcinoma antigen recognized by T-cells 3	SART3	Phascolarctos cinereus (Koala)	978
94	A0A6P5IGF6	A vs P	-0.0696892	0.231201	-0.301423	3	0.782778	0.892193	NA	0.458333	0.291667	12.2331	12.2594	12.2462	A0A6P5IGF6_PHACI	Charged multivesicular body protein 1b-2	LOC110193025	Phascolarctos cinereus (Koala)	199
1789	A0A6P5KWX8	A vs P	0.828927	0.220865	3.75309	5	0.0132515	0.254258	NA	0.0555556	0.0555556	13.3632	12.2574	12.8103	A0A6P5KWX8_PHACI	PRKC apoptosis WT1 regulator protein	PAWR	Phascolarctos cinereus (Koala)	378
2568	A0A6P5M0K7	A vs P	0.429124	0.154701	2.77389	5	0.0391845	0.333397	NA	0.194444	0.194444	12.71	12.2569	12.4835	A0A6P5M0K7_PHACI	28 kDa heat- and acid-stable phosphoprotein	PDAP1	Phascolarctos cinereus (Koala)	182
9	A0A6P5I9E7	A vs P	0.818532	0.219545	3.72831	4	0.0203267	0.273016	NA	0.0833333	0	13.0887	12.2552	12.6719	A0A6P5I9E7_PHACI	Oligodendrocyte-myelin glycoprotein	OMG	Phascolarctos cinereus (Koala)	444
102	A0A6P5IH41	A vs P	-0.520829	0.410202	-1.26969	2	0.331938	0.604771	NA	0.25	0	11.4401	12.2548	11.8475	A0A6P5IH41_PHACI	Copine-2	CPNE2	Phascolarctos cinereus (Koala)	545
1680	A0A6P5KRR5	A vs P	-0.815501	0.316315	-2.57813	5	0.0495444	0.351104	NA	0.369048	0.369048	11.568	12.2532	11.9106	A0A6P5KRR5_PHACI	Cytosol aminopeptidase (EC 3.4.11.1) (EC 3.4.11.5) (EC 3.4.13.23) (Cysteinylglycine-S-conjugate dipeptidase) (Leucine aminopeptidase 3) (Leucyl aminopeptidase) (Proline aminopeptidase) (Prolyl aminopeptidase)	LAP3	Phascolarctos cinereus (Koala)	529
1638	A0A6P5KPI7	A vs P	#NAME?	NA	NA	NA	NA	0	oneConditionMissing	NA	NA	NA	12.2523	12.2523	A0A6P5KPI7_PHACI	Phosphomevalonate kinase (EC 2.7.4.2)	PMVK	Phascolarctos cinereus (Koala)	204
2614	A0A6P5M346	A vs P	0.476121	0.232316	2.04945	4	0.109758	0.408292	NA	0.305556	0.222222	12.8426	12.2519	12.5472	A0A6P5M346_PHACI	Syntaxin-4	STX4	Phascolarctos cinereus (Koala)	297
1743	A0A6P5KVA0	A vs P	-1.05895	0.465834	-2.27323	0	NA	NA	NA	0.5	0	12.0907	12.2513	12.171	A0A6P5KVA0_PHACI	Lysophospholipid acyltransferase 5 (EC 2.3.1.23) (EC 2.3.1.n6)	LPCAT3	Phascolarctos cinereus (Koala)	488
1044	A0A6P5JVT8	A vs P	0.51025	0.241594	2.11202	5	0.0883956	0.393758	NA	0.233333	0.233333	12.9056	12.2482	12.5769	A0A6P5JVT8_PHACI	Saccharopine dehydrogenase-like oxidoreductase	SCCPDH	Phascolarctos cinereus (Koala)	430
1050	A0A6P5JW10	A vs P	0.0369898	0.213586	0.173185	4	0.870917	0.939261	NA	0.333333	0.25	12.4717	12.2472	12.3595	A0A6P5JW10_PHACI	isoleucine--tRNA ligase (EC 6.1.1.5) (Isoleucyl-tRNA synthetase)	IARS2	Phascolarctos cinereus (Koala)	1007
2340	A0A6P5LPD0	A vs P	-0.584827	0.234418	-2.49481	1	0.242695	0.52499	NA	0.625	0.208333	11.7802	12.2453	12.0127	A0A6P5LPD0_PHACI	Atlastin-1	ATL1	Phascolarctos cinereus (Koala)	558
2146	A0A6P5LEH0	A vs P	0.188121	0.140708	1.33696	4	0.252207	0.53555	NA	0.25	0.166667	12.629	12.2424	12.4357	A0A6P5LEH0_PHACI	LEM domain-containing protein 2	LEMD2	Phascolarctos cinereus (Koala)	460
1035	A0A6P5JVB1	A vs P	0.168696	0.240478	0.701501	4	0.521657	0.732877	NA	0.0833333	0	12.0314	12.2411	12.1362	A0A6P5JVB1_PHACI	Caveolin	CAV2	Phascolarctos cinereus (Koala)	162
1149	A0A6P5K1L3	A vs P	0.220088	0.0757045	2.9072	2	0.100753	0.403249	NA	0.25	0	12.1175	12.241	12.1793	A0A6P5K1L3_PHACI	Enoyl-[acyl-carrier-protein] reductase, mitochondrial (EC 1.3.1.104) (2-enoyl thioester reductase)	MECR	Phascolarctos cinereus (Koala)	387
615	A0A6P5J7B8	A vs P	0.585601	0.316775	1.84863	5	0.123766	0.420351	NA	0.388889	0.388889	12.9019	12.2401	12.571	A0A6P5J7B8_PHACI	MICOS complex subunit MIC13	CUNH19orf70	Phascolarctos cinereus (Koala)	116
2625	A0A6P5M3G7	A vs P	-0.578086	0.170626	-3.38803	1	0.182715	0.47784	NA	0.666667	0	11.6608	12.2389	11.9499	A0A6P5M3G7_PHACI	RING-type E3 ubiquitin transferase (EC 2.3.2.27)	TRIM36	Phascolarctos cinereus (Koala)	724
2244	A0A6P5LIX2	A vs P	0.170494	0.215626	0.79069	5	0.464958	0.697355	NA	0.125	0.125	12.4513	12.2381	12.3447	A0A6P5LIX2_PHACI	mitogen-activated protein kinase kinase (EC 2.7.12.2)	MAP2K6	Phascolarctos cinereus (Koala)	334
1773	A0A6P5KWE6	A vs P	0.0455945	0.149604	0.304768	5	0.772821	0.886168	NA	0.270833	0.270833	12.2044	12.2365	12.2204	A0A6P5KWE6_PHACI	Neuroplastin isoform X1	NPTN	Phascolarctos cinereus (Koala)	398
2499	A0A6P5LWW9	A vs P	-0.555584	0.296489	-1.87388	0	NA	NA	NA	0.638889	0.138889	12.0245	12.2353	12.1299	A0A6P5LWW9_PHACI	Prolyl 4-hydroxylase subunit alpha-1 (EC 1.14.11.2) (Procollagen-proline,2-oxoglutarate-4-dioxygenase subunit alpha-1)	P4HA1	Phascolarctos cinereus (Koala)	536
2181	A0A6P5LFX8	A vs P	0.683964	0.258324	2.64769	5	0.0455525	0.348019	NA	0.319444	0.319444	13.2357	12.2344	12.735	A0A6P5LFX8_PHACI	Deoxynucleoside triphosphate triphosphohydrolase SAMHD1	SAMHD1	Phascolarctos cinereus (Koala)	630
2005	A0A6P5L7P6	A vs P	NA	NA	NA	NA	NA	NA	NA	NA	NA	11.5041	12.2315	11.8678	A0A6P5L7P6_PHACI	Band 4.1-like protein 1 isoform X2	EPB41L1	Phascolarctos cinereus (Koala)	1639
2003	A0A6P5L7L5	A vs P	0.274355	0.254184	1.07936	4	0.341168	0.613075	NA	0.3	0.216667	12.5615	12.231	12.3962	A0A6P5L7L5_PHACI	RNA-binding protein Raly isoform X3	RALY	Phascolarctos cinereus (Koala)	277
237	A0A6P5INR7	A vs P	0.210343	0.110571	1.90234	5	0.115516	0.410876	NA	0.152778	0.152778	12.3656	12.2307	12.2981	A0A6P5INR7_PHACI	Synaptic vesicle membrane protein VAT-1 homolog-like	VAT1L	Phascolarctos cinereus (Koala)	420
1434	A0A6P5KF42	A vs P	-0.433028	0.220229	-1.96626	5	0.106432	0.40753	NA	0	0	11.7003	12.2305	11.9654	A0A6P5KF42_PHACI	MOB kinase activator 1B isoform X3	MOB1B	Phascolarctos cinereus (Koala)	247
704	A0A6P5JAZ6	A vs P	-0.0897389	0.100116	-0.89635	5	0.41114	0.663984	NA	0.194444	0.194444	12.2587	12.2305	12.2446	A0A6P5JAZ6_PHACI	LOW QUALITY PROTEIN: bifunctional coenzyme A synthase	COASY	Phascolarctos cinereus (Koala)	559
409	A0A6P5IWA7	A vs P	0.429431	0.229469	1.87141	5	0.120196	0.418425	NA	0.266667	0.266667	12.498	12.2277	12.3629	A0A6P5IWA7_PHACI	LOW QUALITY PROTEIN: src substrate cortactin	CTTN	Phascolarctos cinereus (Koala)	554
1339	A0A6P5KA91	A vs P	0.523051	0.215175	2.43082	5	0.0593208	0.361632	NA	0.125	0.125	12.8624	12.2226	12.5425	A0A6P5KA91_PHACI	non-specific serine/threonine protein kinase (EC 2.7.11.1)	PAK2	Phascolarctos cinereus (Koala)	500
1590	A0A6P5KM88	A vs P	0.398604	0.146631	2.71841	2	0.112869	0.409883	NA	0.25	0	12.4557	12.2209	12.3383	A0A6P5KM88_PHACI	LOW QUALITY PROTEIN: spermine synthase	SMS	Phascolarctos cinereus (Koala)	366
[truncated: 918 more rows]
