# Supplementary material for: The koala (Phascolarctos cinereus) prostate: a proteomic perspective on gland segmentation
Source: Biol Reprod. 2025 Sep 12;114(1):174–84. doi: 10.1093/biolre/ioaf209 (PMC12808539; doi:10.1093/biolre/ioaf209)
Supplement: Supplementary_data_2_ioaf209 [file supplementary_data_2_ioaf209.xlsx]

## Sheet: DAVID - whole prostate - GO pro
Annotation Cluster 1	Enrichment Score: 12.056996377348323
Category	Term	Count	%	PValue	Genes	List Total	Pop Hits	Pop Total	Fold Enrichment	Bonferroni	Benjamini	FDR
GOTERM_BP_DIRECT	GO:0006412~translation	69	2.5621982918678055	9.237451125972554E-15	A0A6P5J9I9, A0A6P5IM33, A0A6P5LAC1, A0A6P5LRD9, A0A6P5JIY7, A0A6P5IWT8, A0A6P5IZR3, A0A6P5LCT1, A0A6P5LTI4, A0A6P5IV51, A0A6P5LBA5, A0A6P5M4S6, A0A6P5KWR4, A0A6P5KKS3, A0A6P5KI23, A0A6P5LR52, A0A6P5JI17, A0A6P5JHX1, A0A6P5KTH7, A0A6P5KEW6, A0A6P5LD14, A0A6P5IFS3, A0A6P5KB91, A0A6P5JIF8, A0A6P5LZJ0, A0A6P5LHB9, A0A6P5M1B4, A0A6P5ISE0, A0A6P5JZP5, A0A6P5KQS7, A0A6P5LJB2, A0A6P5JRL1, A0A6P5JIB1, A0A…	2199	180	15112	2.6343489464908294	1.5702106281878514E-11	1.573137926753126E-11	1.5352643771366385E-11
GOTERM_MF_DIRECT	GO:0003735~structural constituent of ribosome	79	2.9335313776457483	1.169564937176281E-13	A0A6P5J9I9, A0A6P5IM33, A0A6P5LRD9, A0A6P5LEW9, A0A6P5J1A7, A0A6P5JIY7, A0A6P5IWT8, A0A6P5IZR3, A0A6P5LCT1, A0A6P5LTI4, A0A6P5IV51, A0A6P5LBA5, A0A6P5M4S6, A0A6P5M545, A0A6P5J6T4, A0A6P5KWR4, A0A6P5IX54, A0A6P5LFN4, A0A6P5KKS3, A0A6P5KI23, A0A6P5K6A6, A0A6P5LR52, A0A6P5JI17, A0A6P5JHX1, A0A6P5KTH7, A0A6P5KEW6, A0A6P5LD14, A0A6P5IFS3, A0A6P5KB91, A0A6P5LZJ0, A0A6P5LHB9, A0A6P5M1B4, A0A6P5ISE0, A0A…	2300	228	15593	2.349059877955759	1.407554073296069E-10	2.8186514985948376E-11	2.725086303620735E-11
GOTERM_CC_DIRECT	GO:0005840~ribosome	74	2.747864834756777	7.26777314870293E-13	A0A6P5J9I9, A0A6P5IM33, A0A6P5LRD9, A0A6P5JIY7, A0A6P5IWT8, A0A6P5IZR3, A0A6P5LCT1, A0A6P5IV51, A0A6P5M4S6, A0A6P5M545, A0A6P5J6T4, A0A6P5KWR4, A0A6P5KI23, A0A6P5LR52, A0A6P5JI17, A0A6P5JHX1, A0A6P5KTH7, A0A6P5KEW6, A0A6P5LD14, A0A6P5IFS3, A0A6P5L7M2, A0A6P5KB91, A0A6P5LZJ0, A0A6P5LHB9, A0A6P5M1B4, A0A6P5ISE0, A0A6P5JZP5, A0A6P5LJB2, A0A6P5JRL1, A0A6P5JIB1, A0A6P5KSX0, A0A6P5KL16, A0A6P5JL48, A0A…	2391	215	16350	2.3535934171748707	4.149753873861073E-10	1.0374746169773433E-10	9.102885868750421E-11
GOTERM_CC_DIRECT	GO:0022627~cytosolic small ribosomal subunit	31	1.1511325659116227	1.8240711239029984E-11	A0A6P5IM33, A0A6P5KL16, A0A6P5IQI8, A0A6P5JG61, A0A6P5KEP0, A0A6P5LEW9, A0A6P5IZR3, A0A6P5LTI4, A0A6P5JRY9, A0A6P5JUS0, A0A6P5M4S6, A0A6P5LRS7, A0A6P5KWR4, A0A6P5IRL1, A0A6P5KKS3, A0A6P5K6A6, A0A6P5LN76, A0A6P5LN32, A0A6P5JI17, A0A6P5JHX1, A0A6P5LWI5, A0A6P5KEW6, A0A6P5LD14, A0A6P5IFS3, A0A6P5KB91, A0A6P5LZJ0, A0A6P5M1B4, A0A6P5ISE0, A0A6P5JWP8, A0A6P5LYZ6	2391	57	16350	3.718990072420701	1.0415463824742233E-8	1.735907686247687E-9	1.5230993884590037E-9
GOTERM_CC_DIRECT	GO:0022625~cytosolic large ribosomal subunit	42	1.5596	3.6224173756954036E-11	A0A6P5J9I9, A0A6P5KSX0, A0A6P5JL48, A0A6P5K0S4, A0A6P5IRG5, A0A6P5IME9, A0A6P5K7L8, A0A6P5LUD7, A0A6P5LRD9, A0A6P5J1A7, A0A6P5JIY7, A0A6P5LKY8, A0A6P5IM93, A0A6P5LCV3, A0A6P5LCT1, A0A6P5KYP6, A0A6P5IJP7, A0A6P5LBA5, A0A6P5IV51, A0A6P5M545, A0A6P5KJJ4, A0A6P5KWX5, A0A6P5J6T4, A0A6P5LFC7, A0A6P5IX54, A0A6P5LFN4, A0A6P5J1U1, A0A6P5LR52, A0A6P5LNX9, A0A6P5M8I6, A0A6P5KTH7, A0A6P5KA45, A0A6P5JVK7, A0A…	2391	97	16350	2.9608454384353693	2.068398075039113E-8	2.9548576021743935E-9	2.592615864604853E-9
Annotation Cluster 2	Enrichment Score: 9.302900282593777
Category	Term	Count	%	PValue	Genes	List Total	Pop Hits	Pop Total	Fold Enrichment	Bonferroni	Benjamini	FDR
GOTERM_BP_DIRECT	GO:0006457~protein folding	37	1.3739324173783884	3.534856873009475E-11	A0A6P5KJX8, A0A6P5L096, A0A6P5JG06, A0A6P5K385, A0A6P5LEY9, A0A6P5KJV5, A0A6P5IKD1, A0A6P5K3G0, A0A6P5KZ13, A0A6P5L411, A0A6P5KW73, A0A6P5LS23, A0A6P5K8W4, A0A6P5LVU4, A0A6P5J2T6, A0A6P5M9Q1, A0A6P5J734, A0A6P5KPU0, A0A6P5K3X3, A0A6P5LDP2, A0A6P5KXF2, A0A6P5K1C7, A0A6P5KYD2, A0A6P5LVC5, A0A6P5MBI1, A0A6P5LCN4, A0A6P5KSQ9, A0A6P5KNI7, A0A6P5LB83, A0A6P5KIA7, A0A6P5JAY6, A0A6P5LPJ0, A0A6P5JYX2, A0A…	2199	79	15112	3.2186321745787785	6.023403464894272E-8	1.504965313683784E-8	1.4687330307354367E-8
GOTERM_MF_DIRECT	GO:0140662~ATP-dependent protein folding chaperone	22	0.8169327887114741	7.945819177603062E-11	A0A6P5KPU0, A0A6P5IM51, A0A6P5JF39, A0A6P5L096, A0A6P5LEY9, A0A6P5LVC5, A0A6P5KJV5, A0A6P5KZ13, A0A6P5KNI7, A0A6P5KIA7, A0A6P5LQE3, A0A6P5KW73, A0A6P5L411, A0A6P5JYX2, A0A6P5KAA5, A0A6P5K599, A0A6P5LVU4, A0A6P5K6T4, A0A6P5K545, A0A6P5LT48, A0A6P5KTV8, A0A6P5J734	2300	32	15593	4.660951086956522	9.566768965907357E-8	1.3678160155730984E-8	1.3224113345582237E-8
GOTERM_MF_DIRECT	GO:0051082~unfolded protein binding	33	1.2253991830672113	4.3932775461173254E-8	A0A6P5IM51, A0A6P5KJ99, A0A6P5L096, A0A6P5JN43, A0A6P5J3X5, A0A6P5LEY9, A0A6P5KJV5, A0A6P5KZ13, A0A6P5LQE3, A0A6P5KW73, A0A6P5LS23, A0A6P5LVU4, A0A6P5J2T6, A0A6P5LT48, A0A6P5J734, A0A6P5JF39, A0A6P5KXF2, A0A6P5K1C7, A0A6P5KYD2, A0A6P5LVC5, A0A6P5IKY3, A0A6P5KLW1, A0A6P5L0Y2, A0A6P5LCN4, A0A6P5KSQ9, A0A6P5JJD5, A0A6P5KNI7, A0A6P5KTW6, A0A6P5K5T3, A0A6P5LPJ0, A0A6P5JYX2, A0A6P5KAA5, A0A6P5K599, A0A…	2300	81	15593	2.7620450885668277	5.28936638455324E-5	3.7813567450509834E-6	3.655834529447631E-6
Annotation Cluster 3	Enrichment Score: 8.130780994913895
Category	Term	Count	%	PValue	Genes	List Total	Pop Hits	Pop Total	Fold Enrichment	Bonferroni	Benjamini	FDR
GOTERM_BP_DIRECT	GO:0001732~formation of cytoplasmic translation initiation complex	15	0.5569996286669142	2.3745525352101816E-11	A0A6P5JZG6, A0A6P5K1V2, A0A6P5L7W0, A0A6P5M133, A0A6P5LGX4, A0A6P5KE88, A0A6P5IFX5, A0A6P5JZM8, A0A6P5IC35, A0A6P5KXB3, A0A6P5M9U8, A0A6P5JT96, A0A6P5J0K0, A0A6P5IUS4, A0A6P5JII7	2199	15	15112	6.8722146430195545	4.046243529121085E-8	1.3479543224876463E-8	1.3155021045064407E-8
GOTERM_CC_DIRECT	GO:0033290~eukaryotic 48S preinitiation complex	14	0.5198663200891199	1.638351585659343E-10	A0A6P5JZG6, A0A6P5K1V2, A0A6P5M133, A0A6P5LGX4, A0A6P5KE88, A0A6P5IFX5, A0A6P5JZM8, A0A6P5IC35, A0A6P5KXB3, A0A6P5M9U8, A0A6P5LPD4, A0A6P5JT96, A0A6P5IUS4, A0A6P5JII7	2391	14	16350	6.838143036386448	9.35498764009779E-8	1.0394430615683164E-8	9.120157160170342E-9
GOTERM_MF_DIRECT	GO:0003743~translation initiation factor activity	32	1.188265874489417	2.7544414787485515E-10	A0A6P5KCL3, A0A6P5L8X1, A0A6P5M6B2, A0A6P5IFX5, A0A6P5IUE5, A0A6P5IC35, A0A6P5M9U8, A0A6P5LII8, A0A6P5JII7, A0A6P5JZG6, A0A6P5LDL4, A0A6P5LRX4, A0A6P5K1V2, A0A6P5IJ68, A0A6P5LRZ8, A0A6P5L7W0, A0A6P5M133, A0A6P5JQR0, A0A6P5KIQ9, A0A6P5LGX4, A0A6P5KE88, A0A6P5KIU0, A0A6P5JZM8, A0A6P5IHU2, A0A6P5KXB3, A0A6P5LPD4, A0A6P5IXQ5, A0A6P5JWP8, A0A6P5JT96, A0A6P5KTW8, A0A6P5J0K0, A0A6P5IUS4	2300	65	15593	3.3376321070234116	3.316346558479566E-7	3.319101981892005E-8	3.208924322742062E-8
GOTERM_CC_DIRECT	GO:0016282~eukaryotic 43S preinitiation complex	13	0.4827330115113257	2.7448069098312488E-8	A0A6P5JZG6, A0A6P5K1V2, A0A6P5M133, A0A6P5LGX4, A0A6P5KE88, A0A6P5IFX5, A0A6P5JZM8, A0A6P5IC35, A0A6P5KXB3, A0A6P5M9U8, A0A6P5JT96, A0A6P5IUS4, A0A6P5JII7	2391	15	16350	5.926390631534923	1.5672724881787836E-5	1.4248043141033118E-6	1.250134783477687E-6
GOTERM_CC_DIRECT	GO:0005852~eukaryotic translation initiation factor 3 complex	12	0.44559970293353135	3.7399436913987464E-8	A0A6P5JZG6, A0A6P5M9U8, A0A6P5K1V2, A0A6P5M133, A0A6P5JT96, A0A6P5LGX4, A0A6P5IFX5, A0A6P5JZM8, A0A6P5IC35, A0A6P5IUS4, A0A6P5JII7, A0A6P5KXB3	2391	13	16350	6.312132033587491	2.1354850840205053E-5	1.6426983444528339E-6	1.4413167610698245E-6
GOTERM_BP_DIRECT	GO:0006413~translational initiation	12	0.44559970293353135	1.492501343219138E-4	A0A6P5JZG6, A0A6P5L7W0, A0A6P5M133, A0A6P5JWP8, A0A6P5JKT9, A0A6P5LGX4, A0A6P5M6B2, A0A6P5KIU0, A0A6P5JZM8, A0A6P5J0K0, A0A6P5IUS4, A0A6P5JII7	2199	23	15112	3.5855032920102023	0.22457282628311803	0.011050999076096487	0.010784944488826989
Annotation Cluster 4	Enrichment Score: 5.426859119662644
Category	Term	Count	%	PValue	Genes	List Total	Pop Hits	Pop Total	Fold Enrichment	Bonferroni	Benjamini	FDR
GOTERM_CC_DIRECT	GO:0005839~proteasome core complex	17	0.6312662458225028	1.1204185483528245E-10	A0A6P5J9A3, A0A6P5IXD6, A0A6P5JYA7, A0A6P5K2A1, A0A6P5J6L7, A0A6P5L6H5, A0A6P5LRG8, A0A6P5INA5, A0A6P5LI96, A0A6P5K9E4, A0A6P5IIS1, A0A6P5LUL2, A0A6P5IMJ8, A0A6P5KIZ2, A0A6P5KQF6, A0A6P5J630, A0A6P5JKJ6	2391	20	16350	5.812421580928483	6.397587737350108E-8	7.996987388868284E-9	7.016621159059563E-9
GOTERM_CC_DIRECT	GO:0019773~proteasome core complex, alpha-subunit complex	7	0.25993316004455996	2.0810432986069898E-4	A0A6P5JYA7, A0A6P5KQF6, A0A6P5LRG8, A0A6P5INA5, A0A6P5LI96, A0A6P5JKJ6, A0A6P5K9E4	2391	8	16350	5.983375156838142	0.11205008386753379	0.00282923	0.00248239
GOTERM_BP_DIRECT	GO:0010498~proteasomal protein catabolic process	7	0.25993316004455996	0.00224782	A0A6P5L130, A0A6P5JYA7, A0A6P5KQF6, A0A6P5K2A1, A0A6P5INA5, A0A6P5JKJ6, A0A6P5K9E4	2199	11	15112	4.3732275001033525	0.9783898900241811	0.0850674	0.0830194
Annotation Cluster 5	Enrichment Score: 5.312629746967032
Category	Term	Count	%	PValue	Genes	List Total	Pop Hits	Pop Total	Fold Enrichment	Bonferroni	Benjamini	FDR
GOTERM_CC_DIRECT	GO:0005839~proteasome core complex	17	0.6312662458225028	1.1204185483528245E-10	A0A6P5J9A3, A0A6P5IXD6, A0A6P5JYA7, A0A6P5K2A1, A0A6P5J6L7, A0A6P5L6H5, A0A6P5LRG8, A0A6P5INA5, A0A6P5LI96, A0A6P5K9E4, A0A6P5IIS1, A0A6P5LUL2, A0A6P5IMJ8, A0A6P5KIZ2, A0A6P5KQF6, A0A6P5J630, A0A6P5JKJ6	2391	20	16350	5.812421580928483	6.397587737350108E-8	7.996987388868284E-9	7.016621159059563E-9
GOTERM_BP_DIRECT	GO:0051603~proteolysis involved in protein catabolic process	14	0.5198663200891199	1.9803750410173383E-4	A0A6P5IGU6, A0A6P5J9A3, A0A6P5IXD6, A0A6P5JXC8, A0A6P5INZ8, A0A6P5LVW2, A0A6P5J6L7, A0A6P5IIS1, A0A6P5J867, A0A6P5LUL2, A0A6P5K6P7, A0A6P5IMJ8, A0A6P5KIZ2, A0A6P5J630	2199	31	15112	3.10358	0.2864404087022795	0.014052411228552195	0.013714097159045067
GOTERM_MF_DIRECT	GO:0004298~threonine-type endopeptidase activity	6	0.22279985146676567	0.00519976	A0A6P5IXD6, A0A6P5IMJ8, A0A6P5KIZ2, A0A6P5J6L7, A0A6P5J630, A0A6P5IIS1	2300	9	15593	4.5197101449275365	0.9981206706481839	0.1376931164008549	0.13312239054522487
Annotation Cluster 6	Enrichment Score: 3.7900174829969226
Category	Term	Count	%	PValue	Genes	List Total	Pop Hits	Pop Total	Fold Enrichment	Bonferroni	Benjamini	FDR
GOTERM_MF_DIRECT	GO:0005200~structural constituent of cytoskeleton	20	0.7426661715558857	2.9628365749558973E-8	A0A6P5ITB6, A0A6P5JFQ6, A0A6P5L0X6, A0A6P5JEQ7, A0A6P5LJM0, A0A6P5J1V2, A0A6P5IT70, A0A6P5M3U4, A0A6P5IYA7, A0A6P5JMC7, A0A6P5K7D0, A0A6P5LET5, A0A6P5IKX0, A0A6P5IEV6, A0A6P5IK73, A0A6P5JDS7, A0A6P5LPS7, A0A6P5LKQ9, A0A6P5KHK8, A0A6P5LQ27	2300	34	15593	3.9879795396419437	3.567191664655134E-5	2.746321594478351E-6	2.6551573921720155E-6
GOTERM_BP_DIRECT	GO:0000226~microtubule cytoskeleton organization	23	0.8540660972892685	0.00424248	A0A6P5JFQ6, A0A6P5M472, A0A6P5KKW9, A0A6P5LBE1, A0A6P5M296, A0A6P5K250, A0A6P5LJM0, A0A6P5IT70, A0A6P5KCG4, A0A6P5IYA7, A0A6P5JMC7, A0A6P5K7D0, A0A6P5LEU6, A0A6P5IKX0, A0A6P5JDS7, A0A6P5JMG7, A0A6P5KZT8, A0A6P5L9L5, A0A6P5LKQ9, A0A6P5KHK8, A0A6P5LQ27, A0A6P5KBD9, A0A6P5LWU8	2199	85	15112	1.859540432817056	0.9992859516666417	0.1505195645116531	0.14689578169017467
GOTERM_BP_DIRECT	GO:0000278~mitotic cell cycle	16	0.5941329372447085	0.0339328	A0A6P5JFQ6, A0A6P5LJM0, A0A6P5J1V2, A0A6P5IT70, A0A6P5IYA7, A0A6P5JMC7, A0A6P5K7D0, A0A6P5IKX0, A0A6P5JDS7, A0A6P5IQD1, A0A6P5LKQ9, A0A6P5KHK8, A0A6P5LQ27, A0A6P5M4P3, A0A6P5KUN1, A0A6P5KMF1	2199	63	15112	1.7453243537827439	1	0.6147621285584178	0.5999616310417444
Annotation Cluster 7	Enrichment Score: 3.729511648735042
Category	Term	Count	%	PValue	Genes	List Total	Pop Hits	Pop Total	Fold Enrichment	Bonferroni	Benjamini	FDR
GOTERM_CC_DIRECT	GO:0005793~endoplasmic reticulum-Golgi intermediate compartment	19	0.7055328629780914	1.548715238327232E-6	A0A6P5KQ51, A0A6P5LRR0, A0A6P5IQW5, A0A6P5JUD0, A0A6P5LI85, A0A6P5LLT2, A0A6P5L1L6, A0A6P5IUN3, A0A6P5L3D1, A0A6P5L8Y4, A0A6P5JRX8, A0A6P5M2Q3, A0A6P5K4R1, A0A6P5K950, A0A6P5L8T1, A0A6P5K316, A0A6P5K877, A0A6P5LY22, A0A6P5IVP1	2391	38	16350	3.419071518193225	8.839261927119368E-4	4.616121443726608E-5	4.050222142394099E-5
GOTERM_CC_DIRECT	GO:0030134~COPII-coated ER to Golgi transport vesicle	13	0.4827330115113257	6.129233670876925E-4	A0A6P5IRZ5, A0A6P5IQW5, A0A6P5K7J7, A0A6P5L1L6, A0A6P5IUN3, A0A6P5KEA8, A0A6P5L8Y4, A0A6P5K4R1, A0A6P5K950, A0A6P5L8T1, A0A6P5K316, A0A6P5L8R3, A0A6P5IVP1	2391	30	16350	2.9631953157674613	0.29537289253457555	0.00744637	0.0065335
GOTERM_BP_DIRECT	GO:0007030~Golgi organization	15	0.5569996286669142	0.00682476	A0A6P5KXZ0, A0A6P5IQW5, A0A6P5JUD0, A0A6P5JU37, A0A6P5KNI5, A0A6P5L1L6, A0A6P5JVS7, A0A6P5IUN3, A0A6P5IY06, A0A6P5L8Y4, A0A6P5K4R1, A0A6P5K950, A0A6P5L8T1, A0A6P5K316, A0A6P5IVP1	2199	48	15112	2.147567075943611	0.9999914472207468	0.1937094023151332	0.18904581717425215
Annotation Cluster 8	Enrichment Score: 3.6237319975723543
Category	Term	Count	%	PValue	Genes	List Total	Pop Hits	Pop Total	Fold Enrichment	Bonferroni	Benjamini	FDR
GOTERM_CC_DIRECT	GO:0008540~proteasome regulatory particle, base subcomplex	8	0.29706646862235425	9.87898803662929E-6	A0A6P5J8R3, A0A6P5JFS8, A0A6P5LCG3, A0A6P5K5E0, A0A6P5L5G6, A0A6P5M6G8, A0A6P5J358, A0A6P5LS06	2391	8	16350	6.838143036386448	0.00562505	2.3503759037147185E-4	2.062238752646364E-4
GOTERM_MF_DIRECT	GO:0036402~proteasome-activating activity	6	0.22279985146676567	3.653972262048594E-4	A0A6P5J8R3, A0A6P5JFS8, A0A6P5LCG3, A0A6P5K5E0, A0A6P5L5G6, A0A6P5M6G8	2300	6	15593	6.779565217391305	0.3559755939775753	0.0163075	0.015766213649209673
GOTERM_MF_DIRECT	GO:0008233~peptidase activity	10	0.37133308577794283	0.00372672	A0A6P5J8R3, A0A6P5KK87, A0A6P5JFS8, A0A6P5LCG3, A0A6P5K5E0, A0A6P5K2A1, A0A6P5L5G6, A0A6P5M6G8, A0A6P5KI11, A0A6P5KNV1	2300	23	15593	2.9476370510396976	0.9888392012946081	0.10692125755419182	0.10337200419139707
Annotation Cluster 9	Enrichment Score: 3.471890526809303
Category	Term	Count	%	PValue	Genes	List Total	Pop Hits	Pop Total	Fold Enrichment	Bonferroni	Benjamini	FDR
GOTERM_BP_DIRECT	GO:0051016~barbed-end actin filament capping	13	0.4827330115113257	2.6421075300535456E-7	A0A6P5JCN4, A0A6P5JL11, A0A6P5IG61, A0A6P5J7F2, A0A6P5LBM0, A0A6P5KKG7, A0A6P5J7K1, A0A6P5KF72, A0A6P5IM48, A0A6P5KQ78, A0A6P5KKN5, A0A6P5LHC2, A0A6P5J2P5	2199	17	15112	5.255222962309071	4.501138510316638E-4	5.6243864046014855E-5	5.488978393686241E-5
GOTERM_BP_DIRECT	GO:0051014~actin filament severing	9	0.33419977720014854	1.282473614996844E-4	A0A6P5KKG7, A0A6P5J8T7, A0A6P5IZ57, A0A6P5IM48, A0A6P5KKN5, A0A6P5IG61, A0A6P5LBM0, A0A6P5KBC7, A0A6P5J2P5	2199	13	15112	4.757687060551999	0.1963147112746053	0.010400250315902977	0.010149862610117879
GOTERM_BP_DIRECT	GO:0008154~actin polymerization or depolymerization	6	0.22279985146676567	0.00862254	A0A6P5KKG7, A0A6P5IM48, A0A6P5KKN5, A0A6P5IG61, A0A6P5LBM0, A0A6P5J2P5	2199	10	15112	4.123328785811733	0.9999996097690611	0.22944052106327537	0.22391670346868095
GOTERM_MF_DIRECT	GO:0005546~phosphatidylinositol-4,5-bisphosphate binding	9	0.33419977720014854	0.0443408	A0A6P5KKG7, A0A6P5KU29, A0A6P5KX81, A0A6P5ITE0, A0A6P5IM48, A0A6P5KKN5, A0A6P5IG61, A0A6P5LBM0, A0A6P5J2P5	2300	28	15593	2.1791459627329193	1	0.5558789802909819	0.5374265660074639
Annotation Cluster 10	Enrichment Score: 3.1572084649622982
Category	Term	Count	%	PValue	Genes	List Total	Pop Hits	Pop Total	Fold Enrichment	Bonferroni	Benjamini	FDR
GOTERM_CC_DIRECT	GO:0070971~endoplasmic reticulum exit site	10	0.37133308577794283	6.500274917734487E-5	A0A6P5JU37, A0A6P5KMZ8, A0A6P5JBQ9, A0A6P5LT31, A0A6P5KEV2, A0A6P5LBB1, A0A6P5LZM7, A0A6P5KPQ3, A0A6P5KMN6, A0A6P5JUE6	2391	15	16350	4.558762024257633	0.0364374	0.001066	9.353142523354132E-4
GOTERM_CC_DIRECT	GO:0030127~COPII vesicle coat	8	0.29706646862235425	2.7113407279365627E-4	A0A6P5KMZ8, A0A6P5JBQ9, A0A6P5LT31, A0A6P5KEV2, A0A6P5JQV5, A0A6P5LZM7, A0A6P5KPQ3, A0A6P5KMN6	2391	11	16350	4.9731949355537814	0.14344654099675447	0.00351858	0.00308723
GOTERM_BP_DIRECT	GO:0090110~COPII-coated vesicle cargo loading	5	0.18566654288897141	0.019153969104397272	A0A6P5KMZ8, A0A6P5LT31, A0A6P5KEV2, A0A6P5LZM7, A0A6P5KMN6	2199	8	15112	4.295134151887221	0.9999999999999951	0.42920012348405995	0.41886706120405615
Annotation Cluster 11	Enrichment Score: 3.0590384995585556
Category	Term	Count	%	PValue	Genes	List Total	Pop Hits	Pop Total	Fold Enrichment	Bonferroni	Benjamini	FDR
GOTERM_BP_DIRECT	GO:0042744~hydrogen peroxide catabolic process	12	0.44559970293353135	3.1836351782902594E-6	A0A6P5LVA6, A0A6P5LD07, A0A6P5IWJ0, A0A6P5KE32, A0A6P5KE76, A0A6P5KY53, A0A6P5IMQ8, A0A6P5INI0, A0A6P5IBC7, A0A6P5M2K3, A0A6P5KM83	2199	17	15112	4.85098	0.00541023	4.92884609875301E-4	4.8101833330167374E-4
GOTERM_BP_DIRECT	GO:0045454~cell redox homeostasis	8	0.29706646862235425	0.00104336	A0A6P5J571, A0A6P5LZM9, A0A6P5KE32, A0A6P5KE76, A0A6P5KY53, A0A6P5INI0, A0A6P5JZ30, A0A6P5KM83	2199	13	15112	4.229055164935111	0.8311618048336792	0.045967076161725656	0.0448604
GOTERM_MF_DIRECT	GO:0008379~thioredoxin peroxidase activity	5	0.18566654288897141	0.00207979	A0A6P5KE32, A0A6P5KE76, A0A6P5KY53, A0A6P5INI0, A0A6P5KM83	2300	5	15593	6.779565217391304	0.9184610672334551	0.075852	0.0733341
GOTERM_BP_DIRECT	GO:0033554~cellular response to stress	5	0.18566654288897141	0.0840367	A0A6P5IPL5, A0A6P5KE32, A0A6P5KE76, A0A6P5KY53, A0A6P5KM83	2199	12	15112	2.8634227679248143	1	0.9233190312487578	0.9010899764741254
Annotation Cluster 12	Enrichment Score: 2.5871448957879126
Category	Term	Count	%	PValue	Genes	List Total	Pop Hits	Pop Total	Fold Enrichment	Bonferroni	Benjamini	FDR
GOTERM_MF_DIRECT	GO:0003756~protein disulfide isomerase activity	9	0.33419977720014854	6.257981676245557E-5	A0A6P5K0G3, A0A6P5K3X3, A0A6P5JG06, A0A6P5JQU2, A0A6P5KXW1, A0A6P5LDP2, A0A6P5M9Q1, A0A6P5K9X7, A0A6P5MBI1	2300	12	15593	5.084673913043479	0.0725797	0.00359089	0.00347169
GOTERM_CC_DIRECT	GO:0005788~endoplasmic reticulum lumen	11	0.40846639435573706	0.00612494	A0A6P5IM51, A0A6P5JG06, A0A6P5L2G7, A0A6P5JVK5, A0A6P5LS23, A0A6P5KXW1, A0A6P5LDP2, A0A6P5M9Q1, A0A6P5IKY3, A0A6P5MBI1, A0A6P5LWW9	2391	29	16350	2.5937783931121015	0.9700461537839371	0.047908809449894514	0.042035575366720056
GOTERM_BP_DIRECT	GO:0034976~response to endoplasmic reticulum stress	5	0.18566654288897141	0.045188600875669935	A0A6P5JG06, A0A6P5KXW1, A0A6P5LDP2, A0A6P5M9Q1, A0A6P5L6P3	2199	10	15112	3.4361073215097773	1	0.6634154076833267	0.647444
Annotation Cluster 13	Enrichment Score: 2.533727784856494
Category	Term	Count	%	PValue	Genes	List Total	Pop Hits	Pop Total	Fold Enrichment	Bonferroni	Benjamini	FDR
GOTERM_BP_DIRECT	GO:0061640~cytoskeleton-dependent cytokinesis	9	0.33419977720014854	4.880973631406585E-4	A0A6P5KI35, A0A6P5IND1, A0A6P5IRP9, A0A6P5IQH3, A0A6P5IDH1, A0A6P5J8Y3, A0A6P5L1D9, A0A6P5KRG9, A0A6P5KET3	2199	15	15112	4.123328785811732	0.5647875396467035	0.0253483	0.024738047503119597
GOTERM_CC_DIRECT	GO:0005940~septin ring	8	0.29706646862235425	0.00188218	A0A6P5KI35, A0A6P5IRP9, A0A6P5IQH3, A0A6P5IDH1, A0A6P5J8Y3, A0A6P5L1D9, A0A6P5KRG9, A0A6P5KET3	2391	14	16350	3.907510306506542	0.6589538781967148	0.0185297	0.016258142433352517
GOTERM_CC_DIRECT	GO:0031105~septin complex	8	0.29706646862235425	0.00188218	A0A6P5KI35, A0A6P5IRP9, A0A6P5IQH3, A0A6P5IDH1, A0A6P5J8Y3, A0A6P5L1D9, A0A6P5KRG9, A0A6P5KET3	2391	14	16350	3.907510306506542	0.6589538781967148	0.0185297	0.016258142433352517
GOTERM_CC_DIRECT	GO:0032153~cell division site	8	0.29706646862235425	0.00188218	A0A6P5KI35, A0A6P5IRP9, A0A6P5IQH3, A0A6P5IDH1, A0A6P5J8Y3, A0A6P5L1D9, A0A6P5KRG9, A0A6P5KET3	2391	14	16350	3.907510306506542	0.6589538781967148	0.0185297	0.016258142433352517
GOTERM_MF_DIRECT	GO:0060090~molecular adaptor activity	15	0.5569996286669142	0.00769964	A0A6P5KI35, A0A6P5J194, A0A6P5IDH1, A0A6P5L1D9, A0A6P5KRG9, A0A6P5IXG2, A0A6P5KET3, A0A6P5JVB1, A0A6P5M1N9, A0A6P5IX13, A0A6P5IRP9, A0A6P5IQH3, A0A6P5LIH3, A0A6P5J8Y3, A0A6P5JNL0	2300	48	15593	2.1186141304347825	0.9999091446090875	0.18304551078417083	0.17696931125606558
GOTERM_CC_DIRECT	GO:0015630~microtubule cytoskeleton	12	0.44559970293353135	0.025042216795615233	A0A6P5KI35, A0A6P5IWB5, A0A6P5IRP9, A0A6P5IQH3, A0A6P5IDH1, A0A6P5L740, A0A6P5J8Y3, A0A6P5L1D9, A0A6P5INM1, A0A6P5KRG9, A0A6P5KET3, A0A6P5KBD9	2391	40	16350	2.051442910915935	0.9999994860772023	0.1459092427581255	0.12802194504697176
Annotation Cluster 14	Enrichment Score: 2.5081673222537377
Category	Term	Count	%	PValue	Genes	List Total	Pop Hits	Pop Total	Fold Enrichment	Bonferroni	Benjamini	FDR
GOTERM_CC_DIRECT	GO:0000786~nucleosome	21	0.779799	4.409658173342912E-4	A0A6P5LR83, A0A6P5LMV9, A0A6P5IK12, A0A6P5JUW0, A0A6P5KMQ2, A0A6P5JWC0, A0A6P5K6B1, A0A6P5IV79, A0A6P5J977, A0A6P5JZM2, A0A6P5J376, A0A6P5LU56, A0A6P5IU42, A0A6P5LN09, A0A6P5JX10, A0A6P5IKH3, A0A6P5LU15, A0A6P5IJC0, A0A6P5K328	2391	63	16350	2.279381012128816	0.22263634507087227	0.00547373	0.00480269
GOTERM_MF_DIRECT	GO:0030527~structural constituent of chromatin	20	0.7426661715558857	5.53829085803744E-4	A0A6P5LR83, A0A6P5LMV9, A0A6P5IK12, A0A6P5JUW0, A0A6P5KMQ2, A0A6P5JWC0, A0A6P5K6B1, A0A6P5IV79, A0A6P5J977, A0A6P5JZM2, A0A6P5LU56, A0A6P5IU42, A0A6P5LN09, A0A6P5JX10, A0A6P5IKH3, A0A6P5LU15, A0A6P5IJC0, A0A6P5K328	2300	59	15593	2.2981577008106115	0.48675139289503555	0.0238344	0.023043245891477205
GOTERM_BP_DIRECT	GO:0006334~nucleosome assembly	12	0.44559970293353135	0.00117747	A0A6P5J977, A0A6P5IQX3, A0A6P5JUW0, A0A6P5KMQ2, A0A6P5JZM2, A0A6P5IJL3, A0A6P5J376, A0A6P5LU56, A0A6P5JWC0, A0A6P5JX10, A0A6P5IKH3, A0A6P5IWA1	2199	28	15112	2.9452348470083805	0.8656879222839203	0.0501307	0.0489238
GOTERM_MF_DIRECT	GO:0046982~protein heterodimerization activity	17	0.6312662458225028	0.3225526130100379	A0A6P5LR83, A0A6P5LMV9, A0A6P5IK12, A0A6P5JUW0, A0A6P5KMQ2, A0A6P5K6B1, A0A6P5IXD2, A0A6P5IV79, A0A6P5J977, A0A6P5IU42, A0A6P5LN09, A0A6P5KGE7, A0A6P5LU15, A0A6P5IJC0, A0A6P5K328	2300	95	15593	1.2131853546910756	1	1	0.967608
Annotation Cluster 15	Enrichment Score: 2.293344317893972
Category	Term	Count	%	PValue	Genes	List Total	Pop Hits	Pop Total	Fold Enrichment	Bonferroni	Benjamini	FDR
GOTERM_CC_DIRECT	GO:0030117~membrane coat	11	0.40846639435573706	3.1668679967418006E-5	A0A6P5L5Q8, A0A6P5LLF6, A0A6P5JL87, A0A6P5IPI7, A0A6P5LSW6, A0A6P5IAB0, A0A6P5IM17, A0A6P5L6U4, A0A6P5JLA9, A0A6P5M7T5, A0A6P5M3H0	2391	17	16350	4.424680788250055	0.017920584382725258	6.027605420465227E-4	5.288669554558807E-4
GOTERM_CC_DIRECT	GO:0030123~AP-3 adaptor complex	4	0.14853323431117713	0.0247664	A0A6P5IPI7, A0A6P5IM17, A0A6P5L6U4, A0A6P5M7T5	2391	5	16350	5.470514429109159	0.9999993959888125	0.14578978001220677	0.12791712747130576
GOTERM_BP_DIRECT	GO:0006896~Golgi to vacuole transport	4	0.14853323431117713	0.16806387720840646	A0A6P5IPI7, A0A6P5IAB0, A0A6P5IM17, A0A6P5M7T5	2199	10	15112	2.7488858572078216	1	1	0.9764982373678026
Annotation Cluster 16	Enrichment Score: 1.9808820019193327
Category	Term	Count	%	PValue	Genes	List Total	Pop Hits	Pop Total	Fold Enrichment	Bonferroni	Benjamini	FDR
GOTERM_MF_DIRECT	GO:0005178~integrin binding	20	0.7426661715558857	3.3860739809191473E-4	A0A6P5ITB6, A0A6P5JG48, A0A6P5LIQ6, A0A6P5J8A4, A0A6P5JEQ7, A0A6P5LNZ9, A0A6P5KKU6, A0A6P5KXN8, A0A6P5LJ63, A0A6P5K5D7, A0A6P5KLZ6, A0A6P5IKY5, A0A6P5L5B6, A0A6P5L9S8, A0A6P5KKE9, A0A6P5L413, A0A6P5L316, A0A6P5KT68, A0A6P5JUX9, A0A6P5K4S6	2300	57	15593	2.378794813119756	0.3348564155585144	0.0156932	0.015172216106810795
GOTERM_BP_DIRECT	GO:0007160~cell-matrix adhesion	17	0.6312662458225028	8.389396222765617E-4	A0A6P5JG48, A0A6P5J8A4, A0A6P5LNZ9, A0A6P5KKU6, A0A6P5JK46, A0A6P5LJ63, A0A6P5IJW3, A0A6P5KLZ6, A0A6P5IKY5, A0A6P5L5B6, A0A6P5JHE7, A0A6P5KKE9, A0A6P5LH90, A0A6P5LY93, A0A6P5L413, A0A6P5L316, A0A6P5JUX9	2199	48	15112	2.433909352736092	0.7607277146620071	0.0386139	0.0376843
GOTERM_BP_DIRECT	GO:0033627~cell adhesion mediated by integrin	11	0.40846639435573706	0.0059043	A0A6P5JG48, A0A6P5LNZ9, A0A6P5KKU6, A0A6P5KKE9, A0A6P5L413, A0A6P5L316, A0A6P5JUX9, A0A6P5IJW3, A0A6P5L5B6, A0A6P5KLZ6, A0A6P5IKY5	2199	29	15112	2.6067021059729343	0.9999585388657881	0.17336260250183455	0.1691888698520546
GOTERM_CC_DIRECT	GO:0008305~integrin complex	10	0.37133308577794283	0.011669196795412683	A0A6P5JG48, A0A6P5LNZ9, A0A6P5KKU6, A0A6P5KKE9, A0A6P5L413, A0A6P5L316, A0A6P5JUX9, A0A6P5L5B6, A0A6P5KLZ6, A0A6P5IKY5	2391	27	16350	2.5326455690320184	0.9987719074184276	0.0802785	0.070437
GOTERM_BP_DIRECT	GO:0007229~integrin-mediated signaling pathway	13	0.4827330115113257	0.0665408	A0A6P5JG48, A0A6P5J8A4, A0A6P5LNZ9, A0A6P5KKU6, A0A6P5JK46, A0A6P5KLZ6, A0A6P5IKY5, A0A6P5L5B6, A0A6P5KKE9, A0A6P5L413, A0A6P5L6V5, A0A6P5L316, A0A6P5JUX9	2199	52	15112	1.7180536607548886	1	0.8011976652643116	0.7819087020958813
GOTERM_CC_DIRECT	GO:0009897~external side of plasma membrane	15	0.5569996286669142	0.9999616582054668	A0A6P5JG48, A0A6P5LKT6, A0A6P5KKU6, A0A6P5J8Y1, A0A6P5K881, A0A6P5KQ10, A0A6P5LD11, A0A6P5LDP2, A0A6P5KLZ6, A0A6P5IKY5, A0A6P5L5B6, A0A0U4I2P5, A0A6P5L413, A0A6P5LR28, A0A6P5L316, A0A6P5JUX9	2391	220	16350	0.466237	1	1	0.9999616582054668
Annotation Cluster 17	Enrichment Score: 1.8991975165405854
Category	Term	Count	%	PValue	Genes	List Total	Pop Hits	Pop Total	Fold Enrichment	Bonferroni	Benjamini	FDR
GOTERM_CC_DIRECT	GO:0005787~signal peptidase complex	5	0.18566654288897141	0.00533503	A0A6P5J7M7, A0A6P5LD59, A0A6P5KI11, A0A6P5L505, A0A6P5ILX3	2391	6	16350	5.698452530322042	0.952852	0.042309739773464694	0.0371229
GOTERM_BP_DIRECT	GO:0006465~signal peptide processing	6	0.22279985146676567	0.00862254	A0A6P5KL20, A0A6P5J7M7, A0A6P5LD59, A0A6P5KI11, A0A6P5L505, A0A6P5ILX3	2199	10	15112	4.123328785811733	0.9999996097690611	0.22944052106327537	0.22391670346868095
GOTERM_BP_DIRECT	GO:0045047~protein targeting to ER	4	0.14853323431117713	0.043614938224676075	A0A6P5K946, A0A6P5J7M7, A0A6P5LD59, A0A6P5KI11	2199	6	15112	4.581476428679703	1	0.6634154076833267	0.647444
Annotation Cluster 18	Enrichment Score: 1.8096434118725213
Category	Term	Count	%	PValue	Genes	List Total	Pop Hits	Pop Total	Fold Enrichment	Bonferroni	Benjamini	FDR
GOTERM_BP_DIRECT	GO:0045109~intermediate filament organization	17	0.6312662458225028	4.911886688345046E-4	A0A6P5L5Y0, A0A6P5II78, A0A6P5J270, A0A6P5II45, A0A6P5IMW6, A0A6P5IIQ6, A0A6P5IS72, A0A6P5ISF6, A0A6P5ISE7, A0A6P5IIT0, A0A6P5IK73, A0A6P5ITK0, A0A6P5JB95, A0A6P5J553, A0A6P5IIH3, A0A6P5ITN1, A0A6P5JBB8	2199	46	15112	2.539731498507227	0.5670751479658142	0.0253483	0.024738047503119597
GOTERM_MF_DIRECT	GO:0030280~structural constituent of skin epidermis	11	0.40846639435573706	0.010925177693783077	A0A6P5L5Y0, A0A6P5ITK0, A0A6P5II45, A0A6P5II78, A0A6P5IIQ6, A0A6P5IS72, A0A6P5ISF6, A0A6P5IIH3, A0A6P5ISE7, A0A6P5IIT0, A0A6P5ITN1	2300	31	15593	2.4056521739130434	0.999998	0.21872706070187736	0.2114664113839727
GOTERM_BP_DIRECT	GO:0031424~keratinization	10	0.37133308577794283	0.0583629	A0A6P5ITK0, A0A6P5II45, A0A6P5II78, A0A6P5IIQ6, A0A6P5IS72, A0A6P5ISF6, A0A6P5IIH3, A0A6P5ISE7, A0A6P5IIT0, A0A6P5ITN1	2199	35	15112	1.963489898005587	1	0.7362375701635975	0.7185125317744562
GOTERM_CC_DIRECT	GO:0045095~keratin filament	16	0.5941329372447085	0.18433695420599402	A0A6P5L5Y0, A0A6P5II78, A0A6P5J270, A0A6P5II45, A0A6P5IIQ6, A0A6P5IS72, A0A6P5ISF6, A0A6P5ISE7, A0A6P5IIT0, A0A6P5ITK0, A0A6P5ILF4, A0A6P5L2J7, A0A6P5JB95, A0A6P5J553, A0A6P5IIH3, A0A6P5ITN1	2391	80	16350	1.3676286072772899	1	0.6418073222659915	0.5631269149829451
Annotation Cluster 19	Enrichment Score: 1.7780601985204565
Category	Term	Count	%	PValue	Genes	List Total	Pop Hits	Pop Total	Fold Enrichment	Bonferroni	Benjamini	FDR
GOTERM_BP_DIRECT	GO:0042744~hydrogen peroxide catabolic process	12	0.44559970293353135	3.1836351782902594E-6	A0A6P5LVA6, A0A6P5LD07, A0A6P5IWJ0, A0A6P5KE32, A0A6P5KE76, A0A6P5KY53, A0A6P5IMQ8, A0A6P5INI0, A0A6P5IBC7, A0A6P5M2K3, A0A6P5KM83	2199	17	15112	4.85098	0.00541023	4.92884609875301E-4	4.8101833330167374E-4
GOTERM_CC_DIRECT	GO:0005833~hemoglobin complex	5	0.18566654288897141	0.031083844532170724	A0A6P5LVA6, A0A6P5IWJ0, A0A6P5IMQ8, A0A6P5M2K3	2391	9	16350	3.798968353548027	0.9999999852287024	0.17066226180643732	0.14974044337132245
GOTERM_CC_DIRECT	GO:0031838~haptoglobin-hemoglobin complex	5	0.18566654288897141	0.031083844532170724	A0A6P5LVA6, A0A6P5IWJ0, A0A6P5IMQ8, A0A6P5M2K3	2391	9	16350	3.798968353548027	0.9999999852287024	0.17066226180643732	0.14974044337132245
GOTERM_MF_DIRECT	GO:0043177~organic acid binding	5	0.18566654288897141	0.0319902	A0A6P5LVA6, A0A6P5IWJ0, A0A6P5IMQ8, A0A6P5M2K3	2300	9	15593	3.766425120772947	1	0.4430825791376606	0.42837444373060135
GOTERM_MF_DIRECT	GO:0031720~haptoglobin binding	5	0.18566654288897141	0.0319902	A0A6P5LVA6, A0A6P5IWJ0, A0A6P5IMQ8, A0A6P5M2K3	2300	9	15593	3.766425120772947	1	0.4430825791376606	0.42837444373060135
GOTERM_MF_DIRECT	GO:0004601~peroxidase activity	8	0.29706646862235425	0.0337788	A0A6P5KRW0, A0A6P5LVA6, A0A6P5LD07, A0A6P5IWJ0, A0A6P5IMC6, A0A6P5IMQ8, A0A6P5M2K3	2300	22	15593	2.465296442687747	1	0.45226055374832314	0.4372477552836485
GOTERM_BP_DIRECT	GO:0015671~oxygen transport	5	0.18566654288897141	0.0630479	A0A6P5LVA6, A0A6P5IWJ0, A0A6P5IMQ8, A0A6P5M2K3	2199	11	15112	3.123733928645252	1	0.766933	0.7484687170294798
GOTERM_MF_DIRECT	GO:0005344~oxygen carrier activity	5	0.18566654288897141	0.0875262	A0A6P5LVA6, A0A6P5IWJ0, A0A6P5IMQ8, A0A6P5M2K3	2300	12	15593	2.8248188405797103	1	0.893805	0.8641355528507867
GOTERM_MF_DIRECT	GO:0019825~oxygen binding	5	0.18566654288897141	0.1694255495397572	A0A6P5LVA6, A0A6P5IWJ0, A0A6P5IMQ8, A0A6P5M2K3	2300	15	15593	2.2598550724637683	1	1	0.967608
Annotation Cluster 20	Enrichment Score: 1.7229429771593443
Category	Term	Count	%	PValue	Genes	List Total	Pop Hits	Pop Total	Fold Enrichment	Bonferroni	Benjamini	FDR
GOTERM_BP_DIRECT	GO:0042026~protein refolding	12	0.44559970293353135	0.00165034	A0A6P5IM51, A0A6P5JJD5, A0A6P5JF39, A0A6P5LQE3, A0A6P5J3X5, A0A6P5LYZ4, A0A6P5K5T3, A0A6P5LPJ0, A0A6P5K599, A0A6P5LT48, A0A6P5KTV8, A0A6P5KLW1	2199	29	15112	2.8436750246977467	0.9400653723417909	0.0669173	0.0653063
GOTERM_MF_DIRECT	GO:0051787~misfolded protein binding	8	0.29706646862235425	0.0107235	A0A6P5IM51, A0A6P5JF39, A0A6P5LQE3, A0A6P5LS23, A0A6P5IGZ5, A0A6P5J5Y8, A0A6P5K599, A0A6P5LT48	2300	18	15593	3.0131400966183577	0.9999976958564443	0.21872706070187736	0.2114664113839727
GOTERM_BP_DIRECT	GO:0034620~cellular response to unfolded protein	6	0.22279985146676567	0.030219255308087174	A0A6P5LYQ4, A0A6P5IM51, A0A6P5JF39, A0A6P5LQE3, A0A6P5K599, A0A6P5LT48	2199	13	15112	3.171791373701333	1	0.5596493517762717	0.5461757032602252
GOTERM_BP_DIRECT	GO:0051085~chaperone cofactor-dependent protein refolding	8	0.29706646862235425	0.039891005164764334	A0A6P5IM51, A0A6P5JF39, A0A6P5JN43, A0A6P5LQE3, A0A6P5K034, A0A6P5KTW6, A0A6P5K599, A0A6P5LT48, A0A6P5L0Y2	2199	23	15112	2.3903355280068013	1	0.6634154076833267	0.647444
GOTERM_MF_DIRECT	GO:0031072~heat shock protein binding	6	0.22279985146676567	0.11381964353074533	A0A6P5IM51, A0A6P5JF39, A0A6P5LQE3, A0A6P5KXF2, A0A6P5K599, A0A6P5LT48	2300	18	15593	2.2598550724637683	1	0.9938599308300589	0.9608687298066544
Annotation Cluster 21	Enrichment Score: 1.7149622735805348
Category	Term	Count	%	PValue	Genes	List Total	Pop Hits	Pop Total	Fold Enrichment	Bonferroni	Benjamini	FDR
GOTERM_CC_DIRECT	GO:0005686~U2 snRNP	11	0.40846639435573706	0.0011988	A0A6P5M8J3, A0A6P5IA96, A0A6P5IP75, A0A6P5LR57, A0A6P5L3E5, A0A6P5IH50, A0A6P5JQM1, A0A6P5IAN2, A0A6P5IW32, A0A6P5JVF8, A0A6P5KTM1	2391	24	16350	3.1341488916771225	0.49587096241826656	0.0130008	0.011407038606908436
GOTERM_CC_DIRECT	GO:0005685~U1 snRNP	10	0.37133308577794283	0.00245248	A0A6P5LRZ7, A0A6P5LR57, A0A6P5JV62, A0A6P5LUH6, A0A6P5K960, A0A6P5IH50, A0A6P5JQM1, A0A6P5L7A2, A0A6P5IW32, A0A6P5JVF8	2391	22	16350	3.108246834721114	0.7539162960643438	0.022288904372761684	0.019556464257011567
GOTERM_CC_DIRECT	GO:0034715~pICln-Sm protein complex	5	0.18566654288897141	0.0194934	A0A6P5LR57, A0A6P5KKN7, A0A6P5JQM1, A0A6P5IW32, A0A6P5JVF8	2391	8	16350	4.273839397741531	0.9999868702534224	0.12367457616977802	0.10851306945894709
GOTERM_CC_DIRECT	GO:0005682~U5 snRNP	6	0.22279985146676567	0.0720672	A0A6P5LZG8, A0A6P5LR57, A0A6P5IH50, A0A6P5JQM1, A0A6P5IW32, A0A6P5JVF8	2391	16	16350	2.564303638644918	1	0.3141248974014289	0.2756157155833903
GOTERM_BP_DIRECT	GO:0000387~spliceosomal snRNP assembly	7	0.25993316004455996	0.0731141	A0A6P5LR57, A0A6P5KKN7, A0A6P5JQM1, A0A6P5M217, A0A6P5KZI8, A0A6P5IW32, A0A6P5JVF8	2199	21	15112	2.2907382143398514	1	0.8347386298174555	0.8146421625112219
GOTERM_CC_DIRECT	GO:0005687~U4 snRNP	4	0.14853323431117713	0.16992257468518662	A0A6P5LR57, A0A6P5IH50, A0A6P5JQM1, A0A6P5IW32	2391	10	16350	2.7352572145545797	1	0.611169	0.5362444927159391
Annotation Cluster 22	Enrichment Score: 1.5697148326400807
Category	Term	Count	%	PValue	Genes	List Total	Pop Hits	Pop Total	Fold Enrichment	Bonferroni	Benjamini	FDR
GOTERM_BP_DIRECT	GO:0061061~muscle structure development	6	0.22279985146676567	0.00489371	A0A6P5K826, A0A6P5LXR7, A0A6P5KMG9, A0A6P5L8W1, A0A6P5LA49, A0A6P5M778	2199	9	15112	4.581476428679703	0.9997658031384181	0.16026892255291642	0.15641042236227073
GOTERM_CC_DIRECT	GO:0031941~filamentous actin	7	0.25993316004455996	0.00659801	A0A6P5LXR7, A0A6P5KMG9, A0A6P5INY7, A0A6P5L8W1, A0A6P5LA49, A0A6P5M778, A0A6P5L192	2391	13	16350	3.682077019592703	0.9771761291777099	0.0502329	0.044074715988466254
GOTERM_MF_DIRECT	GO:0051371~muscle alpha-actinin binding	5	0.18566654288897141	0.0319902	A0A6P5LXR7, A0A6P5KMG9, A0A6P5L8W1, A0A6P5LA49, A0A6P5M778	2300	9	15593	3.766425120772947	1	0.4430825791376606	0.42837444373060135
GOTERM_BP_DIRECT	GO:0007507~heart development	7	0.25993316004455996	0.5094161576316575	A0A6P5LXR7, A0A6P5KMG9, A0A6P5L8W1, A0A6P5IVM8, A0A6P5LA49, A0A6P5LJ63, A0A6P5M778	2199	39	15112	1.233474423106074	1	1	0.9764982373678026
Annotation Cluster 23	Enrichment Score: 1.554224892335674
Category	Term	Count	%	PValue	Genes	List Total	Pop Hits	Pop Total	Fold Enrichment	Bonferroni	Benjamini	FDR
GOTERM_MF_DIRECT	GO:0035615~clathrin adaptor activity	7	0.25993316004455996	0.015449	A0A6P5LLF6, A0A6P5JL87, A0A6P5LRR1, A0A6P5IAB0, A0A6P5JLA9, A0A6P5L4N2, A0A6P5M3H0	2300	15	15593	3.1637971014492754	0.9999999927755021	0.27785163303482613	0.26862834231167837
GOTERM_BP_DIRECT	GO:0072583~clathrin-dependent endocytosis	7	0.25993316004455996	0.020371469599496258	A0A6P5LLF6, A0A6P5JL87, A0A6P5KU29, A0A6P5LP46, A0A6P5LRR1, A0A6P5L850, A0A6P5JLA9	2199	16	15112	3.0065939063210547	0.9999999999999994	0.4505534120511964	0.43970626590081535
GOTERM_CC_DIRECT	GO:0030122~AP-2 adaptor complex	4	0.14853323431117713	0.0690879	A0A6P5LLF6, A0A6P5JL87, A0A6P5LRR1, A0A6P5JLA9	2391	7	16350	3.907510306506542	1	0.3058078654279401	0.2683182847274921
Annotation Cluster 24	Enrichment Score: 1.486487200855156
Category	Term	Count	%	PValue	Genes	List Total	Pop Hits	Pop Total	Fold Enrichment	Bonferroni	Benjamini	FDR
GOTERM_CC_DIRECT	GO:0005834~heterotrimeric G-protein complex	15	0.5569996286669142	1.0277748535861252E-4	A0A6P5LIM5, A0A6P5JUL8, A0A6P5M4D4, A0A6P5JQE9, A0A6P5KH65, A0A6P5KX49, A0A6P5JTN6, A0A6P5IQK7, A0A6P5L8N8, A0A6P5M7X5, A0A6P5KV84, A0A6P5J169, A0A6P5K566, A0A6P5JKG2, A0A6P5LIH9	2391	33	16350	3.1082468347211134	0.056999965858314794	0.00163017	0.00143032
GOTERM_MF_DIRECT	GO:0031683~G-protein beta/gamma-subunit complex binding	7	0.25993316004455996	0.021693661872926845	A0A6P5IQK7, A0A6P5L8N8, A0A6P5LIM5, A0A6P5JUL8, A0A6P5M7X5, A0A6P5K566, A0A6P5LIH9	2300	16	15593	2.9660597826086956	0.9999999999965979	0.3625946273150654	0.3505582911386318
GOTERM_BP_DIRECT	GO:0007188~adenylate cyclase-modulating G protein-coupled receptor signaling pathway	5	0.18566654288897141	0.5355440177037525	A0A6P5IQK7, A0A6P5L8N8, A0A6P5LIM5, A0A6P5M7X5, A0A6P5K566	2199	26	15112	1.3215797390422221	1	1	0.9764982373678026
GOTERM_MF_DIRECT	GO:0001664~G protein-coupled receptor binding	3	0.11139992573338284	0.9484734309871674	A0A6P5L8N8, A0A6P5LIM5, A0A6P5M7X5	2300	30	15593	0.6779565217391306	1	1	0.967608
Annotation Cluster 25	Enrichment Score: 1.4826853681929917
Category	Term	Count	%	PValue	Genes	List Total	Pop Hits	Pop Total	Fold Enrichment	Bonferroni	Benjamini	FDR
GOTERM_BP_DIRECT	GO:0009306~protein secretion	10	0.37133308577794283	0.00473354	A0A6P5KW04, A0A6P5IS38, A0A6P5M5U0, A0A6P5KYC8, A0A6P5IZC7, A0A6P5KR64, A0A6P5JVK5, A0A6P5JRX8, A0A6P5LI85, A0A6P5JUE6	2199	24	15112	2.8634227679248143	0.999692	0.16026892255291642	0.15641042236227073
GOTERM_BP_DIRECT	GO:0006904~vesicle docking involved in exocytosis	8	0.29706646862235425	0.00995777	A0A6P5KW04, A0A6P5IS38, A0A6P5LHK1, A0A6P5IGU8, A0A6P5KYC8, A0A6P5IZC7, A0A6P5KR64, A0A6P5JMM1	2199	18	15112	3.054317619119802	1	0.2608935014908979	0.25461244831348934
GOTERM_CC_DIRECT	GO:0030140~trans-Golgi network transport vesicle	5	0.18566654288897141	0.031083844532170724	A0A6P5KW04, A0A6P5IS38, A0A6P5ISJ4, A0A6P5IZC7, A0A6P5KR64	2391	9	16350	3.798968353548027	0.9999999852287024	0.17066226180643732	0.14974044337132245
GOTERM_BP_DIRECT	GO:0017157~regulation of exocytosis	8	0.29706646862235425	0.039891005164764334	A0A6P5KI35, A0A6P5KW04, A0A6P5IS38, A0A6P5KYC8, A0A6P5IN66, A0A6P5IZC7, A0A6P5KR64, A0A6P5L1D9	2199	23	15112	2.3903355280068013	1	0.6634154076833267	0.647444
GOTERM_BP_DIRECT	GO:0048210~Golgi vesicle fusion to target membrane	4	0.14853323431117713	0.043614938224676075	A0A6P5KW04, A0A6P5IS38, A0A6P5IZC7, A0A6P5KR64	2199	6	15112	4.581476428679703	1	0.6634154076833267	0.647444
GOTERM_BP_DIRECT	GO:0032869~cellular response to insulin stimulus	6	0.22279985146676567	0.10880951079484588	A0A6P5IS38, A0A6P5IKP2, A0A6P5IZC7, A0A6P5KR64, A0A6P5K2U5, A0A6P5L2A3, A0A6P5L3T4	2199	18	15112	2.2907382143398514	1	0.9962505208796911	0.9722656287152358
GOTERM_BP_DIRECT	GO:0072659~protein localization to plasma membrane	11	0.40846639435573706	0.15071009680613157	A0A6P5KW04, A0A6P5IS38, A0A6P5L0X6, A0A6P5KYC8, A0A6P5IZC7, A0A6P5KR64, A0A6P5LIH3, A0A6P5LLJ1, A0A6P5I993, A0A6P5LVF8, A0A6P5J1M1	2199	48	15112	1.5748825223586478	1	1	0.9764982373678026
Annotation Cluster 26	Enrichment Score: 1.4556582203250084
Category	Term	Count	%	PValue	Genes	List Total	Pop Hits	Pop Total	Fold Enrichment	Bonferroni	Benjamini	FDR
GOTERM_CC_DIRECT	GO:0008250~oligosaccharyltransferase complex	6	0.22279985146676567	0.00500527	A0A6P5KLH7, A0A6P5ING5, A0A6P5JY04, A0A6P5M4M9, A0A6P5LGU5, A0A6P5JCF9	2391	9	16350	4.558762024257632	0.9430273609147558	0.040897237133376174	0.0358836
GOTERM_BP_DIRECT	GO:0018279~protein N-linked glycosylation via asparagine	6	0.22279985146676567	0.00862254	A0A6P5ING5, A0A6P5JY04, A0A6P5KW96, A0A6P5IKY3, A0A6P5JCF9, A0A6P5LI11	2199	10	15112	4.123328785811733	0.9999996097690611	0.22944052106327537	0.22391670346868095
GOTERM_BP_DIRECT	GO:0006486~protein glycosylation	9	0.33419977720014854	0.9953197358940613	A0A6P5KW91, A0A6P5ING5, A0A6P5JY04, A0A6P5M4M9, A0A6P5K3H5, A0A6P5LGU5, A0A6P5IKY3, A0A6P5LDQ7, A0A6P5LI11	2199	113	15112	0.5473445290900529	1	1	0.9953197358940613
Annotation Cluster 27	Enrichment Score: 1.4334646527268295
Category	Term	Count	%	PValue	Genes	List Total	Pop Hits	Pop Total	Fold Enrichment	Bonferroni	Benjamini	FDR
GOTERM_MF_DIRECT	GO:0008603~cAMP-dependent protein kinase regulator activity	4	0.14853323431117713	0.0113913	A0A6P5L8M1, A0A6P5LEL5, A0A6P5JFB8, A0A6P5K4R5	2300	4	15593	6.779565217391305	0.9999989780582289	0.21872706070187736	0.2114664113839727
GOTERM_BP_DIRECT	GO:0001932~regulation of protein phosphorylation	4	0.14853323431117713	0.024425114302558597	A0A6P5L8M1, A0A6P5LEL5, A0A6P5JFB8, A0A6P5K4R5	2199	5	15112	5.497771714415643	1	0.4836740657820615	0.47202953454479524
GOTERM_CC_DIRECT	GO:0005952~cAMP-dependent protein kinase complex	5	0.18566654288897141	0.031083844532170724	A0A6P5L8M1, A0A6P5LEL5, A0A6P5JFB8, A0A6P5K4R5, A0A6P5JHA1	2391	9	16350	3.798968353548027	0.9999999852287024	0.17066226180643732	0.14974044337132245
GOTERM_MF_DIRECT	GO:0030552~cAMP binding	4	0.14853323431117713	0.21340167936953772	A0A6P5L8M1, A0A6P5LEL5, A0A6P5JFB8, A0A6P5K4R5	2300	11	15593	2.465296442687747	1	1	0.967608
Annotation Cluster 28	Enrichment Score: 1.3830502736474983
Category	Term	Count	%	PValue	Genes	List Total	Pop Hits	Pop Total	Fold Enrichment	Bonferroni	Benjamini	FDR
GOTERM_MF_DIRECT	GO:0004177~aminopeptidase activity	7	0.25993316004455996	0.00241602	A0A6P5II88, A0A6P5L5J4, A0A6P5IY71, A0A6P5LXV6, A0A6P5M9D3, A0A6P5LMU2, A0A6P5LLL9	2300	11	15593	4.314268774703557	0.9456554571360903	0.0808697	0.0781852
GOTERM_BP_DIRECT	GO:0043171~peptide catabolic process	5	0.18566654288897141	0.045188600875669935	A0A6P5II88, A0A6P5IU26, A0A6P5L5J4, A0A6P5LXV6, A0A6P5M9D3	2199	10	15112	3.4361073215097773	1	0.6634154076833267	0.647444
GOTERM_MF_DIRECT	GO:0042277~peptide binding	4	0.14853323431117713	0.6497095617703117	A0A6P5II88, A0A6P5K4I1, A0A6P5L5J4, A0A6P5M9D3	2300	22	15593	1.2326482213438734	1	1	0.967608
Annotation Cluster 29	Enrichment Score: 1.345230227253232
Category	Term	Count	%	PValue	Genes	List Total	Pop Hits	Pop Total	Fold Enrichment	Bonferroni	Benjamini	FDR
GOTERM_BP_DIRECT	GO:0090170~regulation of Golgi inheritance	4	0.14853323431117713	0.010953893577219665	A0A6P5LUX1, A0A6P5J7I0, A0A6P5L8Z4, A0A6P5K0H0	2199	4	15112	6.872214643019554	0.9999999929371486	0.26273916566204353	0.25641367782167723
GOTERM_BP_DIRECT	GO:0032872~regulation of stress-activated MAPK cascade	4	0.14853323431117713	0.024425114302558597	A0A6P5LUX1, A0A6P5J7I0, A0A6P5L8Z4, A0A6P5K0H0	2199	5	15112	5.497771714415643	1	0.4836740657820615	0.47202953454479524
GOTERM_BP_DIRECT	GO:2000641~regulation of early endosome to late endosome transport	4	0.14853323431117713	0.043614938224676075	A0A6P5LUX1, A0A6P5J7I0, A0A6P5L8Z4, A0A6P5K0H0	2199	6	15112	4.581476428679703	1	0.6634154076833267	0.647444
GOTERM_CC_DIRECT	GO:0005770~late endosome	9	0.33419977720014854	0.3564829042216501	A0A6P5KW04, A0A6P5LUX1, A0A6P5LDX3, A0A6P5J7I0, A0A6P5JRX4, A0A6P5L8Z4, A0A6P5KBN0, A0A6P5K767, A0A6P5K0H0	2391	46	16350	1.3378975505973487	1	0.9289428808685157	0.8150619672769289
Annotation Cluster 30	Enrichment Score: 1.3405373254030029
Category	Term	Count	%	PValue	Genes	List Total	Pop Hits	Pop Total	Fold Enrichment	Bonferroni	Benjamini	FDR
GOTERM_BP_DIRECT	GO:0006936~muscle contraction	9	0.33419977720014854	0.00140527	A0A6P5IWE6, A0A6P5JH59, A0A6P5J0Z8, A0A6P5LP24, A0A6P5J0A2, A0A6P5LI76, A0A6P5LJV3, A0A6P5LI78, A0A6P5JQJ3, A0A6P5KR44, A0A6P5IT96, A0A6P5IRW6, A0A6P5IQ78	2199	17	15112	3.6382312815985873	0.9089431558656332	0.0583703	0.056965016765392285
GOTERM_BP_DIRECT	GO:0030239~myofibril assembly	6	0.22279985146676567	0.00862254	A0A6P5LIA4, A0A6P5JQJ3, A0A6P5LP24, A0A6P5IM48, A0A6P5LJV3, A0A6P5L8E7	2199	10	15112	4.123328785811733	0.9999996097690611	0.22944052106327537	0.22391670346868095
GOTERM_CC_DIRECT	GO:0030016~myofibril	6	0.22279985146676567	0.0560629	A0A6P5JQJ3, A0A6P5J7K1, A0A6P5LP24, A0A6P5J7F2, A0A6P5LJV3, A0A6P5L8E7	2391	15	16350	2.7352572145545793	0.9999999999999951	0.26634515139536297	0.23369338152202598
GOTERM_CC_DIRECT	GO:0005865~striated muscle thin filament	4	0.14853323431117713	0.0988447	A0A6P5JQJ3, A0A6P5LDM6, A0A6P5LP24, A0A6P5LJV3	2391	8	16350	3.419071518193224	1	0.4146363796186133	0.3638052998054734
GOTERM_BP_DIRECT	GO:0051694~pointed-end actin filament capping	3	0.11139992573338284	0.27070287400428417	A0A6P5JQJ3, A0A6P5LP24, A0A6P5LJV3	2199	7	15112	2.9452348470083805	1	1	0.9764982373678026
GOTERM_MF_DIRECT	GO:0005523~tropomyosin binding	3	0.11139992573338284	0.49803266049581535	A0A6P5JQJ3, A0A6P5LP24, A0A6P5LJV3	2300	11	15593	1.8489723320158102	1	1	0.967608
Annotation Cluster 31	Enrichment Score: 1.2599110388375854
Category	Term	Count	%	PValue	Genes	List Total	Pop Hits	Pop Total	Fold Enrichment	Bonferroni	Benjamini	FDR
GOTERM_CC_DIRECT	GO:0031510~SUMO activating enzyme complex	4	0.14853323431117713	0.0247664	A0A6P5JLV7, A0A6P5LC30, A0A6P5JIJ6, A0A6P5K6Q2	2391	5	16350	5.470514429109159	0.9999993959888125	0.14578978001220677	0.12791712747130576
GOTERM_MF_DIRECT	GO:0019948~SUMO activating enzyme activity	4	0.14853323431117713	0.025358495180170873	A0A6P5JLV7, A0A6P5LC30, A0A6P5JIJ6, A0A6P5K6Q2	2300	5	15593	5.423652173913044	0.9999999999999629	0.39684398301436236	0.3836707387649229
GOTERM_BP_DIRECT	GO:0016925~protein sumoylation	6	0.22279985146676567	0.26441171843507955	A0A6P5LUZ0, A0A6P5J3Z2, A0A6P5JLV7, A0A6P5LC30, A0A6P5JIJ6, A0A6P5K6Q2	2199	24	15112	1.7180536607548886	1	1	0.9764982373678026
Annotation Cluster 32	Enrichment Score: 1.1378048846478475
Category	Term	Count	%	PValue	Genes	List Total	Pop Hits	Pop Total	Fold Enrichment	Bonferroni	Benjamini	FDR
GOTERM_BP_DIRECT	GO:0006164~purine nucleotide biosynthetic process	4	0.14853323431117713	0.024425114302558597	A0A6P5LKP2, A0A6P5M3K9, A0A6P5ILA5, A0A6P5JCB6	2199	5	15112	5.497771714415643	1	0.4836740657820615	0.47202953454479524
GOTERM_BP_DIRECT	GO:0006015~5-phosphoribose 1-diphosphate biosynthetic process	3	0.11139992573338284	0.10363294763936366	A0A6P5LKP2, A0A6P5M3K9, A0A6P5ILA5	2199	4	15112	5.154160982264665	1	0.9750658001648416	0.9515909335724996
GOTERM_CC_DIRECT	GO:0002189~ribose phosphate diphosphokinase complex	3	0.11139992573338284	0.10456679275845941	A0A6P5LKP2, A0A6P5M3K9, A0A6P5ILA5	2391	4	16350	5.128607277289836	1	0.4146363796186133	0.3638052998054734
GOTERM_MF_DIRECT	GO:0004749~ribose phosphate diphosphokinase activity	3	0.11139992573338284	0.10618232192334993	A0A6P5LKP2, A0A6P5M3K9, A0A6P5ILA5	2300	4	15593	5.084673913043479	1	0.962028	0.9300932709827269
Annotation Cluster 33	Enrichment Score: 1.0847301658664912
Category	Term	Count	%	PValue	Genes	List Total	Pop Hits	Pop Total	Fold Enrichment	Bonferroni	Benjamini	FDR
GOTERM_BP_DIRECT	GO:0051258~protein polymerization	3	0.11139992573338284	0.0572934	A0A6P5KVG1, A0A6P5KV67, A0A6P5KV35	2199	3	15112	6.8722146430195545	1	0.7281395171302477	0.7106094406755559
GOTERM_CC_DIRECT	GO:0005577~fibrinogen complex	3	0.11139992573338284	0.0578403	A0A6P5KVG1, A0A6P5KV67, A0A6P5KV35	2391	3	16350	6.838143036386449	0.9999999999999983	0.26634515139536297	0.23369338152202598
GOTERM_BP_DIRECT	GO:0030168~platelet activation	4	0.14853323431117713	0.16806387720840646	A0A6P5KVG1, A0A6P5M6A2, A0A6P5KV67, A0A6P5KV35	2199	10	15112	2.7488858572078216	1	1	0.9764982373678026
Annotation Cluster 34	Enrichment Score: 1.0760204422109603
Category	Term	Count	%	PValue	Genes	List Total	Pop Hits	Pop Total	Fold Enrichment	Bonferroni	Benjamini	FDR
GOTERM_CC_DIRECT	GO:0005875~microtubule associated complex	5	0.18566654288897141	0.011010831202108025	A0A6P5M472, A0A6P5LBE1, A0A6P5M296, A0A6P5LVK2, A0A6P5LR66	2391	7	16350	4.884387883133178	0.9982037504665748	0.0783452	0.0687407
GOTERM_BP_DIRECT	GO:0031114~regulation of microtubule depolymerization	3	0.11139992573338284	0.0572934	A0A6P5M472, A0A6P5LBE1, A0A6P5M296	2199	3	15112	6.8722146430195545	1	0.7281395171302477	0.7106094406755559
GOTERM_BP_DIRECT	GO:0016358~dendrite development	3	0.11139992573338284	0.1564381698586833	A0A6P5M472, A0A6P5LBE1, A0A6P5M296	2199	5	15112	4.123328785811733	1	1	0.9764982373678026
GOTERM_BP_DIRECT	GO:0007409~axonogenesis	5	0.18566654288897141	0.5030957491800729	A0A6P5M472, A0A6P5LBE1, A0A6P5M296, A0A6P5L561, A0A6P5JR39	2199	25	15112	1.374442928603911	1	1	0.9764982373678026
Annotation Cluster 35	Enrichment Score: 1.0742436463583214
Category	Term	Count	%	PValue	Genes	List Total	Pop Hits	Pop Total	Fold Enrichment	Bonferroni	Benjamini	FDR
GOTERM_CC_DIRECT	GO:0005771~multivesicular body	9	0.33419977720014854	0.00344446	A0A6P5JAK4, A0A6P5J903, A0A6P5IPK8, A0A6P5L7Y1, A0A6P5J1Q1, A0A6P5KIY5, A0A6P5LLJ8, A0A6P5JI10, A0A6P5IGF6	2391	19	16350	3.239120385656739	0.8605683739268435	0.029799786044368896	0.0261466
GOTERM_CC_DIRECT	GO:0000815~ESCRT III complex	4	0.14853323431117713	0.20962700003850235	A0A6P5J903, A0A6P5L7Y1, A0A6P5J1Q1, A0A6P5IGF6	2391	11	16350	2.4865974677768907	1	0.6960309918390702	0.6107031994945257
GOTERM_BP_DIRECT	GO:0032509~endosome transport via multivesicular body sorting pathway	3	0.11139992573338284	0.21284978567443616	A0A6P5J903, A0A6P5J1Q1, A0A6P5IGF6	2199	6	15112	3.4361073215097773	1	1	0.9764982373678026
GOTERM_BP_DIRECT	GO:0045324~late endosome to vacuole transport	3	0.11139992573338284	0.3283855245622942	A0A6P5J903, A0A6P5J1Q1, A0A6P5IGF6	2199	8	15112	2.5770804911323326	1	1	0.9764982373678026
Annotation Cluster 36	Enrichment Score: 0.9879146334123169
Category	Term	Count	%	PValue	Genes	List Total	Pop Hits	Pop Total	Fold Enrichment	Bonferroni	Benjamini	FDR
GOTERM_BP_DIRECT	GO:0072583~clathrin-dependent endocytosis	7	0.25993316004455996	0.020371469599496258	A0A6P5LLF6, A0A6P5JL87, A0A6P5KU29, A0A6P5LP46, A0A6P5LRR1, A0A6P5L850, A0A6P5JLA9	2199	16	15112	3.0065939063210547	0.9999999999999994	0.4505534120511964	0.43970626590081535
GOTERM_MF_DIRECT	GO:0032050~clathrin heavy chain binding	3	0.11139992573338284	0.16006487309302456	A0A6P5KU29, A0A6P5LP46, A0A6P5L850	2300	5	15593	4.0677391304347825	1	1	0.967608
GOTERM_BP_DIRECT	GO:0048268~clathrin coat assembly	4	0.14853323431117713	0.3333785896324394	A0A6P5KU29, A0A6P5LP46, A0A6P5L850, A0A6P5KUN1	2199	14	15112	1.963489898005587	1	1	0.9764982373678026
Annotation Cluster 37	Enrichment Score: 0.917222547828116
Category	Term	Count	%	PValue	Genes	List Total	Pop Hits	Pop Total	Fold Enrichment	Bonferroni	Benjamini	FDR
GOTERM_MF_DIRECT	GO:0015288~porin activity	3	0.11139992573338284	0.0587868	A0A6P5KPZ5, A0A6P5LTE0, A0A6P5ITA4	2300	3	15593	6.779565217391305	1	0.649891	0.6283176007608227
GOTERM_CC_DIRECT	GO:0046930~pore complex	3	0.11139992573338284	0.10456679275845941	A0A6P5KPZ5, A0A6P5LTE0, A0A6P5ITA4	2391	4	16350	5.128607277289836	1	0.4146363796186133	0.3638052998054734
GOTERM_MF_DIRECT	GO:0008308~voltage-gated monoatomic anion channel activity	3	0.11139992573338284	0.10618232192334993	A0A6P5KPZ5, A0A6P5LTE0, A0A6P5ITA4	2300	4	15593	5.084673913043479	1	0.962028	0.9300932709827269
GOTERM_BP_DIRECT	GO:0098656~monoatomic anion transmembrane transport	3	0.11139992573338284	0.3283855245622942	A0A6P5KPZ5, A0A6P5LTE0, A0A6P5ITA4	2199	8	15112	2.5770804911323326	1	1	0.9764982373678026
Annotation Cluster 38	Enrichment Score: 0.8226407392026293
Category	Term	Count	%	PValue	Genes	List Total	Pop Hits	Pop Total	Fold Enrichment	Bonferroni	Benjamini	FDR
GOTERM_BP_DIRECT	GO:0006614~SRP-dependent cotranslational protein targeting to membrane	5	0.18566654288897141	0.045188600875669935	A0A6P5KN55, A0A6P5JIK1, A0A6P5LJD0, A0A6P5LKM9, A0A6P5KHV4	2199	10	15112	3.4361073215097773	1	0.6634154076833267	0.647444
GOTERM_CC_DIRECT	GO:0005786~signal recognition particle, endoplasmic reticulum targeting	3	0.11139992573338284	0.272737	A0A6P5KN55, A0A6P5JIK1, A0A6P5LJD0	2391	7	16350	2.9306327298799064	1	0.7415855052525825	0.6506730965526161
GOTERM_MF_DIRECT	GO:0008312~7S RNA binding	3	0.11139992573338284	0.2762513876846231	A0A6P5KN55, A0A6P5JIK1, A0A6P5LJD0	2300	7	15593	2.9055279503105593	1	1	0.967608
Annotation Cluster 39	Enrichment Score: 0.7758397942730312
Category	Term	Count	%	PValue	Genes	List Total	Pop Hits	Pop Total	Fold Enrichment	Bonferroni	Benjamini	FDR
GOTERM_BP_DIRECT	GO:0006183~GTP biosynthetic process	5	0.18566654288897141	0.0840367	A0A6P5J1W1, A0A6P5M1B1, A0A6P5LJZ3, A0A6P5L8K9, A0A6P5JB36	2199	12	15112	2.8634227679248143	1	0.9233190312487578	0.9010899764741254
GOTERM_MF_DIRECT	GO:0004550~nucleoside diphosphate kinase activity	6	0.22279985146676567	0.11381964353074533	A0A6P5J1W1, A0A6P5M1B1, A0A6P5IJ37, A0A6P5KCW7, A0A6P5KJ81, A0A6P5JB36	2300	18	15593	2.2598550724637683	1	0.9938599308300589	0.9608687298066544
GOTERM_BP_DIRECT	GO:0006228~UTP biosynthetic process	4	0.14853323431117713	0.16806387720840646	A0A6P5J1W1, A0A6P5M1B1, A0A6P5K2N0, A0A6P5JB36	2199	10	15112	2.7488858572078216	1	1	0.9764982373678026
GOTERM_BP_DIRECT	GO:0006241~CTP biosynthetic process	3	0.11139992573338284	0.49032087788303097	A0A6P5J1W1, A0A6P5M1B1, A0A6P5JB36	2199	11	15112	1.874240357187151	1	1	0.9764982373678026
Annotation Cluster 40	Enrichment Score: 0.7649601469119885
Category	Term	Count	%	PValue	Genes	List Total	Pop Hits	Pop Total	Fold Enrichment	Bonferroni	Benjamini	FDR
GOTERM_BP_DIRECT	GO:0030155~regulation of cell adhesion	5	0.18566654288897141	0.045188600875669935	A0A6P5J616, A0A6P5KQX5, A0A6P5LZ62, A0A6P5JUR4, A0A6P5KB28	2199	10	15112	3.4361073215097773	1	0.6634154076833267	0.647444
GOTERM_BP_DIRECT	GO:0045995~regulation of embryonic development	3	0.11139992573338284	0.1564381698586833	A0A6P5LZ62, A0A6P5JUR4, A0A6P5KB28	2199	5	15112	4.123328785811733	1	1	0.9764982373678026
GOTERM_BP_DIRECT	GO:0030334~regulation of cell migration	7	0.25993316004455996	0.7173778080404948	A0A6P5M0E4, A0A0U4HV63, A0A6P5LZ62, A0A6P5K027, A0A6P5JUR4, A0A6P5K5D7, A0A6P5KB28	2199	48	15112	1.002197968773685	1	1	0.9764982373678026
Annotation Cluster 41	Enrichment Score: 0.7072405951821206
Category	Term	Count	%	PValue	Genes	List Total	Pop Hits	Pop Total	Fold Enrichment	Bonferroni	Benjamini	FDR
GOTERM_BP_DIRECT	GO:1902966~positive regulation of protein localization to early endosome	3	0.11139992573338284	0.1564381698586833	A0A6P5KA46, A0A6P5L0P4, A0A6P5IL61	2199	5	15112	4.123328785811733	1	1	0.9764982373678026
GOTERM_BP_DIRECT	GO:2000643~positive regulation of early endosome to late endosome transport	3	0.11139992573338284	0.1564381698586833	A0A6P5KA46, A0A6P5L0P4, A0A6P5IL61	2199	5	15112	4.123328785811733	1	1	0.9764982373678026
GOTERM_BP_DIRECT	GO:1902115~regulation of organelle assembly	3	0.11139992573338284	0.1564381698586833	A0A6P5KA46, A0A6P5L0P4, A0A6P5IL61	2199	5	15112	4.123328785811733	1	1	0.9764982373678026
GOTERM_CC_DIRECT	GO:0045177~apical part of cell	3	0.11139992573338284	0.38726606218713916	A0A6P5KA46, A0A6P5L0P4, A0A6P5IL61	2391	9	16350	2.279381012128816	1	0.9291131155834305	0.8152113325872131
Annotation Cluster 42	Enrichment Score: 0.7054238777608949
Category	Term	Count	%	PValue	Genes	List Total	Pop Hits	Pop Total	Fold Enrichment	Bonferroni	Benjamini	FDR
GOTERM_CC_DIRECT	GO:0033017~sarcoplasmic reticulum membrane	6	0.22279985146676567	0.0423199	A0A6P5IGW8, A0A6P5IYS6, A0A6P5M2T2, A0A6P5KKX1, A0A6P5LGW5, A0A6P5IUU3	2391	14	16350	2.9306327298799064	0.9999999999810811	0.22169392511623437	0.1945160358725629
GOTERM_MF_DIRECT	GO:0005388~P-type calcium transporter activity	5	0.18566654288897141	0.0875262	A0A6P5KVB7, A0A6P5IGW8, A0A6P5M2T2, A0A6P5IUU3, A0A6P5LK40	2300	12	15593	2.8248188405797103	1	0.893805	0.8641355528507867
GOTERM_BP_DIRECT	GO:0006874~intracellular calcium ion homeostasis	6	0.22279985146676567	0.5066003690887445	A0A6P5IMF1, A0A6P5IGW8, A0A6P5L2K9, A0A6P5M2T2, A0A6P5ISP0, A0A6P5IUU3	2199	32	15112	1.2885402455661663	1	1	0.9764982373678026
GOTERM_BP_DIRECT	GO:0070588~calcium ion transmembrane transport	6	0.22279985146676567	0.8034462891368951	A0A6P5KVB7, A0A6P5IGW8, A0A6P5LEC9, A0A6P5M2T2, A0A6P5IPT2, A0A6P5IUU3	2199	45	15112	0.9162952857359405	1	1	0.9764982373678026
Annotation Cluster 43	Enrichment Score: 0.6773939418549502
Category	Term	Count	%	PValue	Genes	List Total	Pop Hits	Pop Total	Fold Enrichment	Bonferroni	Benjamini	FDR
GOTERM_BP_DIRECT	GO:0036376~sodium ion export across plasma membrane	5	0.18566654288897141	0.10795552168181428	A0A6P5JLS0, A0A6P5LQJ5, A0A6P5JAG1, A0A6P5IQQ2, A0A6P5IWY4	2199	13	15112	2.6431594780844443	1	0.9962505208796911	0.9722656287152358
GOTERM_BP_DIRECT	GO:0030007~intracellular potassium ion homeostasis	5	0.18566654288897141	0.10795552168181428	A0A6P5JLS0, A0A6P5LQJ5, A0A6P5JAG1, A0A6P5IQQ2, A0A6P5IWY4	2199	13	15112	2.6431594780844443	1	0.9962505208796911	0.9722656287152358
GOTERM_BP_DIRECT	GO:0006883~intracellular sodium ion homeostasis	5	0.18566654288897141	0.10795552168181428	A0A6P5JLS0, A0A6P5LQJ5, A0A6P5JAG1, A0A6P5IQQ2, A0A6P5IWY4	2199	13	15112	2.6431594780844443	1	0.9962505208796911	0.9722656287152358
GOTERM_CC_DIRECT	GO:0005890~sodium:potassium-exchanging ATPase complex	3	0.11139992573338284	0.272737	A0A6P5JLS0, A0A6P5JAG1, A0A6P5IWY4	2391	7	16350	2.9306327298799064	1	0.7415855052525825	0.6506730965526161
GOTERM_MF_DIRECT	GO:0005391~P-type sodium:potassium-exchanging transporter activity	3	0.11139992573338284	0.3916531313083132	A0A6P5JLS0, A0A6P5LQJ5, A0A6P5IQQ2	2300	9	15593	2.2598550724637683	1	1	0.967608
GOTERM_BP_DIRECT	GO:1990573~potassium ion import across plasma membrane	6	0.22279985146676567	0.6415872803130557	A0A6P5JLS0, A0A6P5LQJ5, A0A6P5JAG1, A0A6P5M387, A0A6P5IQQ2, A0A6P5IWY4	2199	37	15112	1.1144131853545225	1	1	0.9764982373678026
Annotation Cluster 44	Enrichment Score: 0.6530358930851812
Category	Term	Count	%	PValue	Genes	List Total	Pop Hits	Pop Total	Fold Enrichment	Bonferroni	Benjamini	FDR
GOTERM_BP_DIRECT	GO:0006172~ADP biosynthetic process	3	0.11139992573338284	0.10363294763936366	A0A6P5IJ37, A0A6P5M168, A0A6P5K1Y8	2199	4	15112	5.154160982264665	1	0.9750658001648416	0.9515909335724996
GOTERM_BP_DIRECT	GO:0046033~AMP metabolic process	3	0.11139992573338284	0.27070287400428417	A0A6P5IJ37, A0A6P5M168, A0A6P5K1Y8	2199	7	15112	2.9452348470083805	1	1	0.9764982373678026
GOTERM_MF_DIRECT	GO:0004017~adenylate kinase activity	3	0.11139992573338284	0.3916531313083132	A0A6P5IJ37, A0A6P5M168, A0A6P5K1Y8	2300	9	15593	2.2598550724637683	1	1	0.967608
Annotation Cluster 45	Enrichment Score: 0.6491713220286045
Category	Term	Count	%	PValue	Genes	List Total	Pop Hits	Pop Total	Fold Enrichment	Bonferroni	Benjamini	FDR
GOTERM_CC_DIRECT	GO:0030130~clathrin coat of trans-Golgi network vesicle	3	0.11139992573338284	0.1577670612984991	A0A6P5LP46, A0A6P5L850, A0A6P5KUN1	2391	5	16350	4.10289	1	0.5849674805288506	0.5132551799386237
GOTERM_CC_DIRECT	GO:0030132~clathrin coat of coated pit	3	0.11139992573338284	0.21455171623556768	A0A6P5LP46, A0A6P5L850, A0A6P5KUN1	2391	6	16350	3.4190715181932245	1	0.6960309918390702	0.6107031994945257
GOTERM_BP_DIRECT	GO:0048268~clathrin coat assembly	4	0.14853323431117713	0.3333785896324394	A0A6P5KU29, A0A6P5LP46, A0A6P5L850, A0A6P5KUN1	2199	14	15112	1.963489898005587	1	1	0.9764982373678026
Annotation Cluster 46	Enrichment Score: 0.5673166555565534
Category	Term	Count	%	PValue	Genes	List Total	Pop Hits	Pop Total	Fold Enrichment	Bonferroni	Benjamini	FDR
GOTERM_BP_DIRECT	GO:0006906~vesicle fusion	7	0.25993316004455996	0.0886822	A0A6P5L4K3, A0A6P5LEP9, A0A6P5IVW0, A0A6P5M346, A0A6P5KDT6, A0A6P5JAQ8, A0A6P5K1Z2	2199	22	15112	2.1866137500516762	1	0.9500251834621912	0.9271531737605178
GOTERM_MF_DIRECT	GO:0005484~SNAP receptor activity	9	0.33419977720014854	0.13352201836788097	A0A6P5L4K3, A0A6P5K370, A0A6P5LRR0, A0A6P5IVW0, A0A6P5M346, A0A6P5M8X7, A0A6P5KDT6, A0A6P5JAQ8, A0A6P5K1Z2	2300	35	15593	1.7433167701863355	1	1	0.967608
GOTERM_CC_DIRECT	GO:0031201~SNARE complex	8	0.29706646862235425	0.3667308272245712	A0A6P5L4K3, A0A6P5LRR0, A0A6P5IVW0, A0A6P5M346, A0A6P5M8X7, A0A6P5KDT6, A0A6P5JAQ8, A0A6P5K1Z2	2391	40	16350	1.3676286072772899	1	0.9289428808685157	0.8150619672769289
GOTERM_MF_DIRECT	GO:0000149~SNARE binding	8	0.29706646862235425	0.5747237042131701	A0A6P5L4K3, A0A6P5KU29, A0A6P5LT31, A0A6P5LZM7, A0A6P5M346, A0A6P5KMN6, A0A6P5KDT6, A0A6P5K1Z2	2300	48	15593	1.1299275362318841	1	1	0.967608
GOTERM_BP_DIRECT	GO:0048278~vesicle docking	3	0.11139992573338284	0.5837416512837621	A0A6P5M346, A0A6P5KDT6, A0A6P5K1Z2	2199	13	15112	1.5858956868506664	1	1	0.9764982373678026
Annotation Cluster 47	Enrichment Score: 0.4133942258268875
Category	Term	Count	%	PValue	Genes	List Total	Pop Hits	Pop Total	Fold Enrichment	Bonferroni	Benjamini	FDR
GOTERM_CC_DIRECT	GO:0016459~myosin complex	10	0.37133308577794283	0.24180418484036023	A0A6P5LR11, A0A6P5LZB9, A0A6P5J8N7, A0A6P5LNK0, A0A6P5KTR3, A0A6P5JZG0, A0A6P5LH86, A0A6P5IJH3, A0A6P5LC29, A0A6P5IU89, A0A6P5IW44	2391	47	16350	1.4549240502949892	1	0.7415855052525825	0.6506730965526161
GOTERM_BP_DIRECT	GO:0030050~vesicle transport along actin filament	4	0.14853323431117713	0.3333785896324394	A0A6P5LZB9, A0A6P5KTR3, A0A6P5IJH3, A0A6P5LC29	2199	14	15112	1.963489898005587	1	1	0.9764982373678026
GOTERM_MF_DIRECT	GO:0003774~cytoskeletal motor activity	7	0.25993316004455996	0.35804901859233895	A0A6P5LZB9, A0A6P5J8N7, A0A6P5LNK0, A0A6P5KTR3, A0A6P5JZG0, A0A6P5LH86, A0A6P5IJH3, A0A6P5IU89	2300	33	15593	1.4380895915678524	1	1	0.967608
GOTERM_MF_DIRECT	GO:0000146~microfilament motor activity	5	0.18566654288897141	0.4112452260205361	A0A6P5LZB9, A0A6P5J8N7, A0A6P5KTR3, A0A6P5IJH3, A0A6P5LC29	2300	22	15593	1.540810276679842	1	1	0.967608
GOTERM_CC_DIRECT	GO:0031982~vesicle	7	0.25993316004455996	0.7220778049942492	A0A6P5KE16, A0A6P5JF39, A0A6P5LZB9, A0A6P5ITE0, A0A6P5KTR3, A0A6P5KNL5, A0A6P5IJH3	2391	48	16350	0.9972291928063571	1	1	0.8789473684210526
Annotation Cluster 48	Enrichment Score: 0.22429314570314124
Category	Term	Count	%	PValue	Genes	List Total	Pop Hits	Pop Total	Fold Enrichment	Bonferroni	Benjamini	FDR
GOTERM_BP_DIRECT	GO:0043434~response to peptide hormone	4	0.14853323431117713	0.3333785896324394	A0A6P5KTY0, A0A6P5J1Z2, A0A6P5J1P1, A0A6P5MAH1	2199	14	15112	1.963489898005587	1	1	0.9764982373678026
GOTERM_BP_DIRECT	GO:0007259~cell surface receptor signaling pathway via JAK-STAT	3	0.11139992573338284	0.5837416512837621	A0A6P5KTY0, A0A6P5J1Z2, A0A6P5J1P1	2199	13	15112	1.5858956868506664	1	1	0.9764982373678026
GOTERM_BP_DIRECT	GO:0042127~regulation of cell population proliferation	6	0.22279985146676567	0.6886177338289197	A0A6P5KTY0, A0A6P5J1Z2, A0A6P5JRQ0, A0A6P5J1P1, A0A6P5KNQ8, A0A6P5LYD3	2199	39	15112	1.0572637912337777	1	1	0.9764982373678026
GOTERM_BP_DIRECT	GO:0006952~defense response	5	0.18566654288897141	0.9455637777978383	A0A6P5KTY0, A0A6P5J1Z2, A0A6P5J1P1, A0A6P5KG79, A0A6P5L9R2	2199	50	15112	0.6872214643019555	1	1	0.9764982373678026
Annotation Cluster 49	Enrichment Score: 0.2069858675810451
Category	Term	Count	%	PValue	Genes	List Total	Pop Hits	Pop Total	Fold Enrichment	Bonferroni	Benjamini	FDR
GOTERM_MF_DIRECT	GO:0001530~lipopolysaccharide binding	4	0.14853323431117713	0.5462535224229106	A0A6P5LAL0, A0A6P5KN92, A0A6P5LR28, A0A6P5L9R2	2300	19	15593	1.4272768878718536	1	1	0.967608
GOTERM_BP_DIRECT	GO:0050830~defense response to Gram-positive bacterium	5	0.18566654288897141	0.6533587226693296	A0A6P5KJQ1, A0A6P5KIK2, A0A6P5LAL0, A0A6P5KN92, A0A6P5L9R2	2199	30	15112	1.1453691071699257	1	1	0.9764982373678026
GOTERM_BP_DIRECT	GO:0050829~defense response to Gram-negative bacterium	4	0.14853323431117713	0.6706508097099262	A0A6P5KJQ1, A0A6P5LAL0, A0A6P5KN92, A0A6P5L9R2	2199	23	15112	1.1951677640034006	1	1	0.9764982373678026
Annotation Cluster 50	Enrichment Score: 0.12170724941137881
Category	Term	Count	%	PValue	Genes	List Total	Pop Hits	Pop Total	Fold Enrichment	Bonferroni	Benjamini	FDR
GOTERM_BP_DIRECT	GO:0000902~cell morphogenesis	8	0.29706646862235425	0.38695160126592976	A0A6P5JCN4, A0A6P5KY13, A0A6P5LU80, A0A6P5K2K6, A0A6P5K9L4, A0A6P5KD33, A0A6P5KRR6, A0A6P5KJF4	2199	41	15112	1.340919930345279	1	1	0.9764982373678026
GOTERM_MF_DIRECT	GO:0045296~cadherin binding	9	0.33419977720014854	0.7457065252993785	A0A6P5KY13, A0A6P5KEL1, A0A6P5L121, A0A6P5K9L4, A0A6P5KJZ3, A0A6P5J6S2, A0A6P5JBA5, A0A6P5KJF4, A0A6P5LU59	2300	64	15593	0.9533763586956523	1	1	0.967608
GOTERM_BP_DIRECT	GO:0007043~cell-cell junction assembly	5	0.18566654288897141	0.7890065947063053	A0A6P5KY13, A0A6P5L121, A0A6P5K9L4, A0A6P5J6S2, A0A6P5KJF4	2199	36	15112	0.9544742559749381	1	1	0.9764982373678026
GOTERM_CC_DIRECT	GO:0016342~catenin complex	6	0.22279985146676567	0.7908064560167574	A0A6P5KY13, A0A6P5KEL1, A0A6P5K9L4, A0A6P5JBA5, A0A6P5KJF4, A0A6P5LU59	2391	44	16350	0.9324740504163339	1	1	0.8789473684210526
GOTERM_BP_DIRECT	GO:0034332~adherens junction organization	4	0.14853323431117713	0.8327065423231063	A0A6P5KY13, A0A6P5L3H4, A0A6P5K9L4, A0A6P5KJF4	2199	30	15112	0.9162952857359404	1	1	0.9764982373678026
GOTERM_BP_DIRECT	GO:0016339~calcium-dependent cell-cell adhesion via plasma membrane cell adhesion molecules	3	0.11139992573338284	0.9379549645421028	A0A6P5KY13, A0A6P5K9L4, A0A6P5KJF4	2199	29	15112	0.7109187561744367	1	1	0.9764982373678026
GOTERM_BP_DIRECT	GO:0007275~multicellular organism development	5	0.18566654288897141	0.9999996776063329	A0A6P5KY13, A0A6P5K9L4, A0A6P5JRQ0, A0A6P5K3D7, A0A6P5KJF4	2199	145	15112	0.23697291872481224	1	1	0.9999996776063329
Annotation Cluster 51	Enrichment Score: 0.09765855831540843
Category	Term	Count	%	PValue	Genes	List Total	Pop Hits	Pop Total	Fold Enrichment	Bonferroni	Benjamini	FDR
GOTERM_MF_DIRECT	GO:0043495~protein-membrane adaptor activity	6	0.22279985146676567	0.6780007971823987	A0A6P5JNU1, A0A6P5LIH3, A0A6P5LLJ1, A0A6P5LVF8, A0A6P5JZN9, A0A6P5JFC4	2300	38	15593	1.0704576659038902	1	1	0.967608
GOTERM_BP_DIRECT	GO:0006998~nuclear envelope organization	5	0.18566654288897141	0.7698369213998608	A0A6P5JNU1, A0A6P5LEH0, A0A6P5M3U4, A0A6P5JZN9, A0A6P5JFC4	2199	35	15112	0.9817449490027935	1	1	0.9764982373678026
GOTERM_CC_DIRECT	GO:0034993~meiotic nuclear membrane microtubule tethering complex	3	0.11139992573338284	0.9758776787930122	A0A6P5JNU1, A0A6P5JZN9, A0A6P5JFC4	2391	36	16350	0.569845	1	1	0.9758776787930122
Annotation Cluster 52	Enrichment Score: 0.08842124177598336
Category	Term	Count	%	PValue	Genes	List Total	Pop Hits	Pop Total	Fold Enrichment	Bonferroni	Benjamini	FDR
GOTERM_MF_DIRECT	GO:0005149~interleukin-1 receptor binding	3	0.11139992573338284	0.3916531313083132	A0A6P5IAE0, A0A6P5IDH6, A0A6P5IKG2	2300	9	15593	2.2598550724637683	1	1	0.967608
GOTERM_BP_DIRECT	GO:0071222~cellular response to lipopolysaccharide	3	0.11139992573338284	0.9379549645421028	A0A6P5IAE0, A0A6P5IDH6, A0A6P5IKG2	2199	29	15112	0.7109187561744367	1	1	0.9764982373678026
GOTERM_BP_DIRECT	GO:0010628~positive regulation of gene expression	3	0.11139992573338284	0.9855648018225687	A0A6P5IAE0, A0A6P5IDH6, A0A6P5IKG2	2199	40	15112	0.5154160982264666	1	1	0.9855648018225687
GOTERM_BP_DIRECT	GO:0019221~cytokine-mediated signaling pathway	4	0.14853323431117713	0.9979912734326032	A0A6P5J1Z2, A0A6P5IAE0, A0A6P5IDH6, A0A6P5IKG2	2199	67	15112	0.410281	1	1	0.9979912734326032
GOTERM_MF_DIRECT	GO:0005125~cytokine activity	6	0.22279985146676567	0.9999960233370854	A0A6P5K6Z2, A0A6P5IAE0, A0A6P5IDH6, A0A6P5K6C4, A0A6P5IKG2, A0A6P5JQ18	2300	138	15593	0.29476370510396976	1	1	0.9999960233370854
Annotation Cluster 53	Enrichment Score: 0.08315949786924712
Category	Term	Count	%	PValue	Genes	List Total	Pop Hits	Pop Total	Fold Enrichment	Bonferroni	Benjamini	FDR
GOTERM_BP_DIRECT	GO:0035567~non-canonical Wnt signaling pathway	3	0.11139992573338284	0.6990287787241594	A0A6P5L5L6, A0A6P5IT52, A0A6P5LUB3	2199	16	15112	1.2885402455661663	1	1	0.9764982373678026
GOTERM_BP_DIRECT	GO:0060070~canonical Wnt signaling pathway	6	0.22279985146676567	0.8818928802250846	A0A6P5KEL1, A0A6P5L5L6, A0A6P5JGM4, A0A6P5IT52, A0A6P5LUB3, A0A6P5JBA5	2199	51	15112	0.8084958403552417	1	1	0.9764982373678026
GOTERM_MF_DIRECT	GO:0017147~Wnt-protein binding	3	0.11139992573338284	0.9132940202247535	A0A6P5L5L6, A0A6P5IT52, A0A6P5LUB3	2300	26	15593	0.7822575250836121	1	1	0.967608
