# Supplementary material for: The koala (Phascolarctos cinereus) prostate: a proteomic perspective on gland segmentation
Source: Biol Reprod. 2025 Sep 12;114(1):174–84. doi: 10.1093/biolre/ioaf209 (PMC12808539; doi:10.1093/biolre/ioaf209)
Supplement: Supplementary_data_3_ioaf209 [file supplementary_data_3_ioaf209.xlsx]

## Sheet: Sheet1
Proteins unique to the koala prostate and human seminal vesicles, with functional annotations.
Official Gene ID	Name	Function
AKR1E2	aldo-keto reductase family 1 member E2	Key catalyst in the NADPH reduction of 1,5-anhydro-D-fructose (AF) to 1,5-anhydro-D-glucitol [58]
BBOX1	gamma-butyrobetaine hydroxylase 1	Catalyst in the formation of L-carnitine from gamma-butyrobetaine [59]
GDA	guanine deaminase	Responsible for catalysing the deamination of guanine, which results in xanthine and ammonia [60]
LRRC43	leucine rich repeat containing 43	Role in protein binding [61]
PON3	paraoxonase 3	Hydrolyses lactones [62]
