# Supplementary material for: The koala (Phascolarctos cinereus) prostate: a proteomic perspective on gland segmentation
Source: Biol Reprod. 2025 Sep 12;114(1):174–84. doi: 10.1093/biolre/ioaf209 (PMC12808539; doi:10.1093/biolre/ioaf209)
Supplement: Supplementary_data_4_ioaf209 [file supplementary_data_4_ioaf209.xlsx]

## Sheet: Sheet1
Signigicantly increased in the anterior segment					Singnicantly increased in the posterior segment
Protein	log2FC	pvalue	A(LFQ)	P(LFQ)	Protein	log2FC	pvalue	A(LFQ)	P(LFQ)
A0A6P5JAP2	1.01	0.0239	12.51	11.68	A0A6P5IKG2	-4.81	1.94e-05	15.15	19.93
A0A6P5KF71	1.01	0.0384	11.54	10.39	A0A6P5JYS3	-4.68	0.000116	15.68	19.68
A0A6P5KIG9	1.02	0.0284	13.25	11.96	A0A6P5L5J5	-4.53	1.42e-05	13.72	18.47
A0A6P5LLT2	1.02	0.0123	13.13	12.33	A0A6P5JUN6	-4.46	2.95e-05	15.76	19.78
A0A6P5KR84	1.05	0.00533	17	15.98	A0A6P5IDH6	-4.42	0.0273	11.96	12.89
A0A6P5M523	1.11	0.0166	14.97	13.8	A0A6P5LID4	-4.2	0.0105	11.6	15.9
A0A6P5LN58	1.12	0.00304	13.8	12.58	A0A6P5JW34	-4.06	0.000255	14.11	18.09
A0A6P5M387	1.12	0.0202	13.78	12.5	A0A6P5LBL7	-3.87	0.000122	14.1	17.51
A0A6P5LCG2	1.14	0.0342	12.67	11.46	A0A6P5IBC7	-3.84	0.000754	14.8	18.89
A0A6P5KYC8	1.15	0.0193	14.02	12.53	A0A6P5JGX9	-3.65	0.000942	12.84	16.19
A0A6P5K3H5	1.16	0.0362	10.82	9.69	A0A6P5IMC6	-2.75	0.00168	12.37	14.92
A0A6P5JT84	1.18	0.0194	13.94	13.02	A0A6P5K881	-2.45	0.00215	11.1	13.55
A0A6P5J1J3	1.21	0.0257	13.56	12.28	A0A6P5IW93	-2.35	3.21e-05	15.5	17.93
A0A6P5K545	1.23	0.00247	14.83	13.38	A0A6P5KYW2	-2.33	0.0167	13.2	15.32
A0A6P5L3Q2	1.23	0.0141	12.66	10.72	A0A6P5K3Y3	-2.33	0.00253	12.22	14.66
A0A6P5KE16	1.26	0.0332	13.01	11.72	A0A6P5IU18	-2.27	0.0134	12.78	15.74
A0A6P5LK20	1.28	0.00459	15.34	14.14	A0A6P5J5M8	-2.21	0.00196	9.3	11.76
A0A6P5KTR3	1.33	0.0268	13.98	12.2	A0A6P5INJ5	-2.09	0.00947	12.69	14.5
A0A6P5K7B0	1.44	0.0409	15.51	13.99	A0A6P5M1J0	-2.06	0.0134	10.93	12.86
A0A6P5LV82	1.64	0.0179	14.69	12.53	A0A6P5IPM7	-2.02	0.0312	11.76	13.43
A0A6P5KHX3	1.67	0.0334	14.07	12.45	A0A6P5LEL1	-1.93	0.00303	12.89	14.81
A0A6P5JCR7	2.01	0.0265	13.43	12.13	A0A6P5LI86	-1.83	0.00341	10.62	12.56
A0A6P5LBW0	2.07	0.0115	15.23	12.54	A0A6P5J4M0	-1.79	0.00165	13.55	15.38
A0A6P5KNV1	2.61	0.0311	20.87	17.94	A0A6P5J616	-1.74	0.00689	13.82	15.33
A0A6P5LBM2	3.06	0.0184	14.95	12.8	A0A6P5IAV3	-1.67	0.0102	14.58	15.84
A0A6P5IDD9	NA	NA	14.1	NA	A0A6P5KE85	-1.63	0.0378	12.62	14.37
A0A6P5INV3	NA	NA	13.52	NA	A0A6P5LLC6	-1.44	0.0393	12.87	14.25
A0A6P5J6K8	NA	NA	15.65	NA	A0A6P5JVW1	-1.42	0.00162	14.28	15.87
A0A6P5KS96	NA	NA	12.9	NA	A0A6P5KXN8	-1.4	0.043	9.61	10.57
A0A6P5L4K3	NA	NA	11.45	NA	A0A6P5IX83	-1.39	0.0184	12.58	13.99
A0A6P5LJP6	NA	NA	13.89	NA	A0A6P5J571	-1.34	0.00187	14.51	15.66
					A0A6P5KY24	-1.32	0.0321	12.97	14.3
					A0A6P5K4Y5	-1.24	0.00454	12.43	13.61
					A0A6P5IN09	-1.2	0.0238	13.3	14.7
					A0A6P5J1M8	-1.19	0.0177	14.55	15.37
					A0A6P5K420	-1.18	0.0479	11.35	12.48
					A0A6P5LYL0	-1.12	0.0307	13.06	14.88
					A0A6P5IXH1	-1.12	0.00294	12.6	13.76
					A0A6P5ICW3	-1.11	0.0178	12.59	13.78
					A0A6P5K0C1	-1.07	0.0117	11.97	13.17
					A0A6P5IPA5	NA	NA	NA	12.91
					A0A6P5IR96	NA	NA	NA	11.49
					A0A6P5J927	NA	NA	NA	11.64
					A0A6P5JL31	NA	NA	NA	13.39
					A0A6P5KK36	NA	NA	NA	11.68
					A0A6P5KPI7	NA	NA	NA	12.25
					A0A6P5KPN5	NA	NA	NA	13.36
					A0A6P5KX49	NA	NA	NA	12.27
					A0A6P5KYM6	NA	NA	NA	13.96
					A0A6P5L834	NA	NA	NA	11.44
					A0A6P5LAU5	NA	NA	NA	13.92
					A0A6P5LF31	NA	NA	NA	13.64
					A0A6P5LJ87	NA	NA	NA	12.16
					A0A6P5M1T5	NA	NA	NA	12.67
					A0A6P5M437	NA	NA	NA	11.01
